# Supplementary material for: Accuracy Enhancement in Refractive Index Sensing via Full-Spectrum Machine Learning Modeling
Source: Biosensors (Basel). 2025 Sep 5;15(9):582. doi: 10.3390/bios15090582 (PMC12467005; doi:10.3390/bios15090582)
Supplement: Supplementary file 1 [file biosensors-15-00582-s001.zip]

Archive with 5 entries (5 files):
- biosensors-3768411-supplementary.pdf
- suppl_table1.xlsx
- suppl_table2.xlsx
- suppl_table3_sorted.xlsx
- suppl_table4_better_format.xlsx
