# Supplementary material for: Accuracy Enhancement in Refractive Index Sensing via Full-Spectrum Machine Learning Modeling
Source: Biosensors (Basel). 2025 Sep 5;15(9):582. doi: 10.3390/bios15090582 (PMC12467005; doi:10.3390/bios15090582)
Supplement: Supplementary file 1 [file biosensors-15-00582-s001.zip › suppl_table1.xlsx]

## Sheet: Ti_TM 5-fold stats
fold	Fold 1			Fold 2			Fold 3			Fold 4			Fold 5
stat	training mean (std)	testing mean (std)	Pvalue	training mean (std)	testing mean (std)	Pvalue	training mean (std)	testing mean (std)	Pvalue	training mean (std)	testing mean (std)	Pvalue	training mean (std)	testing mean (std)	Pvalue
target	5.40e+01 (2.89e+01)	3.96e+01 (2.74e+01)	0.0456	5.14e+01 (2.84e+01)	4.94e+01 (3.20e+01)	0.8051	5.12e+01 (2.96e+01)	5.03e+01 (2.73e+01)	0.9028	5.13e+01 (3.01e+01)	5.00e+01 (2.51e+01)	0.8455	4.72e+01 (2.84e+01)	6.63e+01 (2.69e+01)	0.0098
feature 2	3.26e-03 (3.75e-04)	3.44e-03 (3.26e-04)	0.0367	3.28e-03 (3.66e-04)	3.37e-03 (3.92e-04)	0.3772	3.32e-03 (3.84e-04)	3.19e-03 (2.95e-04)	0.0961	3.31e-03 (3.62e-04)	3.26e-03 (4.14e-04)	0.6234	3.32e-03 (3.66e-04)	3.23e-03 (3.92e-04)	0.3704
feature 3	3.27e-03 (3.74e-04)	3.44e-03 (3.18e-04)	0.0385	3.29e-03 (3.66e-04)	3.34e-03 (3.82e-04)	0.5944	3.32e-03 (3.76e-04)	3.22e-03 (3.29e-04)	0.2235	3.31e-03 (3.63e-04)	3.27e-03 (3.97e-04)	0.6754	3.32e-03 (3.61e-04)	3.23e-03 (3.99e-04)	0.3929
feature 4	3.27e-03 (3.65e-04)	3.45e-03 (3.38e-04)	0.0394	3.30e-03 (3.64e-04)	3.32e-03 (3.79e-04)	0.8329	3.32e-03 (3.67e-04)	3.25e-03 (3.63e-04)	0.4674	3.31e-03 (3.63e-04)	3.29e-03 (3.83e-04)	0.8168	3.33e-03 (3.67e-04)	3.21e-03 (3.51e-04)	0.1910
feature 5	3.27e-03 (3.50e-04)	3.47e-03 (3.76e-04)	0.0381	3.32e-03 (3.66e-04)	3.29e-03 (3.55e-04)	0.7875	3.31e-03 (3.56e-04)	3.29e-03 (3.96e-04)	0.8308	3.31e-03 (3.72e-04)	3.29e-03 (3.30e-04)	0.8151	3.34e-03 (3.66e-04)	3.20e-03 (3.32e-04)	0.1101
feature 6	3.28e-03 (3.51e-04)	3.45e-03 (3.66e-04)	0.0708	3.33e-03 (3.61e-04)	3.28e-03 (3.56e-04)	0.5867	3.31e-03 (3.47e-04)	3.34e-03 (4.12e-04)	0.8079	3.32e-03 (3.74e-04)	3.32e-03 (2.98e-04)	0.9856	3.35e-03 (3.59e-04)	3.20e-03 (3.40e-04)	0.0971
feature 7	3.30e-03 (3.47e-04)	3.44e-03 (3.61e-04)	0.1181	3.34e-03 (3.50e-04)	3.28e-03 (3.65e-04)	0.4851	3.32e-03 (3.48e-04)	3.36e-03 (3.79e-04)	0.6943	3.32e-03 (3.69e-04)	3.35e-03 (2.80e-04)	0.6873	3.36e-03 (3.47e-04)	3.21e-03 (3.57e-04)	0.1020
feature 8	3.32e-03 (3.49e-04)	3.42e-03 (3.33e-04)	0.2396	3.36e-03 (3.43e-04)	3.27e-03 (3.59e-04)	0.3637	3.33e-03 (3.40e-04)	3.40e-03 (3.75e-04)	0.4569	3.33e-03 (3.66e-04)	3.39e-03 (2.52e-04)	0.4256	3.37e-03 (3.32e-04)	3.22e-03 (3.88e-04)	0.1338
feature 9	3.34e-03 (3.46e-04)	3.41e-03 (3.13e-04)	0.3886	3.38e-03 (3.42e-04)	3.27e-03 (3.18e-04)	0.1731	3.34e-03 (3.31e-04)	3.44e-03 (3.65e-04)	0.2439	3.34e-03 (3.55e-04)	3.43e-03 (2.58e-04)	0.2029	3.39e-03 (3.18e-04)	3.23e-03 (3.97e-04)	0.1152
feature 10	3.37e-03 (3.40e-04)	3.41e-03 (2.89e-04)	0.5902	3.40e-03 (3.33e-04)	3.28e-03 (3.00e-04)	0.1120	3.35e-03 (3.34e-04)	3.46e-03 (3.04e-04)	0.1774	3.35e-03 (3.36e-04)	3.48e-03 (2.85e-04)	0.0869	3.41e-03 (3.00e-04)	3.25e-03 (4.15e-04)	0.1324
feature 11	3.40e-03 (3.37e-04)	3.40e-03 (2.46e-04)	0.9549	3.42e-03 (3.23e-04)	3.30e-03 (2.89e-04)	0.0994	3.37e-03 (3.26e-04)	3.50e-03 (2.77e-04)	0.0976	3.36e-03 (3.13e-04)	3.54e-03 (3.15e-04)	0.0359	3.43e-03 (2.92e-04)	3.26e-03 (3.89e-04)	0.0737
feature 12	3.43e-03 (3.26e-04)	3.41e-03 (2.31e-04)	0.8170	3.44e-03 (3.09e-04)	3.34e-03 (2.95e-04)	0.1744	3.40e-03 (3.21e-04)	3.52e-03 (2.31e-04)	0.0688	3.39e-03 (2.99e-04)	3.56e-03 (3.10e-04)	0.0320	3.46e-03 (2.78e-04)	3.28e-03 (3.86e-04)	0.0721
feature 13	3.45e-03 (3.11e-04)	3.43e-03 (2.25e-04)	0.7104	3.46e-03 (2.94e-04)	3.38e-03 (2.93e-04)	0.2787	3.42e-03 (3.00e-04)	3.56e-03 (2.44e-04)	0.0352	3.42e-03 (2.93e-04)	3.56e-03 (2.80e-04)	0.0626	3.48e-03 (2.68e-04)	3.31e-03 (3.57e-04)	0.0542
feature 14	3.48e-03 (2.94e-04)	3.46e-03 (2.34e-04)	0.7591	3.49e-03 (2.79e-04)	3.44e-03 (2.99e-04)	0.5385	3.45e-03 (2.88e-04)	3.58e-03 (2.33e-04)	0.0453	3.45e-03 (2.80e-04)	3.57e-03 (2.77e-04)	0.1189	3.51e-03 (2.64e-04)	3.34e-03 (3.14e-04)	0.0314
feature 15	3.50e-03 (2.75e-04)	3.49e-03 (2.48e-04)	0.8741	3.51e-03 (2.67e-04)	3.48e-03 (2.81e-04)	0.7639	3.48e-03 (2.69e-04)	3.60e-03 (2.47e-04)	0.0515	3.49e-03 (2.73e-04)	3.55e-03 (2.52e-04)	0.3068	3.53e-03 (2.57e-04)	3.37e-03 (2.82e-04)	0.0266
feature 16	3.53e-03 (2.61e-04)	3.53e-03 (2.67e-04)	0.8945	3.53e-03 (2.62e-04)	3.53e-03 (2.63e-04)	0.9460	3.51e-03 (2.57e-04)	3.61e-03 (2.62e-04)	0.1105	3.52e-03 (2.65e-04)	3.55e-03 (2.48e-04)	0.6167	3.56e-03 (2.57e-04)	3.41e-03 (2.43e-04)	0.0185
feature 17	3.54e-03 (2.46e-04)	3.58e-03 (2.92e-04)	0.5832	3.54e-03 (2.58e-04)	3.58e-03 (2.48e-04)	0.5933	3.54e-03 (2.50e-04)	3.61e-03 (2.73e-04)	0.3061	3.55e-03 (2.58e-04)	3.55e-03 (2.49e-04)	0.9474	3.58e-03 (2.62e-04)	3.44e-03 (1.89e-04)	0.0097
feature 18	3.56e-03 (2.46e-04)	3.61e-03 (2.91e-04)	0.4605	3.56e-03 (2.56e-04)	3.63e-03 (2.51e-04)	0.2727	3.56e-03 (2.46e-04)	3.61e-03 (2.95e-04)	0.5383	3.59e-03 (2.61e-04)	3.53e-03 (2.32e-04)	0.3405	3.60e-03 (2.67e-04)	3.48e-03 (1.81e-04)	0.0325
feature 19	3.58e-03 (2.53e-04)	3.64e-03 (2.86e-04)	0.3733	3.57e-03 (2.59e-04)	3.68e-03 (2.53e-04)	0.1035	3.59e-03 (2.52e-04)	3.59e-03 (2.97e-04)	0.9854	3.61e-03 (2.63e-04)	3.52e-03 (2.41e-04)	0.1498	3.61e-03 (2.72e-04)	3.53e-03 (1.98e-04)	0.1484
feature 20	3.59e-03 (2.63e-04)	3.66e-03 (2.80e-04)	0.3246	3.59e-03 (2.72e-04)	3.69e-03 (2.32e-04)	0.0928	3.61e-03 (2.59e-04)	3.58e-03 (3.03e-04)	0.6225	3.63e-03 (2.66e-04)	3.52e-03 (2.58e-04)	0.0945	3.61e-03 (2.74e-04)	3.59e-03 (2.44e-04)	0.6825
feature 21	3.60e-03 (2.77e-04)	3.68e-03 (2.72e-04)	0.2333	3.59e-03 (2.82e-04)	3.71e-03 (2.41e-04)	0.0820	3.63e-03 (2.71e-04)	3.55e-03 (2.97e-04)	0.2970	3.64e-03 (2.72e-04)	3.52e-03 (2.82e-04)	0.0924	3.62e-03 (2.80e-04)	3.62e-03 (2.68e-04)	0.9650
feature 22	3.60e-03 (2.88e-04)	3.70e-03 (2.69e-04)	0.1470	3.60e-03 (2.87e-04)	3.72e-03 (2.65e-04)	0.0707	3.64e-03 (2.80e-04)	3.54e-03 (3.02e-04)	0.2123	3.64e-03 (2.78e-04)	3.53e-03 (3.05e-04)	0.1400	3.62e-03 (2.94e-04)	3.60e-03 (2.58e-04)	0.7640
feature 23	3.60e-03 (2.96e-04)	3.72e-03 (2.72e-04)	0.0683	3.60e-03 (2.98e-04)	3.71e-03 (2.71e-04)	0.1460	3.64e-03 (2.89e-04)	3.54e-03 (3.09e-04)	0.1778	3.64e-03 (2.85e-04)	3.54e-03 (3.25e-04)	0.2214	3.63e-03 (3.02e-04)	3.60e-03 (2.66e-04)	0.6501
feature 24	3.59e-03 (3.02e-04)	3.73e-03 (2.70e-04)	0.0461	3.60e-03 (3.03e-04)	3.69e-03 (2.82e-04)	0.2033	3.64e-03 (2.94e-04)	3.54e-03 (3.16e-04)	0.2028	3.63e-03 (2.89e-04)	3.56e-03 (3.41e-04)	0.3815	3.63e-03 (3.09e-04)	3.57e-03 (2.59e-04)	0.3520
feature 25	3.59e-03 (3.04e-04)	3.75e-03 (2.76e-04)	0.0259	3.60e-03 (3.06e-04)	3.68e-03 (2.98e-04)	0.2795	3.64e-03 (2.99e-04)	3.54e-03 (3.23e-04)	0.2576	3.63e-03 (2.97e-04)	3.57e-03 (3.36e-04)	0.4285	3.64e-03 (3.14e-04)	3.55e-03 (2.54e-04)	0.1793
feature 26	3.59e-03 (3.10e-04)	3.75e-03 (2.84e-04)	0.0243	3.61e-03 (3.10e-04)	3.68e-03 (3.17e-04)	0.3795	3.64e-03 (3.07e-04)	3.56e-03 (3.29e-04)	0.3146	3.63e-03 (3.07e-04)	3.58e-03 (3.34e-04)	0.5566	3.64e-03 (3.20e-04)	3.53e-03 (2.60e-04)	0.1087
feature 27	3.59e-03 (3.18e-04)	3.76e-03 (2.92e-04)	0.0248	3.62e-03 (3.16e-04)	3.67e-03 (3.37e-04)	0.5000	3.64e-03 (3.16e-04)	3.57e-03 (3.33e-04)	0.3901	3.63e-03 (3.18e-04)	3.60e-03 (3.29e-04)	0.6839	3.65e-03 (3.26e-04)	3.52e-03 (2.74e-04)	0.0791
feature 28	3.60e-03 (3.26e-04)	3.77e-03 (2.98e-04)	0.0267	3.63e-03 (3.21e-04)	3.67e-03 (3.54e-04)	0.6521	3.65e-03 (3.25e-04)	3.59e-03 (3.37e-04)	0.4980	3.64e-03 (3.29e-04)	3.62e-03 (3.21e-04)	0.8474	3.67e-03 (3.29e-04)	3.52e-03 (2.94e-04)	0.0620
feature 29	3.61e-03 (3.31e-04)	3.78e-03 (3.02e-04)	0.0282	3.64e-03 (3.25e-04)	3.67e-03 (3.66e-04)	0.7948	3.66e-03 (3.31e-04)	3.61e-03 (3.39e-04)	0.6280	3.65e-03 (3.39e-04)	3.65e-03 (3.08e-04)	0.9824	3.68e-03 (3.30e-04)	3.52e-03 (3.13e-04)	0.0471
feature 30	3.63e-03 (3.34e-04)	3.80e-03 (3.05e-04)	0.0305	3.66e-03 (3.26e-04)	3.67e-03 (3.74e-04)	0.8974	3.67e-03 (3.36e-04)	3.64e-03 (3.36e-04)	0.7537	3.66e-03 (3.45e-04)	3.68e-03 (2.94e-04)	0.8082	3.70e-03 (3.28e-04)	3.51e-03 (3.28e-04)	0.0334
feature 31	3.64e-03 (3.35e-04)	3.81e-03 (3.09e-04)	0.0354	3.68e-03 (3.27e-04)	3.68e-03 (3.77e-04)	0.9914	3.68e-03 (3.39e-04)	3.67e-03 (3.30e-04)	0.9030	3.67e-03 (3.49e-04)	3.71e-03 (2.82e-04)	0.6590	3.72e-03 (3.25e-04)	3.52e-03 (3.39e-04)	0.0247
feature 32	3.67e-03 (3.34e-04)	3.83e-03 (3.10e-04)	0.0442	3.70e-03 (3.25e-04)	3.69e-03 (3.75e-04)	0.9158	3.70e-03 (3.38e-04)	3.71e-03 (3.23e-04)	0.9101	3.69e-03 (3.49e-04)	3.73e-03 (2.69e-04)	0.5697	3.74e-03 (3.19e-04)	3.53e-03 (3.47e-04)	0.0214
feature 33	3.69e-03 (3.30e-04)	3.84e-03 (3.06e-04)	0.0552	3.72e-03 (3.21e-04)	3.71e-03 (3.73e-04)	0.8751	3.72e-03 (3.36e-04)	3.74e-03 (3.10e-04)	0.7600	3.71e-03 (3.46e-04)	3.76e-03 (2.58e-04)	0.5174	3.76e-03 (3.12e-04)	3.55e-03 (3.51e-04)	0.0197
feature 34	3.72e-03 (3.27e-04)	3.86e-03 (3.01e-04)	0.0664	3.75e-03 (3.16e-04)	3.73e-03 (3.70e-04)	0.8425	3.74e-03 (3.33e-04)	3.78e-03 (3.01e-04)	0.6206	3.74e-03 (3.42e-04)	3.79e-03 (2.52e-04)	0.4652	3.79e-03 (3.06e-04)	3.57e-03 (3.49e-04)	0.0164
feature 35	3.74e-03 (3.22e-04)	3.88e-03 (2.92e-04)	0.0711	3.78e-03 (3.10e-04)	3.75e-03 (3.62e-04)	0.7922	3.76e-03 (3.27e-04)	3.81e-03 (2.93e-04)	0.4986	3.76e-03 (3.35e-04)	3.81e-03 (2.47e-04)	0.4334	3.82e-03 (2.99e-04)	3.59e-03 (3.45e-04)	0.0135
feature 36	3.77e-03 (3.13e-04)	3.91e-03 (2.90e-04)	0.0680	3.80e-03 (3.03e-04)	3.78e-03 (3.57e-04)	0.8103	3.79e-03 (3.21e-04)	3.84e-03 (2.78e-04)	0.4555	3.79e-03 (3.29e-04)	3.84e-03 (2.36e-04)	0.4474	3.84e-03 (2.91e-04)	3.62e-03 (3.37e-04)	0.0111
feature 37	3.81e-03 (3.13e-04)	3.93e-03 (2.89e-04)	0.0848	3.84e-03 (3.03e-04)	3.82e-03 (3.49e-04)	0.8108	3.82e-03 (3.16e-04)	3.89e-03 (2.92e-04)	0.3660	3.82e-03 (3.27e-04)	3.87e-03 (2.37e-04)	0.4525	3.88e-03 (2.92e-04)	3.65e-03 (3.25e-04)	0.0077
feature 38	3.84e-03 (3.05e-04)	3.97e-03 (3.00e-04)	0.0924	3.87e-03 (2.99e-04)	3.86e-03 (3.47e-04)	0.8898	3.85e-03 (3.13e-04)	3.92e-03 (2.81e-04)	0.3802	3.86e-03 (3.22e-04)	3.90e-03 (2.39e-04)	0.4975	3.91e-03 (2.91e-04)	3.68e-03 (3.07e-04)	0.0054
feature 39	3.87e-03 (2.98e-04)	3.99e-03 (2.99e-04)	0.1038	3.89e-03 (2.91e-04)	3.89e-03 (3.43e-04)	0.9945	3.88e-03 (3.09e-04)	3.94e-03 (2.67e-04)	0.4440	3.89e-03 (3.13e-04)	3.93e-03 (2.48e-04)	0.5333	3.94e-03 (2.89e-04)	3.72e-03 (2.89e-04)	0.0046
feature 40	3.90e-03 (2.88e-04)	4.02e-03 (3.05e-04)	0.0959	3.92e-03 (2.86e-04)	3.93e-03 (3.37e-04)	0.9509	3.91e-03 (3.02e-04)	3.96e-03 (2.68e-04)	0.4561	3.92e-03 (3.08e-04)	3.94e-03 (2.39e-04)	0.6934	3.97e-03 (2.87e-04)	3.75e-03 (2.70e-04)	0.0038
feature 41	3.93e-03 (2.87e-04)	4.04e-03 (2.89e-04)	0.1247	3.95e-03 (2.81e-04)	3.96e-03 (3.32e-04)	0.8699	3.94e-03 (2.94e-04)	3.99e-03 (2.76e-04)	0.4631	3.95e-03 (3.00e-04)	3.97e-03 (2.51e-04)	0.7135	3.99e-03 (2.85e-04)	3.79e-03 (2.56e-04)	0.0036
feature 42	3.95e-03 (2.80e-04)	4.07e-03 (2.97e-04)	0.0997	3.97e-03 (2.81e-04)	3.99e-03 (3.17e-04)	0.8396	3.97e-03 (2.90e-04)	4.01e-03 (2.75e-04)	0.5891	3.97e-03 (2.97e-04)	3.99e-03 (2.46e-04)	0.8013	4.02e-03 (2.82e-04)	3.82e-03 (2.54e-04)	0.0048
feature 43	3.98e-03 (2.79e-04)	4.10e-03 (2.97e-04)	0.0952	4.00e-03 (2.82e-04)	4.02e-03 (3.10e-04)	0.7753	4.00e-03 (2.89e-04)	4.02e-03 (2.79e-04)	0.7086	4.00e-03 (2.95e-04)	4.01e-03 (2.55e-04)	0.8426	4.04e-03 (2.83e-04)	3.85e-03 (2.51e-04)	0.0058
feature 44	4.00e-03 (2.79e-04)	4.13e-03 (2.98e-04)	0.0971	4.02e-03 (2.81e-04)	4.05e-03 (3.13e-04)	0.6792	4.02e-03 (2.89e-04)	4.04e-03 (2.83e-04)	0.8077	4.03e-03 (2.94e-04)	4.03e-03 (2.61e-04)	0.9099	4.06e-03 (2.87e-04)	3.88e-03 (2.38e-04)	0.0052
feature 45	4.02e-03 (2.83e-04)	4.15e-03 (2.93e-04)	0.0887	4.04e-03 (2.79e-04)	4.09e-03 (3.24e-04)	0.4952	4.05e-03 (2.92e-04)	4.05e-03 (2.79e-04)	0.9766	4.05e-03 (2.95e-04)	4.05e-03 (2.64e-04)	0.9303	4.09e-03 (2.89e-04)	3.91e-03 (2.43e-04)	0.0084
feature 46	4.04e-03 (2.82e-04)	4.19e-03 (2.96e-04)	0.0566	4.06e-03 (2.84e-04)	4.12e-03 (3.16e-04)	0.4968	4.08e-03 (2.93e-04)	4.06e-03 (2.80e-04)	0.8240	4.07e-03 (2.94e-04)	4.07e-03 (2.78e-04)	0.9055	4.11e-03 (2.92e-04)	3.93e-03 (2.35e-04)	0.0071
feature 47	4.06e-03 (2.84e-04)	4.21e-03 (2.96e-04)	0.0567	4.08e-03 (2.86e-04)	4.13e-03 (3.12e-04)	0.5025	4.10e-03 (2.94e-04)	4.08e-03 (2.82e-04)	0.7618	4.10e-03 (2.93e-04)	4.08e-03 (2.87e-04)	0.8890	4.13e-03 (2.94e-04)	3.96e-03 (2.40e-04)	0.0114
feature 48	4.08e-03 (2.87e-04)	4.22e-03 (2.89e-04)	0.0622	4.10e-03 (2.87e-04)	4.16e-03 (3.13e-04)	0.4380	4.12e-03 (2.94e-04)	4.09e-03 (2.85e-04)	0.6516	4.12e-03 (2.95e-04)	4.10e-03 (2.84e-04)	0.7861	4.14e-03 (2.93e-04)	3.99e-03 (2.60e-04)	0.0313
feature 49	4.10e-03 (2.89e-04)	4.24e-03 (2.79e-04)	0.0430	4.12e-03 (2.87e-04)	4.18e-03 (3.12e-04)	0.4437	4.14e-03 (2.95e-04)	4.10e-03 (2.84e-04)	0.5715	4.13e-03 (2.93e-04)	4.12e-03 (2.92e-04)	0.8124	4.16e-03 (2.92e-04)	4.01e-03 (2.62e-04)	0.0305
feature 50	4.11e-03 (2.89e-04)	4.26e-03 (2.76e-04)	0.0326	4.13e-03 (2.87e-04)	4.19e-03 (3.14e-04)	0.4784	4.15e-03 (2.96e-04)	4.12e-03 (2.80e-04)	0.6235	4.15e-03 (2.92e-04)	4.13e-03 (2.96e-04)	0.7874	4.18e-03 (2.92e-04)	4.02e-03 (2.57e-04)	0.0222
feature 51	4.12e-03 (2.86e-04)	4.29e-03 (2.70e-04)	0.0168	4.15e-03 (2.86e-04)	4.19e-03 (3.12e-04)	0.6150	4.16e-03 (2.93e-04)	4.13e-03 (2.81e-04)	0.6229	4.16e-03 (2.92e-04)	4.14e-03 (2.89e-04)	0.7972	4.19e-03 (2.90e-04)	4.03e-03 (2.59e-04)	0.0214
feature 52	4.14e-03 (2.85e-04)	4.30e-03 (2.61e-04)	0.0200	4.16e-03 (2.83e-04)	4.20e-03 (3.06e-04)	0.6258	4.18e-03 (2.90e-04)	4.15e-03 (2.79e-04)	0.6768	4.17e-03 (2.89e-04)	4.16e-03 (2.85e-04)	0.8438	4.20e-03 (2.84e-04)	4.04e-03 (2.68e-04)	0.0258
feature 53	4.15e-03 (2.82e-04)	4.31e-03 (2.53e-04)	0.0166	4.17e-03 (2.78e-04)	4.21e-03 (3.06e-04)	0.6495	4.19e-03 (2.88e-04)	4.15e-03 (2.66e-04)	0.5806	4.18e-03 (2.85e-04)	4.17e-03 (2.79e-04)	0.9161	4.21e-03 (2.78e-04)	4.06e-03 (2.74e-04)	0.0308
feature 54	4.16e-03 (2.78e-04)	4.31e-03 (2.49e-04)	0.0257	4.18e-03 (2.71e-04)	4.21e-03 (3.08e-04)	0.6849	4.20e-03 (2.83e-04)	4.16e-03 (2.59e-04)	0.5668	4.19e-03 (2.82e-04)	4.19e-03 (2.64e-04)	0.9403	4.22e-03 (2.71e-04)	4.08e-03 (2.79e-04)	0.0546
feature 55	4.17e-03 (2.70e-04)	4.31e-03 (2.45e-04)	0.0284	4.20e-03 (2.65e-04)	4.21e-03 (2.97e-04)	0.8623	4.20e-03 (2.76e-04)	4.18e-03 (2.48e-04)	0.7515	4.20e-03 (2.75e-04)	4.20e-03 (2.55e-04)	0.9306	4.23e-03 (2.62e-04)	4.08e-03 (2.78e-04)	0.0456
feature 56	4.18e-03 (2.64e-04)	4.31e-03 (2.34e-04)	0.0384	4.21e-03 (2.56e-04)	4.21e-03 (2.91e-04)	0.9959	4.21e-03 (2.68e-04)	4.19e-03 (2.39e-04)	0.6777	4.20e-03 (2.69e-04)	4.22e-03 (2.36e-04)	0.7717	4.23e-03 (2.51e-04)	4.11e-03 (2.89e-04)	0.0894
feature 57	4.19e-03 (2.56e-04)	4.30e-03 (2.31e-04)	0.0607	4.22e-03 (2.48e-04)	4.21e-03 (2.83e-04)	0.8950	4.22e-03 (2.61e-04)	4.19e-03 (2.29e-04)	0.6874	4.21e-03 (2.62e-04)	4.25e-03 (2.19e-04)	0.4757	4.24e-03 (2.41e-04)	4.11e-03 (2.85e-04)	0.0830
feature 58	4.20e-03 (2.46e-04)	4.30e-03 (2.23e-04)	0.0865	4.22e-03 (2.38e-04)	4.20e-03 (2.72e-04)	0.7458	4.22e-03 (2.52e-04)	4.21e-03 (2.10e-04)	0.8355	4.21e-03 (2.51e-04)	4.27e-03 (2.09e-04)	0.2848	4.25e-03 (2.29e-04)	4.12e-03 (2.80e-04)	0.0687
feature 59	4.21e-03 (2.35e-04)	4.29e-03 (2.13e-04)	0.1226	4.23e-03 (2.27e-04)	4.20e-03 (2.57e-04)	0.6050	4.23e-03 (2.40e-04)	4.22e-03 (2.01e-04)	0.8223	4.21e-03 (2.41e-04)	4.28e-03 (1.85e-04)	0.1644	4.25e-03 (2.15e-04)	4.14e-03 (2.77e-04)	0.1015
feature 60	4.22e-03 (2.25e-04)	4.29e-03 (2.06e-04)	0.1963	4.24e-03 (2.17e-04)	4.20e-03 (2.44e-04)	0.5584	4.23e-03 (2.31e-04)	4.25e-03 (1.87e-04)	0.6489	4.22e-03 (2.32e-04)	4.28e-03 (1.73e-04)	0.2270	4.26e-03 (2.03e-04)	4.14e-03 (2.74e-04)	0.0913
feature 61	4.23e-03 (2.13e-04)	4.29e-03 (1.90e-04)	0.2170	4.25e-03 (2.04e-04)	4.21e-03 (2.31e-04)	0.5031	4.24e-03 (2.17e-04)	4.26e-03 (1.74e-04)	0.5930	4.23e-03 (2.19e-04)	4.29e-03 (1.57e-04)	0.1387	4.26e-03 (1.89e-04)	4.15e-03 (2.62e-04)	0.0805
feature 62	4.24e-03 (1.97e-04)	4.28e-03 (1.83e-04)	0.3032	4.26e-03 (1.91e-04)	4.21e-03 (2.08e-04)	0.3749	4.24e-03 (2.02e-04)	4.28e-03 (1.58e-04)	0.3458	4.23e-03 (2.03e-04)	4.30e-03 (1.45e-04)	0.1230	4.27e-03 (1.75e-04)	4.16e-03 (2.45e-04)	0.0816
feature 63	4.25e-03 (1.85e-04)	4.29e-03 (1.60e-04)	0.3386	4.27e-03 (1.77e-04)	4.22e-03 (1.90e-04)	0.2917	4.24e-03 (1.88e-04)	4.30e-03 (1.39e-04)	0.1083	4.24e-03 (1.89e-04)	4.30e-03 (1.38e-04)	0.1602	4.28e-03 (1.59e-04)	4.17e-03 (2.34e-04)	0.0694
feature 64	4.26e-03 (1.73e-04)	4.29e-03 (1.48e-04)	0.4021	4.28e-03 (1.66e-04)	4.22e-03 (1.70e-04)	0.2192	4.25e-03 (1.74e-04)	4.32e-03 (1.32e-04)	0.0655	4.25e-03 (1.76e-04)	4.31e-03 (1.25e-04)	0.1113	4.29e-03 (1.47e-04)	4.18e-03 (2.20e-04)	0.0606
feature 65	4.27e-03 (1.61e-04)	4.31e-03 (1.31e-04)	0.2838	4.29e-03 (1.55e-04)	4.24e-03 (1.57e-04)	0.2233	4.26e-03 (1.61e-04)	4.34e-03 (1.15e-04)	0.0228	4.27e-03 (1.61e-04)	4.31e-03 (1.29e-04)	0.2292	4.30e-03 (1.36e-04)	4.19e-03 (1.99e-04)	0.0345
feature 66	4.28e-03 (1.50e-04)	4.30e-03 (1.28e-04)	0.6067	4.30e-03 (1.46e-04)	4.26e-03 (1.42e-04)	0.3082	4.27e-03 (1.49e-04)	4.35e-03 (1.13e-04)	0.0097	4.28e-03 (1.49e-04)	4.32e-03 (1.28e-04)	0.2694	4.31e-03 (1.31e-04)	4.21e-03 (1.76e-04)	0.0257
feature 67	4.30e-03 (1.47e-04)	4.32e-03 (1.36e-04)	0.6002	4.31e-03 (1.44e-04)	4.27e-03 (1.43e-04)	0.3146	4.29e-03 (1.44e-04)	4.37e-03 (1.22e-04)	0.0093	4.30e-03 (1.47e-04)	4.32e-03 (1.31e-04)	0.4746	4.32e-03 (1.35e-04)	4.23e-03 (1.56e-04)	0.0207
feature 68	4.32e-03 (1.51e-04)	4.33e-03 (1.54e-04)	0.7753	4.33e-03 (1.50e-04)	4.29e-03 (1.55e-04)	0.3619	4.30e-03 (1.47e-04)	4.39e-03 (1.49e-04)	0.0262	4.32e-03 (1.54e-04)	4.33e-03 (1.38e-04)	0.6703	4.34e-03 (1.51e-04)	4.26e-03 (1.38e-04)	0.0346
feature 69	4.34e-03 (1.59e-04)	4.35e-03 (1.82e-04)	0.8065	4.34e-03 (1.62e-04)	4.32e-03 (1.70e-04)	0.6448	4.32e-03 (1.55e-04)	4.40e-03 (1.82e-04)	0.0947	4.34e-03 (1.68e-04)	4.35e-03 (1.46e-04)	0.7312	4.35e-03 (1.70e-04)	4.27e-03 (1.13e-04)	0.0131
feature 70	4.35e-03 (1.82e-04)	4.37e-03 (2.21e-04)	0.6989	4.36e-03 (1.88e-04)	4.36e-03 (1.98e-04)	0.9483	4.34e-03 (1.79e-04)	4.42e-03 (2.20e-04)	0.1410	4.36e-03 (1.96e-04)	4.36e-03 (1.65e-04)	0.9561	4.38e-03 (2.00e-04)	4.28e-03 (1.04e-04)	0.0027
feature 71	4.37e-03 (2.11e-04)	4.41e-03 (2.65e-04)	0.5701	4.38e-03 (2.19e-04)	4.38e-03 (2.41e-04)	0.9852	4.37e-03 (2.08e-04)	4.45e-03 (2.69e-04)	0.2246	4.38e-03 (2.31e-04)	4.37e-03 (1.85e-04)	0.8488	4.40e-03 (2.40e-04)	4.30e-03 (9.07e-05)	0.0020
feature 72	4.39e-03 (2.45e-04)	4.44e-03 (3.16e-04)	0.5431	4.40e-03 (2.57e-04)	4.42e-03 (2.82e-04)	0.8018	4.39e-03 (2.45e-04)	4.46e-03 (3.17e-04)	0.3437	4.40e-03 (2.72e-04)	4.39e-03 (2.13e-04)	0.8576	4.43e-03 (2.81e-04)	4.30e-03 (1.01e-04)	0.0013
feature 73	4.41e-03 (2.86e-04)	4.48e-03 (3.70e-04)	0.4452	4.42e-03 (3.01e-04)	4.45e-03 (3.27e-04)	0.6743	4.41e-03 (2.88e-04)	4.48e-03 (3.70e-04)	0.4496	4.43e-03 (3.17e-04)	4.41e-03 (2.55e-04)	0.7334	4.46e-03 (3.29e-04)	4.31e-03 (1.19e-04)	0.0014
feature 74	4.44e-03 (3.27e-04)	4.52e-03 (4.23e-04)	0.3832	4.44e-03 (3.45e-04)	4.49e-03 (3.71e-04)	0.5929	4.44e-03 (3.30e-04)	4.50e-03 (4.22e-04)	0.5571	4.46e-03 (3.61e-04)	4.42e-03 (2.98e-04)	0.6210	4.49e-03 (3.77e-04)	4.32e-03 (1.37e-04)	0.0024
feature 75	4.46e-03 (3.68e-04)	4.57e-03 (4.70e-04)	0.3196	4.47e-03 (3.86e-04)	4.54e-03 (4.16e-04)	0.4863	4.48e-03 (3.73e-04)	4.52e-03 (4.67e-04)	0.7042	4.49e-03 (4.04e-04)	4.44e-03 (3.44e-04)	0.5701	4.52e-03 (4.23e-04)	4.34e-03 (1.63e-04)	0.0032
feature 76	4.49e-03 (4.08e-04)	4.62e-03 (5.17e-04)	0.2752	4.50e-03 (4.29e-04)	4.59e-03 (4.55e-04)	0.4338	4.51e-03 (4.15e-04)	4.53e-03 (5.15e-04)	0.8452	4.53e-03 (4.46e-04)	4.47e-03 (3.88e-04)	0.5776	4.55e-03 (4.67e-04)	4.36e-03 (1.99e-04)	0.0049
feature 77	4.51e-03 (4.49e-04)	4.68e-03 (5.56e-04)	0.2269	4.53e-03 (4.71e-04)	4.63e-03 (4.96e-04)	0.3918	4.55e-03 (4.57e-04)	4.55e-03 (5.56e-04)	0.9626	4.56e-03 (4.86e-04)	4.49e-03 (4.35e-04)	0.5345	4.59e-03 (5.09e-04)	4.38e-03 (2.41e-04)	0.0086
feature 78	4.54e-03 (4.89e-04)	4.73e-03 (5.88e-04)	0.1798	4.56e-03 (5.09e-04)	4.68e-03 (5.34e-04)	0.3563	4.59e-03 (4.97e-04)	4.57e-03 (5.92e-04)	0.9164	4.60e-03 (5.22e-04)	4.52e-03 (4.87e-04)	0.5218	4.63e-03 (5.49e-04)	4.40e-03 (2.78e-04)	0.0113
feature 79	4.57e-03 (5.21e-04)	4.79e-03 (6.13e-04)	0.1472	4.59e-03 (5.42e-04)	4.72e-03 (5.61e-04)	0.3351	4.62e-03 (5.30e-04)	4.58e-03 (6.20e-04)	0.8035	4.63e-03 (5.52e-04)	4.55e-03 (5.27e-04)	0.5405	4.66e-03 (5.80e-04)	4.42e-03 (3.23e-04)	0.0155
feature 80	4.60e-03 (5.57e-04)	4.84e-03 (6.35e-04)	0.1197	4.62e-03 (5.75e-04)	4.77e-03 (5.97e-04)	0.3145	4.66e-03 (5.66e-04)	4.60e-03 (6.46e-04)	0.7112	4.67e-03 (5.84e-04)	4.58e-03 (5.69e-04)	0.5361	4.70e-03 (6.12e-04)	4.44e-03 (3.70e-04)	0.0208
feature 81	4.63e-03 (5.89e-04)	4.90e-03 (6.46e-04)	0.0906	4.65e-03 (6.04e-04)	4.81e-03 (6.22e-04)	0.3187	4.70e-03 (5.96e-04)	4.62e-03 (6.66e-04)	0.6373	4.70e-03 (6.08e-04)	4.61e-03 (6.16e-04)	0.5513	4.74e-03 (6.38e-04)	4.47e-03 (4.10e-04)	0.0249
feature 82	4.65e-03 (6.09e-04)	4.95e-03 (6.52e-04)	0.0698	4.68e-03 (6.22e-04)	4.84e-03 (6.46e-04)	0.3164	4.73e-03 (6.19e-04)	4.63e-03 (6.67e-04)	0.5468	4.73e-03 (6.26e-04)	4.64e-03 (6.39e-04)	0.5688	4.77e-03 (6.53e-04)	4.49e-03 (4.52e-04)	0.0304
feature 83	4.68e-03 (6.36e-04)	5.00e-03 (6.57e-04)	0.0581	4.71e-03 (6.44e-04)	4.88e-03 (6.73e-04)	0.3307	4.77e-03 (6.45e-04)	4.66e-03 (6.79e-04)	0.5036	4.76e-03 (6.48e-04)	4.68e-03 (6.71e-04)	0.6154	4.80e-03 (6.73e-04)	4.51e-03 (4.94e-04)	0.0339
feature 84	4.70e-03 (6.51e-04)	5.04e-03 (6.51e-04)	0.0438	4.74e-03 (6.56e-04)	4.90e-03 (6.88e-04)	0.3594	4.80e-03 (6.61e-04)	4.67e-03 (6.74e-04)	0.4548	4.79e-03 (6.58e-04)	4.71e-03 (6.89e-04)	0.6392	4.83e-03 (6.80e-04)	4.53e-03 (5.34e-04)	0.0415
feature 85	4.73e-03 (6.63e-04)	5.08e-03 (6.43e-04)	0.0348	4.77e-03 (6.63e-04)	4.93e-03 (7.09e-04)	0.3858	4.83e-03 (6.74e-04)	4.69e-03 (6.67e-04)	0.4116	4.82e-03 (6.68e-04)	4.75e-03 (6.99e-04)	0.6879	4.86e-03 (6.84e-04)	4.56e-03 (5.65e-04)	0.0445
feature 86	4.76e-03 (6.73e-04)	5.11e-03 (6.37e-04)	0.0312	4.80e-03 (6.69e-04)	4.94e-03 (7.19e-04)	0.4425	4.86e-03 (6.83e-04)	4.72e-03 (6.62e-04)	0.4049	4.84e-03 (6.76e-04)	4.79e-03 (7.04e-04)	0.7653	4.89e-03 (6.85e-04)	4.58e-03 (5.99e-04)	0.0499
feature 87	4.78e-03 (6.75e-04)	5.14e-03 (6.27e-04)	0.0270	4.83e-03 (6.68e-04)	4.96e-03 (7.28e-04)	0.4870	4.88e-03 (6.87e-04)	4.74e-03 (6.49e-04)	0.3990	4.86e-03 (6.79e-04)	4.82e-03 (6.95e-04)	0.7939	4.92e-03 (6.80e-04)	4.60e-03 (6.26e-04)	0.0566
feature 88	4.81e-03 (6.77e-04)	5.17e-03 (6.18e-04)	0.0248	4.86e-03 (6.68e-04)	4.97e-03 (7.34e-04)	0.5702	4.91e-03 (6.89e-04)	4.77e-03 (6.40e-04)	0.4107	4.89e-03 (6.80e-04)	4.87e-03 (6.92e-04)	0.8968	4.95e-03 (6.76e-04)	4.62e-03 (6.43e-04)	0.0559
feature 89	4.83e-03 (6.72e-04)	5.19e-03 (6.10e-04)	0.0260	4.89e-03 (6.60e-04)	4.97e-03 (7.35e-04)	0.6494	4.93e-03 (6.85e-04)	4.81e-03 (6.26e-04)	0.4508	4.91e-03 (6.79e-04)	4.90e-03 (6.63e-04)	0.9569	4.97e-03 (6.63e-04)	4.65e-03 (6.66e-04)	0.0632
feature 90	4.86e-03 (6.66e-04)	5.21e-03 (6.03e-04)	0.0283	4.92e-03 (6.53e-04)	4.98e-03 (7.32e-04)	0.7442	4.95e-03 (6.80e-04)	4.85e-03 (6.17e-04)	0.5139	4.93e-03 (6.75e-04)	4.94e-03 (6.43e-04)	0.9425	5.00e-03 (6.52e-04)	4.67e-03 (6.75e-04)	0.0613
feature 91	4.89e-03 (6.57e-04)	5.23e-03 (5.95e-04)	0.0289	4.95e-03 (6.43e-04)	4.98e-03 (7.27e-04)	0.8588	4.98e-03 (6.72e-04)	4.89e-03 (6.03e-04)	0.5901	4.95e-03 (6.71e-04)	4.98e-03 (6.13e-04)	0.8640	5.02e-03 (6.37e-04)	4.70e-03 (6.86e-04)	0.0626
feature 92	4.92e-03 (6.45e-04)	5.23e-03 (5.82e-04)	0.0388	4.98e-03 (6.28e-04)	4.99e-03 (7.17e-04)	0.9628	5.00e-03 (6.59e-04)	4.94e-03 (5.87e-04)	0.7048	4.97e-03 (6.61e-04)	5.03e-03 (5.76e-04)	0.7195	5.05e-03 (6.17e-04)	4.72e-03 (6.93e-04)	0.0621
feature 93	4.95e-03 (6.31e-04)	5.25e-03 (5.74e-04)	0.0425	5.02e-03 (6.15e-04)	5.00e-03 (6.97e-04)	0.9025	5.02e-03 (6.44e-04)	4.99e-03 (5.78e-04)	0.8725	5.00e-03 (6.52e-04)	5.06e-03 (5.38e-04)	0.6636	5.08e-03 (5.98e-04)	4.75e-03 (6.95e-04)	0.0608
feature 94	4.98e-03 (6.15e-04)	5.26e-03 (5.57e-04)	0.0553	5.05e-03 (5.97e-04)	5.01e-03 (6.80e-04)	0.8152	5.04e-03 (6.27e-04)	5.04e-03 (5.53e-04)	0.9700	5.02e-03 (6.35e-04)	5.11e-03 (5.09e-04)	0.5026	5.11e-03 (5.76e-04)	4.77e-03 (6.89e-04)	0.0563
feature 95	5.01e-03 (5.92e-04)	5.27e-03 (5.38e-04)	0.0693	5.08e-03 (5.74e-04)	5.02e-03 (6.51e-04)	0.7047	5.06e-03 (6.05e-04)	5.08e-03 (5.24e-04)	0.8931	5.05e-03 (6.14e-04)	5.15e-03 (4.65e-04)	0.3993	5.13e-03 (5.46e-04)	4.81e-03 (6.85e-04)	0.0592
feature 96	5.05e-03 (5.67e-04)	5.27e-03 (5.17e-04)	0.0895	5.11e-03 (5.52e-04)	5.03e-03 (6.13e-04)	0.5792	5.08e-03 (5.79e-04)	5.13e-03 (5.00e-04)	0.7069	5.07e-03 (5.89e-04)	5.19e-03 (4.37e-04)	0.3195	5.16e-03 (5.19e-04)	4.84e-03 (6.68e-04)	0.0581
feature 97	5.09e-03 (5.44e-04)	5.27e-03 (4.86e-04)	0.1433	5.14e-03 (5.25e-04)	5.05e-03 (5.81e-04)	0.4992	5.11e-03 (5.52e-04)	5.19e-03 (4.69e-04)	0.4802	5.10e-03 (5.61e-04)	5.23e-03 (4.08e-04)	0.2343	5.19e-03 (4.88e-04)	4.87e-03 (6.50e-04)	0.0549
feature 98	5.12e-03 (5.16e-04)	5.28e-03 (4.54e-04)	0.1855	5.18e-03 (4.98e-04)	5.06e-03 (5.37e-04)	0.3790	5.13e-03 (5.22e-04)	5.25e-03 (4.32e-04)	0.3244	5.13e-03 (5.29e-04)	5.27e-03 (3.82e-04)	0.1695	5.21e-03 (4.55e-04)	4.91e-03 (6.29e-04)	0.0558
feature 99	5.16e-03 (4.89e-04)	5.29e-03 (4.21e-04)	0.2270	5.21e-03 (4.70e-04)	5.09e-03 (5.01e-04)	0.3204	5.16e-03 (4.92e-04)	5.29e-03 (4.00e-04)	0.2093	5.16e-03 (4.99e-04)	5.30e-03 (3.59e-04)	0.1514	5.24e-03 (4.25e-04)	4.96e-03 (6.04e-04)	0.0553
feature 100	5.20e-03 (4.62e-04)	5.31e-03 (3.87e-04)	0.2539	5.25e-03 (4.43e-04)	5.12e-03 (4.66e-04)	0.2810	5.19e-03 (4.64e-04)	5.34e-03 (3.61e-04)	0.1213	5.19e-03 (4.67e-04)	5.34e-03 (3.47e-04)	0.1175	5.28e-03 (3.96e-04)	4.99e-03 (5.67e-04)	0.0388
feature 101	5.24e-03 (4.37e-04)	5.32e-03 (3.57e-04)	0.3733	5.28e-03 (4.17e-04)	5.17e-03 (4.39e-04)	0.2982	5.23e-03 (4.36e-04)	5.39e-03 (3.35e-04)	0.0698	5.23e-03 (4.39e-04)	5.37e-03 (3.29e-04)	0.1176	5.31e-03 (3.71e-04)	5.04e-03 (5.39e-04)	0.0387
feature 102	5.28e-03 (4.13e-04)	5.35e-03 (3.43e-04)	0.4101	5.31e-03 (3.95e-04)	5.22e-03 (4.17e-04)	0.3822	5.26e-03 (4.13e-04)	5.43e-03 (3.08e-04)	0.0477	5.27e-03 (4.12e-04)	5.40e-03 (3.28e-04)	0.1500	5.35e-03 (3.54e-04)	5.07e-03 (4.93e-04)	0.0245
feature 103	5.32e-03 (3.93e-04)	5.39e-03 (3.32e-04)	0.4675	5.36e-03 (3.76e-04)	5.26e-03 (3.98e-04)	0.3494	5.30e-03 (3.91e-04)	5.48e-03 (2.97e-04)	0.0298	5.31e-03 (3.92e-04)	5.43e-03 (3.18e-04)	0.1605	5.39e-03 (3.42e-04)	5.12e-03 (4.55e-04)	0.0202
feature 104	5.36e-03 (3.75e-04)	5.42e-03 (3.41e-04)	0.4748	5.39e-03 (3.61e-04)	5.31e-03 (3.93e-04)	0.4234	5.34e-03 (3.77e-04)	5.52e-03 (2.93e-04)	0.0298	5.35e-03 (3.78e-04)	5.46e-03 (3.14e-04)	0.1861	5.43e-03 (3.39e-04)	5.16e-03 (4.03e-04)	0.0099
feature 105	5.40e-03 (3.60e-04)	5.45e-03 (3.64e-04)	0.6084	5.42e-03 (3.54e-04)	5.37e-03 (3.89e-04)	0.6020	5.38e-03 (3.67e-04)	5.55e-03 (3.00e-04)	0.0353	5.40e-03 (3.69e-04)	5.47e-03 (3.20e-04)	0.3814	5.46e-03 (3.45e-04)	5.22e-03 (3.63e-04)	0.0116
feature 106	5.44e-03 (3.52e-04)	5.49e-03 (3.84e-04)	0.5863	5.46e-03 (3.51e-04)	5.43e-03 (3.92e-04)	0.7304	5.42e-03 (3.60e-04)	5.58e-03 (3.24e-04)	0.0605	5.44e-03 (3.67e-04)	5.50e-03 (3.17e-04)	0.4637	5.50e-03 (3.54e-04)	5.26e-03 (3.10e-04)	0.0048
feature 107	5.48e-03 (3.50e-04)	5.53e-03 (4.13e-04)	0.5735	5.49e-03 (3.56e-04)	5.49e-03 (3.99e-04)	0.9672	5.46e-03 (3.64e-04)	5.60e-03 (3.43e-04)	0.1146	5.48e-03 (3.74e-04)	5.52e-03 (3.19e-04)	0.6187	5.54e-03 (3.66e-04)	5.30e-03 (2.81e-04)	0.0032
feature 108	5.51e-03 (3.54e-04)	5.59e-03 (4.25e-04)	0.4246	5.52e-03 (3.62e-04)	5.54e-03 (4.07e-04)	0.8656	5.50e-03 (3.66e-04)	5.62e-03 (3.72e-04)	0.1911	5.52e-03 (3.80e-04)	5.53e-03 (3.29e-04)	0.9081	5.57e-03 (3.80e-04)	5.34e-03 (2.48e-04)	0.0015
feature 109	5.54e-03 (3.62e-04)	5.63e-03 (4.46e-04)	0.3839	5.55e-03 (3.75e-04)	5.59e-03 (4.12e-04)	0.6896	5.54e-03 (3.77e-04)	5.63e-03 (3.95e-04)	0.3423	5.56e-03 (3.89e-04)	5.55e-03 (3.52e-04)	0.8600	5.60e-03 (3.97e-04)	5.39e-03 (2.41e-04)	0.0032
feature 110	5.56e-03 (3.71e-04)	5.67e-03 (4.68e-04)	0.3616	5.57e-03 (3.88e-04)	5.64e-03 (4.17e-04)	0.4855	5.57e-03 (3.88e-04)	5.63e-03 (4.21e-04)	0.5637	5.59e-03 (4.02e-04)	5.56e-03 (3.64e-04)	0.7184	5.63e-03 (4.14e-04)	5.42e-03 (2.39e-04)	0.0053
feature 111	5.59e-03 (3.82e-04)	5.71e-03 (4.80e-04)	0.3096	5.59e-03 (4.03e-04)	5.69e-03 (4.10e-04)	0.3358	5.61e-03 (3.95e-04)	5.62e-03 (4.50e-04)	0.9353	5.62e-03 (4.11e-04)	5.57e-03 (3.85e-04)	0.6130	5.65e-03 (4.29e-04)	5.47e-03 (2.45e-04)	0.0161
feature 112	5.61e-03 (3.94e-04)	5.73e-03 (4.94e-04)	0.3141	5.61e-03 (4.18e-04)	5.74e-03 (4.07e-04)	0.2172	5.64e-03 (4.09e-04)	5.61e-03 (4.59e-04)	0.8341	5.65e-03 (4.20e-04)	5.58e-03 (4.14e-04)	0.5275	5.66e-03 (4.42e-04)	5.50e-03 (2.64e-04)	0.0394
feature 113	5.62e-03 (4.07e-04)	5.77e-03 (4.86e-04)	0.2162	5.63e-03 (4.26e-04)	5.76e-03 (4.24e-04)	0.2220	5.66e-03 (4.22e-04)	5.61e-03 (4.53e-04)	0.6411	5.67e-03 (4.26e-04)	5.59e-03 (4.32e-04)	0.4765	5.68e-03 (4.49e-04)	5.53e-03 (2.96e-04)	0.0710
feature 114	5.63e-03 (4.19e-04)	5.79e-03 (4.78e-04)	0.1817	5.64e-03 (4.34e-04)	5.78e-03 (4.26e-04)	0.1972	5.68e-03 (4.30e-04)	5.60e-03 (4.55e-04)	0.4409	5.68e-03 (4.30e-04)	5.60e-03 (4.57e-04)	0.4887	5.69e-03 (4.56e-04)	5.56e-03 (3.19e-04)	0.1274
feature 115	5.64e-03 (4.30e-04)	5.82e-03 (4.61e-04)	0.1182	5.65e-03 (4.39e-04)	5.79e-03 (4.34e-04)	0.1865	5.70e-03 (4.35e-04)	5.57e-03 (4.54e-04)	0.2577	5.69e-03 (4.35e-04)	5.62e-03 (4.66e-04)	0.5156	5.70e-03 (4.58e-04)	5.58e-03 (3.47e-04)	0.1797
feature 116	5.65e-03 (4.37e-04)	5.83e-03 (4.54e-04)	0.1048	5.66e-03 (4.45e-04)	5.81e-03 (4.30e-04)	0.1740	5.71e-03 (4.45e-04)	5.57e-03 (4.36e-04)	0.2166	5.70e-03 (4.37e-04)	5.63e-03 (4.82e-04)	0.5543	5.71e-03 (4.56e-04)	5.58e-03 (3.85e-04)	0.1911
feature 117	5.65e-03 (4.43e-04)	5.85e-03 (4.26e-04)	0.0580	5.66e-03 (4.46e-04)	5.81e-03 (4.32e-04)	0.1857	5.72e-03 (4.44e-04)	5.55e-03 (4.36e-04)	0.1316	5.70e-03 (4.35e-04)	5.64e-03 (4.92e-04)	0.5725	5.71e-03 (4.56e-04)	5.59e-03 (3.96e-04)	0.2332
feature 118	5.65e-03 (4.47e-04)	5.86e-03 (4.17e-04)	0.0470	5.66e-03 (4.49e-04)	5.81e-03 (4.36e-04)	0.2067	5.72e-03 (4.52e-04)	5.56e-03 (4.15e-04)	0.1324	5.71e-03 (4.32e-04)	5.63e-03 (5.13e-04)	0.5131	5.72e-03 (4.56e-04)	5.60e-03 (4.11e-04)	0.2696
feature 119	5.65e-03 (4.50e-04)	5.88e-03 (3.92e-04)	0.0247	5.67e-03 (4.49e-04)	5.80e-03 (4.34e-04)	0.2346	5.72e-03 (4.54e-04)	5.57e-03 (4.02e-04)	0.1452	5.71e-03 (4.27e-04)	5.62e-03 (5.25e-04)	0.4864	5.72e-03 (4.51e-04)	5.59e-03 (4.26e-04)	0.2342
feature 120	5.64e-03 (4.49e-04)	5.88e-03 (3.95e-04)	0.0257	5.67e-03 (4.47e-04)	5.78e-03 (4.45e-04)	0.3192	5.72e-03 (4.53e-04)	5.57e-03 (4.07e-04)	0.1452	5.71e-03 (4.32e-04)	5.64e-03 (5.09e-04)	0.5734	5.72e-03 (4.49e-04)	5.59e-03 (4.32e-04)	0.2485
feature 121	5.64e-03 (4.51e-04)	5.88e-03 (3.78e-04)	0.0157	5.67e-03 (4.45e-04)	5.76e-03 (4.56e-04)	0.4318	5.72e-03 (4.53e-04)	5.58e-03 (4.09e-04)	0.1868	5.70e-03 (4.33e-04)	5.63e-03 (5.04e-04)	0.5748	5.72e-03 (4.47e-04)	5.58e-03 (4.39e-04)	0.2337
feature 122	5.64e-03 (4.46e-04)	5.87e-03 (3.95e-04)	0.0247	5.68e-03 (4.42e-04)	5.74e-03 (4.63e-04)	0.5960	5.71e-03 (4.51e-04)	5.60e-03 (4.11e-04)	0.2731	5.70e-03 (4.37e-04)	5.65e-03 (4.83e-04)	0.6789	5.72e-03 (4.44e-04)	5.58e-03 (4.40e-04)	0.2209
feature 123	5.64e-03 (4.45e-04)	5.87e-03 (3.89e-04)	0.0235	5.68e-03 (4.37e-04)	5.71e-03 (4.74e-04)	0.7960	5.71e-03 (4.46e-04)	5.60e-03 (4.29e-04)	0.3270	5.69e-03 (4.45e-04)	5.67e-03 (4.45e-04)	0.8610	5.72e-03 (4.38e-04)	5.57e-03 (4.53e-04)	0.2077
feature 124	5.64e-03 (4.42e-04)	5.87e-03 (3.89e-04)	0.0277	5.69e-03 (4.34e-04)	5.69e-03 (4.72e-04)	0.9855	5.70e-03 (4.42e-04)	5.62e-03 (4.36e-04)	0.4693	5.69e-03 (4.45e-04)	5.69e-03 (4.27e-04)	0.9868	5.72e-03 (4.33e-04)	5.56e-03 (4.54e-04)	0.1804
feature 125	5.65e-03 (4.33e-04)	5.84e-03 (4.13e-04)	0.0648	5.69e-03 (4.32e-04)	5.67e-03 (4.55e-04)	0.8768	5.70e-03 (4.36e-04)	5.65e-03 (4.38e-04)	0.6443	5.69e-03 (4.44e-04)	5.70e-03 (4.02e-04)	0.8651	5.72e-03 (4.26e-04)	5.57e-03 (4.57e-04)	0.1888
feature 126	5.66e-03 (4.27e-04)	5.83e-03 (4.21e-04)	0.1135	5.70e-03 (4.28e-04)	5.66e-03 (4.45e-04)	0.7281	5.70e-03 (4.29e-04)	5.67e-03 (4.43e-04)	0.8053	5.68e-03 (4.44e-04)	5.73e-03 (3.74e-04)	0.6310	5.72e-03 (4.19e-04)	5.57e-03 (4.59e-04)	0.1780
feature 127	5.67e-03 (4.20e-04)	5.81e-03 (4.20e-04)	0.1654	5.71e-03 (4.19e-04)	5.63e-03 (4.39e-04)	0.4670	5.70e-03 (4.20e-04)	5.70e-03 (4.38e-04)	0.9506	5.68e-03 (4.38e-04)	5.76e-03 (3.53e-04)	0.4381	5.73e-03 (4.12e-04)	5.58e-03 (4.52e-04)	0.1844
feature 128	5.68e-03 (4.13e-04)	5.80e-03 (4.16e-04)	0.2792	5.73e-03 (4.09e-04)	5.62e-03 (4.37e-04)	0.3430	5.70e-03 (4.12e-04)	5.73e-03 (4.33e-04)	0.7879	5.69e-03 (4.33e-04)	5.78e-03 (3.28e-04)	0.2727	5.73e-03 (4.04e-04)	5.59e-03 (4.47e-04)	0.2152
feature 129	5.70e-03 (4.04e-04)	5.79e-03 (4.01e-04)	0.3718	5.74e-03 (4.03e-04)	5.62e-03 (3.99e-04)	0.2616	5.70e-03 (4.01e-04)	5.77e-03 (4.16e-04)	0.5324	5.69e-03 (4.21e-04)	5.81e-03 (3.10e-04)	0.1492	5.75e-03 (3.84e-04)	5.58e-03 (4.59e-04)	0.1461
feature 130	5.71e-03 (4.02e-04)	5.78e-03 (3.66e-04)	0.4410	5.75e-03 (3.95e-04)	5.63e-03 (3.84e-04)	0.2226	5.71e-03 (3.96e-04)	5.81e-03 (3.84e-04)	0.3178	5.70e-03 (4.10e-04)	5.84e-03 (3.05e-04)	0.1098	5.76e-03 (3.63e-04)	5.58e-03 (4.81e-04)	0.1180
feature 131	5.73e-03 (3.94e-04)	5.79e-03 (3.34e-04)	0.5179	5.77e-03 (3.79e-04)	5.63e-03 (3.77e-04)	0.1385	5.72e-03 (3.85e-04)	5.85e-03 (3.54e-04)	0.1607	5.71e-03 (3.96e-04)	5.86e-03 (2.93e-04)	0.0615	5.78e-03 (3.47e-04)	5.58e-03 (4.74e-04)	0.0952
feature 132	5.75e-03 (3.87e-04)	5.79e-03 (3.18e-04)	0.6963	5.79e-03 (3.70e-04)	5.64e-03 (3.70e-04)	0.1309	5.73e-03 (3.80e-04)	5.89e-03 (3.16e-04)	0.0577	5.73e-03 (3.85e-04)	5.89e-03 (2.88e-04)	0.0493	5.80e-03 (3.33e-04)	5.59e-03 (4.75e-04)	0.0758
feature 133	5.77e-03 (3.82e-04)	5.80e-03 (2.97e-04)	0.7821	5.81e-03 (3.64e-04)	5.67e-03 (3.56e-04)	0.1362	5.74e-03 (3.75e-04)	5.92e-03 (2.86e-04)	0.0231	5.75e-03 (3.72e-04)	5.90e-03 (3.11e-04)	0.0685	5.82e-03 (3.24e-04)	5.60e-03 (4.67e-04)	0.0593
feature 134	5.80e-03 (3.70e-04)	5.81e-03 (2.87e-04)	0.9173	5.83e-03 (3.52e-04)	5.70e-03 (3.46e-04)	0.1611	5.77e-03 (3.62e-04)	5.97e-03 (2.67e-04)	0.0083	5.78e-03 (3.57e-04)	5.91e-03 (3.22e-04)	0.1093	5.85e-03 (3.17e-04)	5.63e-03 (4.37e-04)	0.0453
feature 135	5.83e-03 (3.58e-04)	5.83e-03 (2.95e-04)	0.9859	5.85e-03 (3.45e-04)	5.75e-03 (3.41e-04)	0.2247	5.79e-03 (3.53e-04)	5.99e-03 (2.62e-04)	0.0073	5.81e-03 (3.47e-04)	5.93e-03 (3.27e-04)	0.1538	5.88e-03 (3.16e-04)	5.66e-03 (4.08e-04)	0.0363
feature 136	5.87e-03 (3.49e-04)	5.86e-03 (3.11e-04)	0.9740	5.88e-03 (3.39e-04)	5.80e-03 (3.43e-04)	0.3309	5.82e-03 (3.43e-04)	6.03e-03 (2.81e-04)	0.0089	5.85e-03 (3.41e-04)	5.94e-03 (3.31e-04)	0.2525	5.91e-03 (3.23e-04)	5.69e-03 (3.62e-04)	0.0231
feature 137	5.90e-03 (3.46e-04)	5.90e-03 (3.50e-04)	0.9995	5.91e-03 (3.43e-04)	5.85e-03 (3.57e-04)	0.5152	5.86e-03 (3.44e-04)	6.05e-03 (3.13e-04)	0.0221	5.88e-03 (3.49e-04)	5.96e-03 (3.29e-04)	0.3930	5.94e-03 (3.40e-04)	5.73e-03 (3.22e-04)	0.0167
feature 138	5.93e-03 (3.51e-04)	5.94e-03 (3.90e-04)	0.9328	5.94e-03 (3.55e-04)	5.91e-03 (3.78e-04)	0.7414	5.90e-03 (3.50e-04)	6.08e-03 (3.59e-04)	0.0529	5.92e-03 (3.65e-04)	5.97e-03 (3.34e-04)	0.5848	5.97e-03 (3.65e-04)	5.77e-03 (2.79e-04)	0.0092
feature 139	5.97e-03 (3.68e-04)	5.99e-03 (4.46e-04)	0.8504	5.97e-03 (3.79e-04)	5.97e-03 (4.07e-04)	0.9904	5.94e-03 (3.70e-04)	6.10e-03 (4.15e-04)	0.1173	5.97e-03 (3.94e-04)	5.98e-03 (3.42e-04)	0.8673	6.01e-03 (4.01e-04)	5.81e-03 (2.48e-04)	0.0076
feature 140	6.00e-03 (3.92e-04)	6.04e-03 (4.96e-04)	0.7301	6.00e-03 (4.09e-04)	6.03e-03 (4.40e-04)	0.7853	5.98e-03 (3.97e-04)	6.12e-03 (4.71e-04)	0.2346	6.01e-03 (4.27e-04)	6.00e-03 (3.63e-04)	0.9238	6.04e-03 (4.40e-04)	5.84e-03 (2.28e-04)	0.0059
feature 141	6.03e-03 (4.27e-04)	6.09e-03 (5.54e-04)	0.6382	6.03e-03 (4.51e-04)	6.09e-03 (4.77e-04)	0.6165	6.02e-03 (4.33e-04)	6.14e-03 (5.35e-04)	0.3588	6.05e-03 (4.70e-04)	6.01e-03 (3.93e-04)	0.6695	6.08e-03 (4.88e-04)	5.88e-03 (2.27e-04)	0.0088
feature 142	6.06e-03 (4.66e-04)	6.15e-03 (6.05e-04)	0.5193	6.06e-03 (4.93e-04)	6.15e-03 (5.16e-04)	0.4784	6.06e-03 (4.72e-04)	6.15e-03 (5.91e-04)	0.5542	6.09e-03 (5.12e-04)	6.03e-03 (4.34e-04)	0.5718	6.12e-03 (5.34e-04)	5.91e-03 (2.40e-04)	0.0110
feature 143	6.09e-03 (5.13e-04)	6.21e-03 (6.59e-04)	0.4393	6.09e-03 (5.43e-04)	6.21e-03 (5.57e-04)	0.3977	6.10e-03 (5.18e-04)	6.17e-03 (6.56e-04)	0.6836	6.14e-03 (5.60e-04)	6.04e-03 (4.85e-04)	0.4436	6.16e-03 (5.88e-04)	5.95e-03 (2.68e-04)	0.0191
feature 144	6.12e-03 (5.58e-04)	6.28e-03 (7.06e-04)	0.3472	6.12e-03 (5.90e-04)	6.27e-03 (6.00e-04)	0.3274	6.15e-03 (5.64e-04)	6.17e-03 (7.07e-04)	0.8847	6.17e-03 (6.05e-04)	6.06e-03 (5.38e-04)	0.4224	6.19e-03 (6.37e-04)	5.97e-03 (3.04e-04)	0.0242
feature 145	6.15e-03 (6.11e-04)	6.34e-03 (7.52e-04)	0.2859	6.16e-03 (6.43e-04)	6.33e-03 (6.44e-04)	0.2958	6.19e-03 (6.14e-04)	6.19e-03 (7.69e-04)	0.9860	6.22e-03 (6.54e-04)	6.08e-03 (6.02e-04)	0.3733	6.24e-03 (6.91e-04)	6.00e-03 (3.44e-04)	0.0330
feature 146	6.18e-03 (6.57e-04)	6.41e-03 (7.94e-04)	0.2236	6.19e-03 (6.90e-04)	6.38e-03 (6.89e-04)	0.2654	6.23e-03 (6.62e-04)	6.20e-03 (8.13e-04)	0.8554	6.25e-03 (6.99e-04)	6.11e-03 (6.57e-04)	0.3824	6.27e-03 (7.39e-04)	6.02e-03 (3.91e-04)	0.0379
feature 147	6.21e-03 (7.10e-04)	6.48e-03 (8.31e-04)	0.1802	6.22e-03 (7.40e-04)	6.44e-03 (7.37e-04)	0.2585	6.28e-03 (7.12e-04)	6.22e-03 (8.67e-04)	0.7847	6.30e-03 (7.46e-04)	6.13e-03 (7.25e-04)	0.3759	6.32e-03 (7.92e-04)	6.05e-03 (4.33e-04)	0.0416
feature 148	6.23e-03 (7.56e-04)	6.55e-03 (8.67e-04)	0.1413	6.25e-03 (7.85e-04)	6.48e-03 (7.83e-04)	0.2529	6.32e-03 (7.59e-04)	6.23e-03 (9.04e-04)	0.6800	6.33e-03 (7.89e-04)	6.17e-03 (7.78e-04)	0.3970	6.36e-03 (8.36e-04)	6.06e-03 (4.87e-04)	0.0447
feature 149	6.27e-03 (8.05e-04)	6.62e-03 (8.94e-04)	0.1123	6.29e-03 (8.30e-04)	6.53e-03 (8.32e-04)	0.2600	6.36e-03 (8.06e-04)	6.25e-03 (9.48e-04)	0.6332	6.38e-03 (8.31e-04)	6.20e-03 (8.42e-04)	0.4176	6.40e-03 (8.82e-04)	6.08e-03 (5.28e-04)	0.0424
feature 150	6.30e-03 (8.47e-04)	6.69e-03 (9.24e-04)	0.0897	6.33e-03 (8.71e-04)	6.57e-03 (8.78e-04)	0.2729	6.40e-03 (8.50e-04)	6.27e-03 (9.79e-04)	0.5776	6.41e-03 (8.72e-04)	6.24e-03 (8.86e-04)	0.4437	6.45e-03 (9.21e-04)	6.10e-03 (5.86e-04)	0.0442
feature 151	6.33e-03 (8.89e-04)	6.76e-03 (9.42e-04)	0.0709	6.37e-03 (9.08e-04)	6.62e-03 (9.26e-04)	0.2901	6.45e-03 (8.91e-04)	6.30e-03 (1.01e-03)	0.5447	6.45e-03 (9.08e-04)	6.29e-03 (9.41e-04)	0.4844	6.49e-03 (9.59e-04)	6.12e-03 (6.26e-04)	0.0386
feature 152	6.36e-03 (9.28e-04)	6.82e-03 (9.64e-04)	0.0590	6.41e-03 (9.44e-04)	6.65e-03 (9.70e-04)	0.3185	6.49e-03 (9.31e-04)	6.33e-03 (1.04e-03)	0.5283	6.49e-03 (9.47e-04)	6.33e-03 (9.75e-04)	0.5154	6.54e-03 (9.92e-04)	6.14e-03 (6.87e-04)	0.0405
feature 153	6.40e-03 (9.61e-04)	6.89e-03 (9.78e-04)	0.0469	6.45e-03 (9.73e-04)	6.69e-03 (1.01e-03)	0.3451	6.53e-03 (9.66e-04)	6.36e-03 (1.05e-03)	0.5036	6.53e-03 (9.77e-04)	6.38e-03 (1.01e-03)	0.5676	6.58e-03 (1.02e-03)	6.15e-03 (7.26e-04)	0.0344
feature 154	6.43e-03 (9.96e-04)	6.95e-03 (9.89e-04)	0.0421	6.50e-03 (1.00e-03)	6.72e-03 (1.06e-03)	0.3864	6.58e-03 (1.00e-03)	6.40e-03 (1.07e-03)	0.5164	6.57e-03 (1.01e-03)	6.43e-03 (1.04e-03)	0.6117	6.63e-03 (1.04e-03)	6.17e-03 (7.89e-04)	0.0368
feature 155	6.47e-03 (1.02e-03)	7.02e-03 (1.00e-03)	0.0339	6.54e-03 (1.02e-03)	6.76e-03 (1.09e-03)	0.4223	6.62e-03 (1.03e-03)	6.44e-03 (1.07e-03)	0.4990	6.61e-03 (1.04e-03)	6.49e-03 (1.05e-03)	0.6637	6.68e-03 (1.06e-03)	6.19e-03 (8.26e-04)	0.0318
feature 156	6.51e-03 (1.05e-03)	7.06e-03 (1.00e-03)	0.0335	6.59e-03 (1.04e-03)	6.79e-03 (1.13e-03)	0.4729	6.66e-03 (1.05e-03)	6.49e-03 (1.09e-03)	0.5257	6.65e-03 (1.06e-03)	6.55e-03 (1.07e-03)	0.7347	6.73e-03 (1.08e-03)	6.22e-03 (8.85e-04)	0.0346
feature 157	6.55e-03 (1.06e-03)	7.13e-03 (1.02e-03)	0.0279	6.63e-03 (1.06e-03)	6.82e-03 (1.15e-03)	0.5200	6.71e-03 (1.07e-03)	6.53e-03 (1.09e-03)	0.5316	6.69e-03 (1.08e-03)	6.61e-03 (1.06e-03)	0.7727	6.78e-03 (1.09e-03)	6.24e-03 (9.21e-04)	0.0312
feature 158	6.60e-03 (1.08e-03)	7.17e-03 (1.01e-03)	0.0296	6.68e-03 (1.06e-03)	6.85e-03 (1.18e-03)	0.5751	6.75e-03 (1.09e-03)	6.59e-03 (1.08e-03)	0.5511	6.73e-03 (1.09e-03)	6.68e-03 (1.07e-03)	0.8790	6.83e-03 (1.09e-03)	6.27e-03 (9.68e-04)	0.0332
feature 159	6.64e-03 (1.08e-03)	7.23e-03 (1.02e-03)	0.0270	6.74e-03 (1.07e-03)	6.88e-03 (1.20e-03)	0.6320	6.79e-03 (1.10e-03)	6.65e-03 (1.08e-03)	0.5940	6.77e-03 (1.11e-03)	6.74e-03 (1.05e-03)	0.9082	6.88e-03 (1.09e-03)	6.31e-03 (1.00e-03)	0.0321
feature 160	6.69e-03 (1.09e-03)	7.27e-03 (1.01e-03)	0.0282	6.79e-03 (1.07e-03)	6.91e-03 (1.21e-03)	0.6953	6.84e-03 (1.11e-03)	6.70e-03 (1.05e-03)	0.6121	6.81e-03 (1.11e-03)	6.82e-03 (1.04e-03)	0.9795	6.93e-03 (1.08e-03)	6.34e-03 (1.03e-03)	0.0319
feature 161	6.74e-03 (1.09e-03)	7.31e-03 (1.00e-03)	0.0301	6.84e-03 (1.07e-03)	6.94e-03 (1.21e-03)	0.7482	6.88e-03 (1.11e-03)	6.77e-03 (1.04e-03)	0.6621	6.86e-03 (1.12e-03)	6.88e-03 (1.02e-03)	0.9171	6.98e-03 (1.07e-03)	6.38e-03 (1.07e-03)	0.0341
feature 162	6.79e-03 (1.08e-03)	7.36e-03 (9.97e-04)	0.0297	6.90e-03 (1.06e-03)	6.96e-03 (1.21e-03)	0.8344	6.93e-03 (1.10e-03)	6.84e-03 (1.02e-03)	0.7435	6.90e-03 (1.11e-03)	6.95e-03 (9.79e-04)	0.8487	7.03e-03 (1.05e-03)	6.42e-03 (1.08e-03)	0.0304
feature 163	6.85e-03 (1.07e-03)	7.38e-03 (9.75e-04)	0.0343	6.95e-03 (1.04e-03)	7.00e-03 (1.20e-03)	0.8655	6.98e-03 (1.10e-03)	6.89e-03 (9.78e-04)	0.7311	6.94e-03 (1.10e-03)	7.02e-03 (9.60e-04)	0.7413	7.08e-03 (1.03e-03)	6.47e-03 (1.11e-03)	0.0358
feature 164	6.90e-03 (1.05e-03)	7.42e-03 (9.59e-04)	0.0368	7.01e-03 (1.02e-03)	7.02e-03 (1.18e-03)	0.9639	7.02e-03 (1.08e-03)	6.98e-03 (9.69e-04)	0.8835	6.99e-03 (1.09e-03)	7.09e-03 (9.13e-04)	0.6811	7.13e-03 (1.01e-03)	6.52e-03 (1.11e-03)	0.0315
feature 165	6.95e-03 (1.03e-03)	7.46e-03 (9.41e-04)	0.0383	7.06e-03 (1.01e-03)	7.05e-03 (1.16e-03)	0.9783	7.06e-03 (1.06e-03)	7.05e-03 (9.33e-04)	0.9476	7.04e-03 (1.07e-03)	7.15e-03 (8.73e-04)	0.6365	7.18e-03 (9.79e-04)	6.57e-03 (1.12e-03)	0.0332
feature 166	7.01e-03 (1.01e-03)	7.48e-03 (9.05e-04)	0.0474	7.11e-03 (9.75e-04)	7.09e-03 (1.14e-03)	0.9417	7.11e-03 (1.04e-03)	7.09e-03 (8.70e-04)	0.9309	7.08e-03 (1.04e-03)	7.23e-03 (8.45e-04)	0.4940	7.23e-03 (9.43e-04)	6.63e-03 (1.12e-03)	0.0366
feature 167	7.05e-03 (9.70e-04)	7.51e-03 (8.80e-04)	0.0468	7.15e-03 (9.38e-04)	7.12e-03 (1.10e-03)	0.9062	7.15e-03 (1.00e-03)	7.14e-03 (8.16e-04)	0.9593	7.11e-03 (1.01e-03)	7.28e-03 (7.92e-04)	0.4438	7.26e-03 (9.01e-04)	6.67e-03 (1.09e-03)	0.0342
feature 168	7.10e-03 (9.33e-04)	7.52e-03 (8.41e-04)	0.0560	7.20e-03 (9.02e-04)	7.12e-03 (1.04e-03)	0.7678	7.18e-03 (9.66e-04)	7.19e-03 (7.63e-04)	0.9747	7.15e-03 (9.67e-04)	7.33e-03 (7.44e-04)	0.3795	7.29e-03 (8.52e-04)	6.75e-03 (1.10e-03)	0.0512
feature 169	7.15e-03 (8.96e-04)	7.50e-03 (7.95e-04)	0.0903	7.23e-03 (8.60e-04)	7.16e-03 (9.97e-04)	0.7576	7.21e-03 (9.22e-04)	7.26e-03 (7.28e-04)	0.8141	7.18e-03 (9.21e-04)	7.38e-03 (7.07e-04)	0.2987	7.32e-03 (8.09e-04)	6.79e-03 (1.05e-03)	0.0459
feature 170	7.19e-03 (8.52e-04)	7.49e-03 (7.52e-04)	0.1284	7.28e-03 (8.17e-04)	7.17e-03 (9.33e-04)	0.6294	7.24e-03 (8.75e-04)	7.32e-03 (6.80e-04)	0.6670	7.21e-03 (8.74e-04)	7.42e-03 (6.61e-04)	0.2447	7.35e-03 (7.60e-04)	6.87e-03 (1.03e-03)	0.0610
feature 171	7.23e-03 (8.02e-04)	7.49e-03 (7.17e-04)	0.1544	7.31e-03 (7.74e-04)	7.17e-03 (8.60e-04)	0.5170	7.27e-03 (8.29e-04)	7.35e-03 (6.13e-04)	0.6208	7.24e-03 (8.22e-04)	7.46e-03 (6.26e-04)	0.2005	7.37e-03 (7.09e-04)	6.94e-03 (1.00e-03)	0.0800
feature 172	7.27e-03 (7.56e-04)	7.51e-03 (6.73e-04)	0.1804	7.35e-03 (7.26e-04)	7.20e-03 (8.13e-04)	0.4704	7.30e-03 (7.81e-04)	7.40e-03 (5.67e-04)	0.5295	7.28e-03 (7.74e-04)	7.49e-03 (5.82e-04)	0.1771	7.40e-03 (6.64e-04)	7.00e-03 (9.49e-04)	0.0830
feature 173	7.31e-03 (7.06e-04)	7.50e-03 (6.30e-04)	0.2291	7.38e-03 (6.82e-04)	7.22e-03 (7.34e-04)	0.3749	7.33e-03 (7.29e-04)	7.45e-03 (5.19e-04)	0.4083	7.31e-03 (7.17e-04)	7.53e-03 (5.59e-04)	0.1327	7.43e-03 (6.17e-04)	7.04e-03 (8.91e-04)	0.0808
feature 174	7.35e-03 (6.60e-04)	7.50e-03 (5.70e-04)	0.3148	7.41e-03 (6.30e-04)	7.28e-03 (6.97e-04)	0.4481	7.36e-03 (6.79e-04)	7.48e-03 (4.69e-04)	0.3816	7.34e-03 (6.65e-04)	7.56e-03 (5.20e-04)	0.1312	7.45e-03 (5.69e-04)	7.11e-03 (8.40e-04)	0.0917
feature 175	7.39e-03 (6.13e-04)	7.49e-03 (5.26e-04)	0.4573	7.43e-03 (5.84e-04)	7.33e-03 (6.44e-04)	0.4977	7.39e-03 (6.29e-04)	7.52e-03 (4.30e-04)	0.2790	7.38e-03 (6.16e-04)	7.56e-03 (4.88e-04)	0.1583	7.47e-03 (5.25e-04)	7.16e-03 (7.86e-04)	0.1060
feature 176	7.42e-03 (5.61e-04)	7.53e-03 (4.88e-04)	0.4071	7.47e-03 (5.44e-04)	7.33e-03 (5.54e-04)	0.3098	7.42e-03 (5.76e-04)	7.56e-03 (3.90e-04)	0.1935	7.41e-03 (5.59e-04)	7.60e-03 (4.70e-04)	0.1202	7.50e-03 (4.81e-04)	7.20e-03 (7.18e-04)	0.0866
feature 177	7.46e-03 (5.19e-04)	7.53e-03 (4.46e-04)	0.5396	7.50e-03 (5.02e-04)	7.35e-03 (5.00e-04)	0.2296	7.44e-03 (5.30e-04)	7.60e-03 (3.56e-04)	0.1070	7.43e-03 (5.11e-04)	7.63e-03 (4.50e-04)	0.1034	7.53e-03 (4.46e-04)	7.25e-03 (6.55e-04)	0.0870
feature 178	7.49e-03 (4.75e-04)	7.53e-03 (3.93e-04)	0.7056	7.52e-03 (4.57e-04)	7.39e-03 (4.54e-04)	0.2454	7.46e-03 (4.80e-04)	7.64e-03 (3.17e-04)	0.0472	7.47e-03 (4.64e-04)	7.62e-03 (4.19e-04)	0.1642	7.55e-03 (4.04e-04)	7.31e-03 (6.04e-04)	0.1070
feature 179	7.52e-03 (4.35e-04)	7.53e-03 (3.63e-04)	0.9296	7.55e-03 (4.20e-04)	7.41e-03 (4.10e-04)	0.1739	7.49e-03 (4.41e-04)	7.68e-03 (2.78e-04)	0.0166	7.50e-03 (4.23e-04)	7.62e-03 (3.99e-04)	0.2298	7.56e-03 (3.74e-04)	7.38e-03 (5.57e-04)	0.1706
feature 180	7.55e-03 (4.00e-04)	7.53e-03 (3.27e-04)	0.8170	7.57e-03 (3.85e-04)	7.45e-03 (3.75e-04)	0.2013	7.51e-03 (4.01e-04)	7.72e-03 (2.47e-04)	0.0044	7.52e-03 (3.81e-04)	7.65e-03 (3.90e-04)	0.2096	7.59e-03 (3.48e-04)	7.39e-03 (4.85e-04)	0.1063
feature 181	7.57e-03 (3.62e-04)	7.57e-03 (3.24e-04)	0.9614	7.60e-03 (3.55e-04)	7.47e-03 (3.34e-04)	0.1341	7.53e-03 (3.70e-04)	7.74e-03 (2.04e-04)	0.0009	7.55e-03 (3.46e-04)	7.66e-03 (3.74e-04)	0.2171	7.61e-03 (3.26e-04)	7.41e-03 (4.17e-04)	0.0601
feature 182	7.59e-03 (3.36e-04)	7.59e-03 (3.02e-04)	0.9939	7.61e-03 (3.30e-04)	7.49e-03 (3.11e-04)	0.1443	7.54e-03 (3.39e-04)	7.77e-03 (1.86e-04)	0.0001	7.57e-03 (3.22e-04)	7.65e-03 (3.52e-04)	0.4104	7.63e-03 (3.06e-04)	7.44e-03 (3.75e-04)	0.0480
feature 183	7.61e-03 (3.19e-04)	7.61e-03 (2.86e-04)	0.9864	7.63e-03 (3.09e-04)	7.53e-03 (3.12e-04)	0.1831	7.57e-03 (3.23e-04)	7.79e-03 (1.63e-04)	<0.0001	7.60e-03 (3.06e-04)	7.64e-03 (3.39e-04)	0.6162	7.64e-03 (2.94e-04)	7.48e-03 (3.52e-04)	0.0648
feature 184	7.63e-03 (3.01e-04)	7.61e-03 (2.81e-04)	0.7578	7.64e-03 (2.96e-04)	7.55e-03 (2.92e-04)	0.2258	7.58e-03 (3.05e-04)	7.79e-03 (1.80e-04)	0.0002	7.61e-03 (2.88e-04)	7.66e-03 (3.33e-04)	0.5791	7.65e-03 (2.87e-04)	7.51e-03 (3.12e-04)	0.0687
feature 185	7.65e-03 (2.93e-04)	7.62e-03 (2.96e-04)	0.6712	7.65e-03 (2.91e-04)	7.60e-03 (3.04e-04)	0.5166	7.61e-03 (2.99e-04)	7.77e-03 (2.28e-04)	0.0113	7.63e-03 (2.88e-04)	7.67e-03 (3.18e-04)	0.6832	7.66e-03 (2.91e-04)	7.55e-03 (2.89e-04)	0.1275
feature 186	7.67e-03 (2.84e-04)	7.60e-03 (3.18e-04)	0.4270	7.65e-03 (2.92e-04)	7.65e-03 (2.93e-04)	0.9586	7.63e-03 (2.92e-04)	7.75e-03 (2.72e-04)	0.1011	7.65e-03 (2.88e-04)	7.67e-03 (3.08e-04)	0.8396	7.67e-03 (2.97e-04)	7.60e-03 (2.63e-04)	0.3449
feature 187	7.68e-03 (2.80e-04)	7.61e-03 (3.48e-04)	0.4222	7.66e-03 (2.99e-04)	7.66e-03 (2.84e-04)	0.9589	7.64e-03 (2.90e-04)	7.76e-03 (3.02e-04)	0.1045	7.66e-03 (2.96e-04)	7.67e-03 (2.97e-04)	0.9015	7.67e-03 (3.08e-04)	7.61e-03 (2.31e-04)	0.3286
feature 188	7.68e-03 (2.82e-04)	7.63e-03 (3.64e-04)	0.5212	7.67e-03 (3.02e-04)	7.68e-03 (2.98e-04)	0.9476	7.65e-03 (2.91e-04)	7.75e-03 (3.29e-04)	0.2159	7.67e-03 (3.06e-04)	7.67e-03 (2.83e-04)	0.9898	7.68e-03 (3.18e-04)	7.63e-03 (2.15e-04)	0.4245
feature 189	7.69e-03 (2.91e-04)	7.64e-03 (3.86e-04)	0.5730	7.68e-03 (3.13e-04)	7.69e-03 (3.12e-04)	0.8249	7.67e-03 (3.04e-04)	7.71e-03 (3.48e-04)	0.6841	7.68e-03 (3.19e-04)	7.69e-03 (2.86e-04)	0.8787	7.68e-03 (3.31e-04)	7.67e-03 (2.23e-04)	0.8718
feature 190	7.69e-03 (2.97e-04)	7.65e-03 (3.87e-04)	0.6343	7.67e-03 (3.17e-04)	7.71e-03 (3.19e-04)	0.6443	7.68e-03 (3.02e-04)	7.69e-03 (3.74e-04)	0.8489	7.68e-03 (3.28e-04)	7.69e-03 (2.67e-04)	0.8280	7.69e-03 (3.35e-04)	7.66e-03 (2.27e-04)	0.6992
feature 191	7.70e-03 (3.11e-04)	7.66e-03 (4.07e-04)	0.7403	7.68e-03 (3.32e-04)	7.74e-03 (3.31e-04)	0.4259	7.69e-03 (3.17e-04)	7.69e-03 (3.94e-04)	0.9680	7.69e-03 (3.47e-04)	7.71e-03 (2.66e-04)	0.7547	7.70e-03 (3.49e-04)	7.65e-03 (2.50e-04)	0.4477
feature 192	7.69e-03 (3.19e-04)	7.68e-03 (4.03e-04)	0.8638	7.67e-03 (3.41e-04)	7.75e-03 (3.17e-04)	0.3254	7.70e-03 (3.19e-04)	7.65e-03 (4.06e-04)	0.5978	7.69e-03 (3.51e-04)	7.70e-03 (2.74e-04)	0.8162	7.69e-03 (3.51e-04)	7.67e-03 (2.75e-04)	0.7001
feature 193	7.69e-03 (3.34e-04)	7.71e-03 (4.05e-04)	0.8501	7.67e-03 (3.54e-04)	7.78e-03 (3.14e-04)	0.1775	7.70e-03 (3.31e-04)	7.64e-03 (4.14e-04)	0.5529	7.70e-03 (3.57e-04)	7.66e-03 (3.16e-04)	0.6329	7.70e-03 (3.63e-04)	7.67e-03 (2.86e-04)	0.6843
feature 194	7.68e-03 (3.46e-04)	7.73e-03 (3.97e-04)	0.6099	7.67e-03 (3.65e-04)	7.80e-03 (2.97e-04)	0.0976	7.70e-03 (3.44e-04)	7.67e-03 (4.08e-04)	0.7273	7.71e-03 (3.55e-04)	7.61e-03 (3.54e-04)	0.2554	7.70e-03 (3.67e-04)	7.66e-03 (3.10e-04)	0.5717
feature 195	7.68e-03 (3.60e-04)	7.75e-03 (3.80e-04)	0.4583	7.66e-03 (3.76e-04)	7.82e-03 (2.85e-04)	0.0462	7.70e-03 (3.55e-04)	7.64e-03 (4.03e-04)	0.5277	7.71e-03 (3.53e-04)	7.61e-03 (4.04e-04)	0.2938	7.70e-03 (3.74e-04)	7.64e-03 (3.23e-04)	0.4710
feature 196	7.67e-03 (3.74e-04)	7.79e-03 (3.63e-04)	0.1916	7.66e-03 (3.86e-04)	7.82e-03 (2.88e-04)	0.0488	7.71e-03 (3.66e-04)	7.62e-03 (4.00e-04)	0.3653	7.72e-03 (3.55e-04)	7.58e-03 (4.33e-04)	0.2135	7.70e-03 (3.82e-04)	7.65e-03 (3.40e-04)	0.5107
feature 197	7.66e-03 (3.84e-04)	7.80e-03 (3.43e-04)	0.1096	7.66e-03 (3.90e-04)	7.82e-03 (2.97e-04)	0.0443	7.70e-03 (3.73e-04)	7.63e-03 (4.03e-04)	0.4516	7.72e-03 (3.54e-04)	7.55e-03 (4.48e-04)	0.1221	7.70e-03 (3.87e-04)	7.64e-03 (3.45e-04)	0.4714
feature 198	7.66e-03 (3.96e-04)	7.82e-03 (3.31e-04)	0.0662	7.66e-03 (3.99e-04)	7.82e-03 (3.11e-04)	0.0596	7.71e-03 (3.83e-04)	7.62e-03 (4.05e-04)	0.3698	7.72e-03 (3.60e-04)	7.55e-03 (4.70e-04)	0.1485	7.70e-03 (3.95e-04)	7.63e-03 (3.59e-04)	0.4626
feature 199	7.65e-03 (4.03e-04)	7.84e-03 (3.06e-04)	0.0183	7.66e-03 (4.00e-04)	7.80e-03 (3.43e-04)	0.1184	7.71e-03 (3.85e-04)	7.59e-03 (4.17e-04)	0.2562	7.72e-03 (3.68e-04)	7.57e-03 (4.70e-04)	0.2104	7.70e-03 (4.00e-04)	7.62e-03 (3.57e-04)	0.3678
feature 200	7.64e-03 (4.13e-04)	7.87e-03 (2.79e-04)	0.0033	7.66e-03 (4.06e-04)	7.80e-03 (3.61e-04)	0.1484	7.71e-03 (3.92e-04)	7.58e-03 (4.25e-04)	0.2346	7.72e-03 (3.75e-04)	7.56e-03 (4.76e-04)	0.1784	7.70e-03 (4.07e-04)	7.61e-03 (3.69e-04)	0.3063
feature 201	7.64e-03 (4.17e-04)	7.86e-03 (2.96e-04)	0.0076	7.65e-03 (4.10e-04)	7.80e-03 (3.63e-04)	0.1323	7.71e-03 (3.95e-04)	7.58e-03 (4.33e-04)	0.2585	7.72e-03 (3.80e-04)	7.55e-03 (4.77e-04)	0.1580	7.70e-03 (4.12e-04)	7.61e-03 (3.69e-04)	0.3731
feature 202	7.64e-03 (4.21e-04)	7.85e-03 (3.29e-04)	0.0186	7.65e-03 (4.17e-04)	7.81e-03 (3.67e-04)	0.1098	7.71e-03 (4.01e-04)	7.58e-03 (4.42e-04)	0.2178	7.71e-03 (3.91e-04)	7.57e-03 (4.78e-04)	0.2412	7.70e-03 (4.20e-04)	7.61e-03 (3.69e-04)	0.3083
feature 203	7.63e-03 (4.21e-04)	7.86e-03 (3.42e-04)	0.0155	7.66e-03 (4.19e-04)	7.78e-03 (3.90e-04)	0.2344	7.71e-03 (4.03e-04)	7.57e-03 (4.54e-04)	0.2403	7.71e-03 (3.99e-04)	7.58e-03 (4.71e-04)	0.2755	7.70e-03 (4.27e-04)	7.61e-03 (3.59e-04)	0.3315
feature 204	7.64e-03 (4.25e-04)	7.85e-03 (3.74e-04)	0.0317	7.67e-03 (4.21e-04)	7.73e-03 (4.32e-04)	0.5350	7.71e-03 (4.10e-04)	7.57e-03 (4.63e-04)	0.2256	7.70e-03 (4.12e-04)	7.61e-03 (4.62e-04)	0.4189	7.69e-03 (4.40e-04)	7.64e-03 (3.47e-04)	0.5622
feature 205	7.64e-03 (4.24e-04)	7.84e-03 (4.04e-04)	0.0607	7.67e-03 (4.22e-04)	7.72e-03 (4.49e-04)	0.6372	7.71e-03 (4.12e-04)	7.57e-03 (4.70e-04)	0.2356	7.69e-03 (4.23e-04)	7.63e-03 (4.41e-04)	0.5908	7.69e-03 (4.45e-04)	7.64e-03 (3.42e-04)	0.5420
feature 206	7.64e-03 (4.30e-04)	7.84e-03 (4.09e-04)	0.0602	7.67e-03 (4.25e-04)	7.73e-03 (4.61e-04)	0.5610	7.70e-03 (4.18e-04)	7.58e-03 (4.79e-04)	0.3034	7.69e-03 (4.36e-04)	7.66e-03 (4.19e-04)	0.7930	7.70e-03 (4.45e-04)	7.58e-03 (3.65e-04)	0.2128
feature 207	7.64e-03 (4.34e-04)	7.85e-03 (4.06e-04)	0.0399	7.67e-03 (4.29e-04)	7.72e-03 (4.72e-04)	0.7256	7.70e-03 (4.28e-04)	7.60e-03 (4.70e-04)	0.4028	7.68e-03 (4.47e-04)	7.68e-03 (3.97e-04)	0.9911	7.72e-03 (4.39e-04)	7.55e-03 (4.05e-04)	0.1115
feature 208	7.64e-03 (4.40e-04)	7.85e-03 (4.02e-04)	0.0414	7.68e-03 (4.29e-04)	7.68e-03 (4.90e-04)	0.9957	7.70e-03 (4.34e-04)	7.63e-03 (4.68e-04)	0.5570	7.68e-03 (4.57e-04)	7.71e-03 (3.67e-04)	0.7032	7.72e-03 (4.34e-04)	7.53e-03 (4.37e-04)	0.0931
feature 209	7.64e-03 (4.47e-04)	7.85e-03 (4.06e-04)	0.0481	7.69e-03 (4.31e-04)	7.66e-03 (5.08e-04)	0.8261	7.69e-03 (4.47e-04)	7.65e-03 (4.47e-04)	0.7254	7.67e-03 (4.67e-04)	7.75e-03 (3.42e-04)	0.3956	7.73e-03 (4.29e-04)	7.50e-03 (4.71e-04)	0.0582
feature 210	7.65e-03 (4.49e-04)	7.85e-03 (4.10e-04)	0.0570	7.69e-03 (4.33e-04)	7.66e-03 (5.11e-04)	0.7924	7.69e-03 (4.54e-04)	7.69e-03 (4.31e-04)	0.9891	7.67e-03 (4.73e-04)	7.76e-03 (3.23e-04)	0.3256	7.74e-03 (4.22e-04)	7.47e-03 (4.92e-04)	0.0342
feature 211	7.65e-03 (4.54e-04)	7.85e-03 (4.03e-04)	0.0587	7.70e-03 (4.34e-04)	7.66e-03 (5.19e-04)	0.7505	7.69e-03 (4.61e-04)	7.71e-03 (4.09e-04)	0.8391	7.68e-03 (4.74e-04)	7.77e-03 (3.28e-04)	0.3007	7.75e-03 (4.19e-04)	7.47e-03 (5.08e-04)	0.0300
feature 212	7.67e-03 (4.47e-04)	7.86e-03 (3.98e-04)	0.0672	7.72e-03 (4.28e-04)	7.67e-03 (5.07e-04)	0.6857	7.70e-03 (4.58e-04)	7.75e-03 (3.83e-04)	0.6578	7.69e-03 (4.67e-04)	7.79e-03 (3.21e-04)	0.2660	7.77e-03 (4.06e-04)	7.48e-03 (5.14e-04)	0.0268
feature 213	7.69e-03 (4.39e-04)	7.86e-03 (3.88e-04)	0.0853	7.73e-03 (4.19e-04)	7.69e-03 (4.93e-04)	0.7075	7.71e-03 (4.49e-04)	7.77e-03 (3.65e-04)	0.5584	7.71e-03 (4.56e-04)	7.80e-03 (3.17e-04)	0.2610	7.78e-03 (3.94e-04)	7.49e-03 (5.11e-04)	0.0257
feature 214	7.71e-03 (4.25e-04)	7.88e-03 (3.72e-04)	0.0826	7.76e-03 (4.07e-04)	7.70e-03 (4.73e-04)	0.6551	7.73e-03 (4.38e-04)	7.80e-03 (3.35e-04)	0.4621	7.73e-03 (4.40e-04)	7.83e-03 (3.15e-04)	0.2492	7.80e-03 (3.77e-04)	7.51e-03 (5.03e-04)	0.0240
feature 215	7.73e-03 (4.06e-04)	7.88e-03 (3.52e-04)	0.0997	7.77e-03 (3.88e-04)	7.73e-03 (4.48e-04)	0.6682	7.75e-03 (4.17e-04)	7.83e-03 (3.15e-04)	0.3766	7.75e-03 (4.18e-04)	7.84e-03 (3.04e-04)	0.2562	7.82e-03 (3.57e-04)	7.54e-03 (4.82e-04)	0.0226
feature 216	7.75e-03 (3.87e-04)	7.90e-03 (3.35e-04)	0.1025	7.79e-03 (3.69e-04)	7.74e-03 (4.29e-04)	0.6502	7.77e-03 (3.98e-04)	7.84e-03 (2.91e-04)	0.3383	7.76e-03 (3.98e-04)	7.86e-03 (2.89e-04)	0.2384	7.84e-03 (3.39e-04)	7.57e-03 (4.62e-04)	0.0217
feature 217	7.78e-03 (3.66e-04)	7.91e-03 (3.15e-04)	0.1076	7.82e-03 (3.49e-04)	7.77e-03 (3.99e-04)	0.6340	7.79e-03 (3.77e-04)	7.87e-03 (2.66e-04)	0.2577	7.79e-03 (3.75e-04)	7.88e-03 (2.78e-04)	0.2401	7.86e-03 (3.17e-04)	7.60e-03 (4.39e-04)	0.0189
feature 218	7.80e-03 (3.44e-04)	7.92e-03 (2.95e-04)	0.1215	7.83e-03 (3.27e-04)	7.79e-03 (3.79e-04)	0.6753	7.81e-03 (3.54e-04)	7.89e-03 (2.50e-04)	0.2443	7.81e-03 (3.52e-04)	7.89e-03 (2.62e-04)	0.2577	7.87e-03 (2.99e-04)	7.62e-03 (4.10e-04)	0.0186
feature 219	7.82e-03 (3.23e-04)	7.93e-03 (2.78e-04)	0.1131	7.85e-03 (3.08e-04)	7.81e-03 (3.54e-04)	0.6417	7.83e-03 (3.34e-04)	7.91e-03 (2.25e-04)	0.1919	7.83e-03 (3.31e-04)	7.90e-03 (2.48e-04)	0.2478	7.89e-03 (2.79e-04)	7.65e-03 (3.87e-04)	0.0155
feature 220	7.84e-03 (3.01e-04)	7.94e-03 (2.60e-04)	0.1304	7.86e-03 (2.88e-04)	7.84e-03 (3.28e-04)	0.7120	7.84e-03 (3.11e-04)	7.92e-03 (2.12e-04)	0.1805	7.85e-03 (3.07e-04)	7.91e-03 (2.38e-04)	0.2959	7.90e-03 (2.61e-04)	7.68e-03 (3.57e-04)	0.0147
feature 221	7.85e-03 (2.81e-04)	7.95e-03 (2.46e-04)	0.1222	7.88e-03 (2.68e-04)	7.85e-03 (3.11e-04)	0.7191	7.86e-03 (2.91e-04)	7.93e-03 (1.99e-04)	0.1731	7.86e-03 (2.88e-04)	7.92e-03 (2.21e-04)	0.3093	7.92e-03 (2.46e-04)	7.70e-03 (3.29e-04)	0.0125
feature 222	7.87e-03 (2.62e-04)	7.97e-03 (2.33e-04)	0.1268	7.90e-03 (2.53e-04)	7.88e-03 (2.86e-04)	0.7654	7.88e-03 (2.72e-04)	7.95e-03 (1.85e-04)	0.1591	7.88e-03 (2.68e-04)	7.94e-03 (2.13e-04)	0.3499	7.93e-03 (2.31e-04)	7.73e-03 (3.05e-04)	0.0106
feature 223	7.89e-03 (2.44e-04)	7.97e-03 (2.22e-04)	0.1332	7.91e-03 (2.35e-04)	7.89e-03 (2.71e-04)	0.8610	7.89e-03 (2.52e-04)	7.96e-03 (1.85e-04)	0.1990	7.90e-03 (2.50e-04)	7.94e-03 (2.02e-04)	0.4392	7.94e-03 (2.20e-04)	7.76e-03 (2.72e-04)	0.0096
feature 224	7.90e-03 (2.30e-04)	7.99e-03 (2.15e-04)	0.1213	7.92e-03 (2.24e-04)	7.91e-03 (2.54e-04)	0.8777	7.91e-03 (2.39e-04)	7.97e-03 (1.78e-04)	0.2010	7.91e-03 (2.38e-04)	7.95e-03 (1.91e-04)	0.4641	7.96e-03 (2.10e-04)	7.78e-03 (2.52e-04)	0.0072
feature 225	7.92e-03 (2.17e-04)	8.00e-03 (2.10e-04)	0.1361	7.93e-03 (2.13e-04)	7.93e-03 (2.39e-04)	0.9760	7.92e-03 (2.25e-04)	7.97e-03 (1.82e-04)	0.2754	7.93e-03 (2.24e-04)	7.95e-03 (1.88e-04)	0.6031	7.96e-03 (2.04e-04)	7.80e-03 (2.25e-04)	0.0065
feature 226	7.93e-03 (2.08e-04)	8.01e-03 (2.07e-04)	0.1215	7.94e-03 (2.05e-04)	7.95e-03 (2.34e-04)	0.9262	7.93e-03 (2.15e-04)	7.98e-03 (1.88e-04)	0.3307	7.94e-03 (2.17e-04)	7.96e-03 (1.80e-04)	0.6982	7.97e-03 (2.01e-04)	7.82e-03 (2.03e-04)	0.0046
feature 227	7.94e-03 (2.03e-04)	8.02e-03 (2.11e-04)	0.1269	7.96e-03 (2.03e-04)	7.97e-03 (2.24e-04)	0.8286	7.95e-03 (2.10e-04)	7.99e-03 (1.94e-04)	0.4014	7.96e-03 (2.13e-04)	7.97e-03 (1.79e-04)	0.7875	7.99e-03 (2.00e-04)	7.84e-03 (1.90e-04)	0.0038
feature 228	7.95e-03 (2.01e-04)	8.03e-03 (2.12e-04)	0.1230	7.96e-03 (2.01e-04)	7.98e-03 (2.25e-04)	0.7161	7.96e-03 (2.05e-04)	7.99e-03 (2.08e-04)	0.5270	7.96e-03 (2.11e-04)	7.97e-03 (1.83e-04)	0.9784	7.99e-03 (2.05e-04)	7.85e-03 (1.67e-04)	0.0030
feature 229	7.96e-03 (2.03e-04)	8.05e-03 (2.20e-04)	0.1134	7.97e-03 (2.05e-04)	8.00e-03 (2.26e-04)	0.6883	7.97e-03 (2.07e-04)	8.00e-03 (2.18e-04)	0.5610	7.98e-03 (2.16e-04)	7.98e-03 (1.82e-04)	0.9649	8.01e-03 (2.10e-04)	7.86e-03 (1.63e-04)	0.0023
feature 230	7.97e-03 (2.09e-04)	8.06e-03 (2.31e-04)	0.1162	7.98e-03 (2.13e-04)	8.01e-03 (2.30e-04)	0.5891	7.98e-03 (2.12e-04)	8.01e-03 (2.35e-04)	0.6882	7.99e-03 (2.22e-04)	7.98e-03 (1.94e-04)	0.8309	8.02e-03 (2.21e-04)	7.88e-03 (1.53e-04)	0.0023
feature 231	7.98e-03 (2.18e-04)	8.07e-03 (2.37e-04)	0.1017	7.99e-03 (2.21e-04)	8.02e-03 (2.42e-04)	0.5660	7.99e-03 (2.18e-04)	8.01e-03 (2.51e-04)	0.7339	8.00e-03 (2.30e-04)	7.98e-03 (2.02e-04)	0.7300	8.02e-03 (2.32e-04)	7.89e-03 (1.48e-04)	0.0020
feature 232	7.99e-03 (2.29e-04)	8.09e-03 (2.56e-04)	0.1031	8.00e-03 (2.35e-04)	8.04e-03 (2.50e-04)	0.5359	8.01e-03 (2.30e-04)	8.03e-03 (2.70e-04)	0.7696	8.01e-03 (2.44e-04)	7.99e-03 (2.12e-04)	0.7029	8.04e-03 (2.46e-04)	7.89e-03 (1.54e-04)	0.0020
feature 233	8.00e-03 (2.44e-04)	8.11e-03 (2.69e-04)	0.0934	8.01e-03 (2.49e-04)	8.05e-03 (2.67e-04)	0.5025	8.02e-03 (2.43e-04)	8.03e-03 (2.92e-04)	0.8582	8.02e-03 (2.58e-04)	7.99e-03 (2.33e-04)	0.6132	8.05e-03 (2.64e-04)	7.90e-03 (1.51e-04)	0.0023
feature 234	8.01e-03 (2.59e-04)	8.13e-03 (2.84e-04)	0.0906	8.02e-03 (2.65e-04)	8.07e-03 (2.83e-04)	0.5060	8.03e-03 (2.57e-04)	8.04e-03 (3.12e-04)	0.8407	8.04e-03 (2.74e-04)	8.01e-03 (2.43e-04)	0.6052	8.06e-03 (2.80e-04)	7.91e-03 (1.63e-04)	0.0022
feature 235	8.02e-03 (2.79e-04)	8.15e-03 (3.11e-04)	0.0897	8.04e-03 (2.87e-04)	8.09e-03 (3.02e-04)	0.4944	8.04e-03 (2.77e-04)	8.06e-03 (3.40e-04)	0.8862	8.05e-03 (2.96e-04)	8.02e-03 (2.64e-04)	0.5813	8.08e-03 (3.04e-04)	7.92e-03 (1.70e-04)	0.0025
feature 236	8.03e-03 (2.99e-04)	8.17e-03 (3.26e-04)	0.0826	8.05e-03 (3.05e-04)	8.10e-03 (3.27e-04)	0.4976	8.05e-03 (2.96e-04)	8.06e-03 (3.64e-04)	0.9166	8.06e-03 (3.15e-04)	8.02e-03 (2.85e-04)	0.5594	8.09e-03 (3.25e-04)	7.92e-03 (1.78e-04)	0.0029
feature 237	8.04e-03 (3.22e-04)	8.19e-03 (3.55e-04)	0.0895	8.06e-03 (3.30e-04)	8.12e-03 (3.50e-04)	0.5027	8.07e-03 (3.18e-04)	8.09e-03 (3.96e-04)	0.8914	8.08e-03 (3.41e-04)	8.04e-03 (3.02e-04)	0.5848	8.11e-03 (3.50e-04)	7.93e-03 (1.96e-04)	0.0027
feature 238	8.06e-03 (3.49e-04)	8.22e-03 (3.85e-04)	0.0836	8.08e-03 (3.58e-04)	8.14e-03 (3.79e-04)	0.5148	8.09e-03 (3.44e-04)	8.10e-03 (4.31e-04)	0.9273	8.10e-03 (3.69e-04)	8.05e-03 (3.30e-04)	0.5644	8.13e-03 (3.81e-04)	7.93e-03 (2.05e-04)	0.0030
feature 239	8.07e-03 (3.74e-04)	8.25e-03 (4.09e-04)	0.0871	8.09e-03 (3.81e-04)	8.16e-03 (4.11e-04)	0.5193	8.11e-03 (3.69e-04)	8.12e-03 (4.58e-04)	0.9287	8.12e-03 (3.95e-04)	8.07e-03 (3.52e-04)	0.5976	8.15e-03 (4.07e-04)	7.94e-03 (2.23e-04)	0.0030
feature 240	8.09e-03 (4.07e-04)	8.28e-03 (4.50e-04)	0.0924	8.12e-03 (4.17e-04)	8.19e-03 (4.44e-04)	0.5313	8.13e-03 (4.01e-04)	8.14e-03 (5.05e-04)	0.9061	8.14e-03 (4.32e-04)	8.09e-03 (3.79e-04)	0.6119	8.18e-03 (4.44e-04)	7.95e-03 (2.43e-04)	0.0028
feature 241	8.11e-03 (4.38e-04)	8.31e-03 (4.86e-04)	0.0868	8.14e-03 (4.48e-04)	8.21e-03 (4.82e-04)	0.5505	8.15e-03 (4.33e-04)	8.16e-03 (5.44e-04)	0.9259	8.16e-03 (4.66e-04)	8.11e-03 (4.07e-04)	0.6087	8.20e-03 (4.79e-04)	7.96e-03 (2.57e-04)	0.0029
feature 242	8.13e-03 (4.72e-04)	8.35e-03 (5.21e-04)	0.0961	8.16e-03 (4.81e-04)	8.24e-03 (5.23e-04)	0.5463	8.18e-03 (4.67e-04)	8.19e-03 (5.78e-04)	0.9210	8.19e-03 (5.01e-04)	8.14e-03 (4.39e-04)	0.6625	8.23e-03 (5.14e-04)	7.96e-03 (2.83e-04)	0.0029
feature 243	8.16e-03 (5.15e-04)	8.40e-03 (5.71e-04)	0.0951	8.19e-03 (5.27e-04)	8.27e-03 (5.66e-04)	0.5650	8.20e-03 (5.07e-04)	8.22e-03 (6.40e-04)	0.8948	8.22e-03 (5.48e-04)	8.16e-03 (4.74e-04)	0.6537	8.27e-03 (5.62e-04)	7.97e-03 (3.06e-04)	0.0026
feature 244	8.18e-03 (5.50e-04)	8.44e-03 (6.15e-04)	0.0926	8.22e-03 (5.63e-04)	8.30e-03 (6.11e-04)	0.5761	8.23e-03 (5.45e-04)	8.25e-03 (6.78e-04)	0.9069	8.25e-03 (5.88e-04)	8.19e-03 (5.04e-04)	0.6657	8.30e-03 (6.01e-04)	7.98e-03 (3.26e-04)	0.0025
feature 245	8.22e-03 (5.94e-04)	8.49e-03 (6.61e-04)	0.0999	8.25e-03 (6.06e-04)	8.35e-03 (6.64e-04)	0.5666	8.27e-03 (5.92e-04)	8.29e-03 (7.21e-04)	0.9085	8.28e-03 (6.33e-04)	8.23e-03 (5.51e-04)	0.7115	8.34e-03 (6.47e-04)	8.00e-03 (3.62e-04)	0.0026
feature 246	8.25e-03 (6.44e-04)	8.54e-03 (7.15e-04)	0.0957	8.29e-03 (6.58e-04)	8.39e-03 (7.13e-04)	0.5829	8.30e-03 (6.37e-04)	8.33e-03 (7.95e-04)	0.8775	8.32e-03 (6.87e-04)	8.26e-03 (5.89e-04)	0.6887	8.38e-03 (7.02e-04)	8.01e-03 (3.87e-04)	0.0023
feature 247	8.28e-03 (6.84e-04)	8.60e-03 (7.72e-04)	0.0944	8.33e-03 (7.01e-04)	8.43e-03 (7.65e-04)	0.5862	8.34e-03 (6.83e-04)	8.37e-03 (8.35e-04)	0.8891	8.36e-03 (7.34e-04)	8.30e-03 (6.26e-04)	0.6981	8.43e-03 (7.48e-04)	8.03e-03 (4.15e-04)	0.0022
feature 248	8.32e-03 (7.39e-04)	8.66e-03 (8.20e-04)	0.0978	8.37e-03 (7.51e-04)	8.49e-03 (8.31e-04)	0.5734	8.39e-03 (7.39e-04)	8.41e-03 (8.82e-04)	0.9085	8.41e-03 (7.86e-04)	8.35e-03 (6.87e-04)	0.7389	8.48e-03 (8.02e-04)	8.05e-03 (4.62e-04)	0.0027
feature 249	8.36e-03 (7.93e-04)	8.73e-03 (8.78e-04)	0.0942	8.42e-03 (8.08e-04)	8.54e-03 (8.81e-04)	0.5795	8.43e-03 (7.87e-04)	8.47e-03 (9.66e-04)	0.8745	8.45e-03 (8.45e-04)	8.38e-03 (7.27e-04)	0.7094	8.53e-03 (8.61e-04)	8.07e-03 (4.86e-04)	0.0022
feature 250	8.41e-03 (8.40e-04)	8.81e-03 (9.48e-04)	0.0911	8.47e-03 (8.61e-04)	8.59e-03 (9.39e-04)	0.5867	8.48e-03 (8.43e-04)	8.52e-03 (1.01e-03)	0.8892	8.51e-03 (9.01e-04)	8.43e-03 (7.71e-04)	0.7065	8.59e-03 (9.16e-04)	8.09e-03 (5.26e-04)	0.0024
feature 251	8.46e-03 (9.00e-04)	8.88e-03 (9.94e-04)	0.0929	8.52e-03 (9.13e-04)	8.66e-03 (1.01e-03)	0.5676	8.54e-03 (9.05e-04)	8.56e-03 (1.05e-03)	0.9356	8.56e-03 (9.55e-04)	8.49e-03 (8.44e-04)	0.7562	8.65e-03 (9.73e-04)	8.12e-03 (5.82e-04)	0.0030
feature 252	8.51e-03 (9.57e-04)	8.95e-03 (1.05e-03)	0.0910	8.57e-03 (9.73e-04)	8.73e-03 (1.07e-03)	0.5612	8.60e-03 (9.54e-04)	8.63e-03 (1.15e-03)	0.8984	8.62e-03 (1.02e-03)	8.54e-03 (8.87e-04)	0.7235	8.72e-03 (1.03e-03)	8.15e-03 (6.04e-04)	0.0024
feature 253	8.57e-03 (1.01e-03)	9.05e-03 (1.14e-03)	0.0854	8.64e-03 (1.04e-03)	8.79e-03 (1.12e-03)	0.5846	8.66e-03 (1.02e-03)	8.69e-03 (1.21e-03)	0.9081	8.68e-03 (1.08e-03)	8.59e-03 (9.32e-04)	0.7082	8.79e-03 (1.10e-03)	8.19e-03 (6.57e-04)	0.0029
feature 254	8.63e-03 (1.07e-03)	9.13e-03 (1.18e-03)	0.0869	8.70e-03 (1.09e-03)	8.87e-03 (1.21e-03)	0.5571	8.73e-03 (1.08e-03)	8.74e-03 (1.23e-03)	0.9841	8.75e-03 (1.13e-03)	8.67e-03 (1.01e-03)	0.7697	8.85e-03 (1.15e-03)	8.23e-03 (7.18e-04)	0.0038
feature 255	8.69e-03 (1.13e-03)	9.21e-03 (1.23e-03)	0.0858	8.76e-03 (1.14e-03)	8.95e-03 (1.27e-03)	0.5351	8.79e-03 (1.13e-03)	8.81e-03 (1.31e-03)	0.9607	8.81e-03 (1.19e-03)	8.73e-03 (1.07e-03)	0.7484	8.93e-03 (1.21e-03)	8.26e-03 (7.42e-04)	0.0030
feature 256	8.75e-03 (1.19e-03)	9.33e-03 (1.32e-03)	0.0783	8.83e-03 (1.21e-03)	9.01e-03 (1.31e-03)	0.5819	8.87e-03 (1.19e-03)	8.89e-03 (1.40e-03)	0.9452	8.89e-03 (1.27e-03)	8.79e-03 (1.10e-03)	0.7211	9.01e-03 (1.28e-03)	8.31e-03 (8.04e-04)	0.0037
feature 257	8.82e-03 (1.25e-03)	9.42e-03 (1.36e-03)	0.0794	8.90e-03 (1.27e-03)	9.11e-03 (1.40e-03)	0.5589	8.95e-03 (1.26e-03)	8.94e-03 (1.43e-03)	0.9813	8.96e-03 (1.32e-03)	8.87e-03 (1.18e-03)	0.7704	9.09e-03 (1.34e-03)	8.36e-03 (8.71e-04)	0.0049
feature 258	8.89e-03 (1.30e-03)	9.51e-03 (1.40e-03)	0.0783	8.97e-03 (1.31e-03)	9.21e-03 (1.47e-03)	0.5099	9.02e-03 (1.32e-03)	9.00e-03 (1.45e-03)	0.9452	9.04e-03 (1.37e-03)	8.95e-03 (1.25e-03)	0.7860	9.17e-03 (1.39e-03)	8.40e-03 (9.02e-04)	0.0041
feature 259	8.96e-03 (1.35e-03)	9.62e-03 (1.47e-03)	0.0698	9.05e-03 (1.37e-03)	9.27e-03 (1.50e-03)	0.5605	9.10e-03 (1.37e-03)	9.08e-03 (1.53e-03)	0.9574	9.11e-03 (1.43e-03)	9.02e-03 (1.28e-03)	0.7753	9.25e-03 (1.44e-03)	8.46e-03 (9.62e-04)	0.0050
feature 260	9.03e-03 (1.41e-03)	9.73e-03 (1.52e-03)	0.0687	9.14e-03 (1.44e-03)	9.35e-03 (1.55e-03)	0.5801	9.18e-03 (1.42e-03)	9.17e-03 (1.62e-03)	0.9710	9.20e-03 (1.49e-03)	9.10e-03 (1.32e-03)	0.7648	9.34e-03 (1.50e-03)	8.52e-03 (1.04e-03)	0.0066
feature 261	9.12e-03 (1.48e-03)	9.83e-03 (1.56e-03)	0.0700	9.21e-03 (1.49e-03)	9.47e-03 (1.65e-03)	0.5254	9.27e-03 (1.49e-03)	9.24e-03 (1.65e-03)	0.9388	9.29e-03 (1.55e-03)	9.19e-03 (1.40e-03)	0.7811	9.44e-03 (1.56e-03)	8.57e-03 (1.08e-03)	0.0058
feature 262	9.18e-03 (1.50e-03)	9.93e-03 (1.59e-03)	0.0616	9.28e-03 (1.50e-03)	9.56e-03 (1.71e-03)	0.5195	9.36e-03 (1.54e-03)	9.26e-03 (1.58e-03)	0.8004	9.35e-03 (1.57e-03)	9.28e-03 (1.48e-03)	0.8621	9.51e-03 (1.59e-03)	8.63e-03 (1.13e-03)	0.0065
feature 263	9.23e-03 (1.50e-03)	1.00e-02 (1.61e-03)	0.0510	9.35e-03 (1.51e-03)	9.61e-03 (1.71e-03)	0.5290	9.43e-03 (1.57e-03)	9.26e-03 (1.49e-03)	0.6548	9.41e-03 (1.57e-03)	9.36e-03 (1.49e-03)	0.8937	9.57e-03 (1.58e-03)	8.70e-03 (1.20e-03)	0.0103
feature 264	9.29e-03 (1.50e-03)	1.01e-02 (1.62e-03)	0.0458	9.41e-03 (1.52e-03)	9.69e-03 (1.72e-03)	0.5139	9.50e-03 (1.58e-03)	9.31e-03 (1.47e-03)	0.6127	9.48e-03 (1.58e-03)	9.41e-03 (1.47e-03)	0.8618	9.64e-03 (1.58e-03)	8.77e-03 (1.28e-03)	0.0140
feature 265	9.36e-03 (1.52e-03)	1.01e-02 (1.55e-03)	0.0461	9.47e-03 (1.52e-03)	9.73e-03 (1.72e-03)	0.5307	9.56e-03 (1.57e-03)	9.37e-03 (1.50e-03)	0.6316	9.53e-03 (1.57e-03)	9.49e-03 (1.50e-03)	0.9230	9.69e-03 (1.57e-03)	8.83e-03 (1.30e-03)	0.0157
feature 266	9.41e-03 (1.53e-03)	1.02e-02 (1.46e-03)	0.0499	9.52e-03 (1.50e-03)	9.76e-03 (1.70e-03)	0.5626	9.60e-03 (1.55e-03)	9.42e-03 (1.49e-03)	0.6353	9.56e-03 (1.55e-03)	9.58e-03 (1.53e-03)	0.9754	9.73e-03 (1.54e-03)	8.89e-03 (1.34e-03)	0.0207
feature 267	9.46e-03 (1.51e-03)	1.02e-02 (1.43e-03)	0.0501	9.57e-03 (1.48e-03)	9.80e-03 (1.66e-03)	0.5742	9.65e-03 (1.54e-03)	9.44e-03 (1.42e-03)	0.5657	9.61e-03 (1.53e-03)	9.63e-03 (1.49e-03)	0.9637	9.77e-03 (1.50e-03)	8.98e-03 (1.44e-03)	0.0374
feature 268	9.50e-03 (1.48e-03)	1.02e-02 (1.43e-03)	0.0445	9.61e-03 (1.47e-03)	9.81e-03 (1.62e-03)	0.6329	9.70e-03 (1.53e-03)	9.45e-03 (1.35e-03)	0.4844	9.65e-03 (1.51e-03)	9.66e-03 (1.45e-03)	0.9666	9.80e-03 (1.47e-03)	9.07e-03 (1.50e-03)	0.0610
feature 269	9.54e-03 (1.46e-03)	1.03e-02 (1.42e-03)	0.0423	9.67e-03 (1.46e-03)	9.80e-03 (1.57e-03)	0.7414	9.74e-03 (1.52e-03)	9.50e-03 (1.30e-03)	0.4765	9.68e-03 (1.49e-03)	9.74e-03 (1.48e-03)	0.8744	9.83e-03 (1.45e-03)	9.12e-03 (1.50e-03)	0.0648
feature 270	9.58e-03 (1.44e-03)	1.03e-02 (1.38e-03)	0.0464	9.71e-03 (1.43e-03)	9.83e-03 (1.56e-03)	0.7605	9.78e-03 (1.50e-03)	9.53e-03 (1.25e-03)	0.4492	9.71e-03 (1.46e-03)	9.82e-03 (1.46e-03)	0.7695	9.87e-03 (1.42e-03)	9.16e-03 (1.48e-03)	0.0620
feature 271	9.62e-03 (1.42e-03)	1.03e-02 (1.31e-03)	0.0531	9.73e-03 (1.37e-03)	9.89e-03 (1.61e-03)	0.6824	9.81e-03 (1.48e-03)	9.53e-03 (1.15e-03)	0.3640	9.74e-03 (1.43e-03)	9.84e-03 (1.39e-03)	0.7848	9.89e-03 (1.37e-03)	9.23e-03 (1.50e-03)	0.0868
feature 272	9.66e-03 (1.41e-03)	1.03e-02 (1.26e-03)	0.0598	9.76e-03 (1.33e-03)	9.93e-03 (1.65e-03)	0.6561	9.85e-03 (1.46e-03)	9.56e-03 (1.07e-03)	0.3213	9.78e-03 (1.42e-03)	9.84e-03 (1.31e-03)	0.8433	9.91e-03 (1.34e-03)	9.31e-03 (1.55e-03)	0.1258
feature 273	9.70e-03 (1.37e-03)	1.03e-02 (1.28e-03)	0.0623	9.80e-03 (1.32e-03)	9.93e-03 (1.58e-03)	0.7427	9.88e-03 (1.44e-03)	9.60e-03 (1.03e-03)	0.3223	9.80e-03 (1.39e-03)	9.91e-03 (1.29e-03)	0.7422	9.94e-03 (1.31e-03)	9.35e-03 (1.52e-03)	0.1204
feature 274	9.72e-03 (1.32e-03)	1.03e-02 (1.29e-03)	0.0633	9.84e-03 (1.30e-03)	9.89e-03 (1.49e-03)	0.8914	9.90e-03 (1.40e-03)	9.64e-03 (1.01e-03)	0.3461	9.81e-03 (1.34e-03)	9.99e-03 (1.32e-03)	0.5911	9.97e-03 (1.29e-03)	9.37e-03 (1.44e-03)	0.0979
feature 275	9.75e-03 (1.30e-03)	1.03e-02 (1.27e-03)	0.0743	9.87e-03 (1.28e-03)	9.88e-03 (1.45e-03)	0.9818	9.92e-03 (1.37e-03)	9.69e-03 (9.96e-04)	0.4161	9.84e-03 (1.32e-03)	1.00e-02 (1.26e-03)	0.5767	9.98e-03 (1.26e-03)	9.42e-03 (1.44e-03)	0.1195
feature 276	9.79e-03 (1.27e-03)	1.03e-02 (1.21e-03)	0.0999	9.90e-03 (1.24e-03)	9.89e-03 (1.43e-03)	0.9825	9.93e-03 (1.33e-03)	9.76e-03 (1.00e-03)	0.5160	9.87e-03 (1.31e-03)	1.00e-02 (1.12e-03)	0.6416	9.99e-03 (1.20e-03)	9.51e-03 (1.51e-03)	0.1986
feature 277	9.83e-03 (1.25e-03)	1.03e-02 (1.16e-03)	0.1415	9.93e-03 (1.21e-03)	9.88e-03 (1.39e-03)	0.8784	9.94e-03 (1.29e-03)	9.82e-03 (1.03e-03)	0.6488	9.89e-03 (1.29e-03)	1.00e-02 (1.06e-03)	0.6197	1.00e-02 (1.16e-03)	9.59e-03 (1.53e-03)	0.2673
feature 278	9.85e-03 (1.23e-03)	1.02e-02 (1.15e-03)	0.1798	9.96e-03 (1.20e-03)	9.84e-03 (1.33e-03)	0.7131	9.95e-03 (1.26e-03)	9.89e-03 (1.05e-03)	0.8351	9.90e-03 (1.25e-03)	1.01e-02 (1.09e-03)	0.4873	1.00e-02 (1.15e-03)	9.60e-03 (1.45e-03)	0.2330
feature 279	9.88e-03 (1.18e-03)	1.03e-02 (1.17e-03)	0.2006	9.99e-03 (1.17e-03)	9.82e-03 (1.25e-03)	0.5812	9.95e-03 (1.21e-03)	9.96e-03 (1.06e-03)	0.9651	9.91e-03 (1.21e-03)	1.01e-02 (1.07e-03)	0.3908	1.00e-02 (1.13e-03)	9.58e-03 (1.32e-03)	0.1553
feature 280	9.89e-03 (1.13e-03)	1.03e-02 (1.22e-03)	0.2214	1.00e-02 (1.15e-03)	9.80e-03 (1.19e-03)	0.4670	9.96e-03 (1.17e-03)	1.00e-02 (1.10e-03)	0.7728	9.93e-03 (1.19e-03)	1.01e-02 (9.79e-04)	0.4040	1.01e-02 (1.12e-03)	9.60e-03 (1.24e-03)	0.1419
feature 281	9.91e-03 (1.09e-03)	1.03e-02 (1.24e-03)	0.2608	1.00e-02 (1.13e-03)	9.76e-03 (1.10e-03)	0.3262	9.95e-03 (1.13e-03)	1.01e-02 (1.15e-03)	0.5557	9.95e-03 (1.18e-03)	1.01e-02 (8.68e-04)	0.4455	1.01e-02 (1.10e-03)	9.64e-03 (1.21e-03)	0.1617
feature 282	9.94e-03 (1.06e-03)	1.02e-02 (1.22e-03)	0.3235	1.01e-02 (1.11e-03)	9.73e-03 (1.01e-03)	0.2023	9.94e-03 (1.08e-03)	1.02e-02 (1.18e-03)	0.3625	9.96e-03 (1.15e-03)	1.02e-02 (8.42e-04)	0.3851	1.01e-02 (1.08e-03)	9.65e-03 (1.14e-03)	0.1326
feature 283	9.96e-03 (1.05e-03)	1.02e-02 (1.18e-03)	0.4273	1.01e-02 (1.09e-03)	9.72e-03 (9.75e-04)	0.1565	9.95e-03 (1.06e-03)	1.02e-02 (1.13e-03)	0.2965	9.96e-03 (1.11e-03)	1.02e-02 (8.91e-04)	0.2958	1.01e-02 (1.05e-03)	9.67e-03 (1.11e-03)	0.1381
feature 284	9.99e-03 (1.03e-03)	1.01e-02 (1.13e-03)	0.6006	1.01e-02 (1.06e-03)	9.74e-03 (1.00e-03)	0.1786	9.97e-03 (1.06e-03)	1.02e-02 (1.01e-03)	0.3321	9.97e-03 (1.08e-03)	1.02e-02 (8.98e-04)	0.2441	1.01e-02 (1.02e-03)	9.76e-03 (1.16e-03)	0.2522
feature 285	1.00e-02 (1.02e-03)	1.01e-02 (1.04e-03)	0.8525	1.01e-02 (1.02e-03)	9.76e-03 (1.02e-03)	0.1996	9.97e-03 (1.03e-03)	1.02e-02 (9.91e-04)	0.2829	9.97e-03 (1.05e-03)	1.02e-02 (8.70e-04)	0.2294	1.01e-02 (9.85e-04)	9.81e-03 (1.16e-03)	0.3521
feature 286	1.00e-02 (1.02e-03)	1.00e-02 (9.68e-04)	0.8554	1.01e-02 (1.01e-03)	9.75e-03 (9.46e-04)	0.1461	9.96e-03 (9.83e-04)	1.03e-02 (1.04e-03)	0.1575	9.98e-03 (1.02e-03)	1.03e-02 (8.90e-04)	0.2280	1.01e-02 (9.73e-04)	9.83e-03 (1.11e-03)	0.3605
feature 287	1.01e-02 (1.00e-03)	9.95e-03 (9.34e-04)	0.6115	1.01e-02 (1.01e-03)	9.72e-03 (8.16e-04)	0.0674	9.96e-03 (9.59e-04)	1.04e-02 (1.04e-03)	0.1277	9.98e-03 (9.90e-04)	1.03e-02 (9.36e-04)	0.1785	1.01e-02 (9.55e-04)	9.88e-03 (1.10e-03)	0.4638
feature 288	1.01e-02 (9.81e-04)	9.90e-03 (8.95e-04)	0.4251	1.01e-02 (9.98e-04)	9.70e-03 (7.20e-04)	0.0330	9.98e-03 (9.53e-04)	1.03e-02 (9.74e-04)	0.1591	9.97e-03 (9.50e-04)	1.03e-02 (9.76e-04)	0.1337	1.01e-02 (9.23e-04)	9.96e-03 (1.13e-03)	0.7046
feature 289	1.01e-02 (9.69e-04)	9.85e-03 (8.26e-04)	0.2505	1.01e-02 (9.81e-04)	9.71e-03 (6.84e-04)	0.0283	9.98e-03 (9.44e-04)	1.03e-02 (9.06e-04)	0.1405	9.97e-03 (9.09e-04)	1.04e-02 (1.03e-03)	0.1352	1.01e-02 (9.02e-04)	1.00e-02 (1.12e-03)	0.8478
feature 290	1.01e-02 (9.70e-04)	9.79e-03 (7.15e-04)	0.0925	1.01e-02 (9.68e-04)	9.72e-03 (6.71e-04)	0.0305	9.98e-03 (9.25e-04)	1.04e-02 (9.06e-04)	0.1078	9.97e-03 (8.62e-04)	1.04e-02 (1.12e-03)	0.1137	1.01e-02 (9.09e-04)	1.00e-02 (1.03e-03)	0.8051
feature 291	1.01e-02 (9.66e-04)	9.74e-03 (6.20e-04)	0.0244	1.01e-02 (9.54e-04)	9.73e-03 (6.68e-04)	0.0318	9.99e-03 (9.18e-04)	1.03e-02 (8.76e-04)	0.1206	9.95e-03 (8.09e-04)	1.05e-02 (1.20e-03)	0.0723	1.01e-02 (9.18e-04)	1.00e-02 (9.34e-04)	0.8011
feature 292	1.01e-02 (9.51e-04)	9.71e-03 (5.87e-04)	0.0121	1.01e-02 (9.40e-04)	9.74e-03 (6.63e-04)	0.0389	9.99e-03 (9.19e-04)	1.03e-02 (8.08e-04)	0.1545	9.95e-03 (7.85e-04)	1.05e-02 (1.20e-03)	0.0716	1.01e-02 (8.98e-04)	1.01e-02 (9.44e-04)	0.9985
feature 293	1.01e-02 (9.42e-04)	9.70e-03 (5.81e-04)	0.0093	1.01e-02 (9.29e-04)	9.77e-03 (6.94e-04)	0.0710	9.99e-03 (9.04e-04)	1.03e-02 (8.34e-04)	0.1480	9.97e-03 (8.05e-04)	1.04e-02 (1.15e-03)	0.1210	1.00e-02 (8.82e-04)	1.01e-02 (9.70e-04)	0.8192
feature 294	1.02e-02 (9.40e-04)	9.67e-03 (5.52e-04)	0.0040	1.01e-02 (9.15e-04)	9.82e-03 (7.71e-04)	0.1513	9.98e-03 (8.73e-04)	1.04e-02 (9.32e-04)	0.1183	9.98e-03 (8.31e-04)	1.03e-02 (1.09e-03)	0.1827	1.00e-02 (8.93e-04)	1.01e-02 (9.12e-04)	0.7757
feature 295	1.02e-02 (9.27e-04)	9.66e-03 (5.58e-04)	0.0029	1.01e-02 (8.95e-04)	9.87e-03 (8.38e-04)	0.2858	9.98e-03 (8.56e-04)	1.04e-02 (9.58e-04)	0.1194	9.99e-03 (8.33e-04)	1.03e-02 (1.06e-03)	0.2301	1.00e-02 (9.03e-04)	1.01e-02 (8.28e-04)	0.7799
feature 296	1.01e-02 (9.10e-04)	9.68e-03 (6.36e-04)	0.0102	1.01e-02 (8.84e-04)	9.91e-03 (8.58e-04)	0.4256	9.98e-03 (8.63e-04)	1.03e-02 (9.09e-04)	0.1509	1.00e-02 (8.27e-04)	1.02e-02 (1.06e-03)	0.3310	1.00e-02 (8.97e-04)	1.01e-02 (8.12e-04)	0.7380
feature 297	1.01e-02 (8.99e-04)	9.70e-03 (6.99e-04)	0.0244	1.01e-02 (8.79e-04)	9.93e-03 (8.75e-04)	0.5419	9.98e-03 (8.57e-04)	1.03e-02 (9.23e-04)	0.1680	1.00e-02 (8.49e-04)	1.02e-02 (9.89e-04)	0.5443	1.00e-02 (8.89e-04)	1.01e-02 (8.32e-04)	0.6079
feature 298	1.01e-02 (8.97e-04)	9.69e-03 (6.97e-04)	0.0223	1.01e-02 (8.69e-04)	9.97e-03 (9.15e-04)	0.7180	9.97e-03 (8.38e-04)	1.03e-02 (9.82e-04)	0.1576	1.00e-02 (8.77e-04)	1.01e-02 (8.86e-04)	0.8821	1.00e-02 (8.87e-04)	1.02e-02 (8.32e-04)	0.4751
feature 299	1.01e-02 (8.93e-04)	9.71e-03 (7.21e-04)	0.0323	1.00e-02 (8.67e-04)	1.00e-02 (9.22e-04)	0.9116	9.97e-03 (8.39e-04)	1.03e-02 (9.81e-04)	0.1789	1.00e-02 (8.78e-04)	1.00e-02 (8.76e-04)	0.8965	1.00e-02 (8.87e-04)	1.02e-02 (8.25e-04)	0.4651
feature 300	1.01e-02 (8.76e-04)	9.76e-03 (8.34e-04)	0.1150	1.00e-02 (8.76e-04)	1.00e-02 (8.89e-04)	0.9715	9.98e-03 (8.54e-04)	1.02e-02 (9.42e-04)	0.2617	1.00e-02 (8.73e-04)	9.99e-03 (8.97e-04)	0.8145	1.00e-02 (8.90e-04)	1.01e-02 (8.14e-04)	0.4949
feature 301	1.01e-02 (8.49e-04)	9.81e-03 (9.38e-04)	0.2686	1.00e-02 (8.76e-04)	1.00e-02 (8.68e-04)	0.9929	9.97e-03 (8.59e-04)	1.02e-02 (9.16e-04)	0.3544	1.00e-02 (8.84e-04)	9.92e-03 (8.24e-04)	0.5605	9.98e-03 (8.82e-04)	1.02e-02 (8.24e-04)	0.4160
feature 302	1.01e-02 (8.58e-04)	9.83e-03 (9.33e-04)	0.3116	1.00e-02 (8.64e-04)	1.01e-02 (9.35e-04)	0.7592	9.98e-03 (8.62e-04)	1.02e-02 (9.30e-04)	0.4293	1.01e-02 (9.10e-04)	9.83e-03 (6.99e-04)	0.2296	9.97e-03 (8.77e-04)	1.02e-02 (8.65e-04)	0.3334
feature 303	1.01e-02 (8.86e-04)	9.82e-03 (8.72e-04)	0.2727	9.97e-03 (8.47e-04)	1.02e-02 (1.03e-03)	0.4807	9.98e-03 (8.75e-04)	1.01e-02 (9.37e-04)	0.5338	1.01e-02 (9.32e-04)	9.77e-03 (6.21e-04)	0.0980	9.97e-03 (8.80e-04)	1.02e-02 (9.04e-04)	0.3416
feature 304	1.00e-02 (8.85e-04)	9.83e-03 (8.67e-04)	0.3302	9.95e-03 (8.35e-04)	1.02e-02 (1.05e-03)	0.3561	9.98e-03 (8.80e-04)	1.01e-02 (9.06e-04)	0.6887	1.01e-02 (9.33e-04)	9.73e-03 (5.77e-04)	0.0533	9.95e-03 (8.70e-04)	1.02e-02 (9.26e-04)	0.3470
feature 305	1.00e-02 (8.82e-04)	9.86e-03 (8.90e-04)	0.4772	9.94e-03 (8.58e-04)	1.02e-02 (9.76e-04)	0.3803	9.98e-03 (8.87e-04)	1.00e-02 (8.82e-04)	0.8880	1.01e-02 (9.34e-04)	9.69e-03 (5.54e-04)	0.0286	9.93e-03 (8.43e-04)	1.02e-02 (1.01e-03)	0.2582
feature 306	1.00e-02 (9.01e-04)	9.87e-03 (8.58e-04)	0.5067	9.95e-03 (8.91e-04)	1.01e-02 (8.94e-04)	0.4397	9.99e-03 (9.06e-04)	9.95e-03 (8.43e-04)	0.8771	1.01e-02 (9.40e-04)	9.67e-03 (5.74e-04)	0.0251	9.90e-03 (8.04e-04)	1.03e-02 (1.15e-03)	0.1652
feature 307	1.00e-02 (9.14e-04)	9.85e-03 (8.03e-04)	0.4591	9.93e-03 (8.90e-04)	1.01e-02 (8.95e-04)	0.3587	9.99e-03 (9.16e-04)	9.89e-03 (7.96e-04)	0.6401	1.00e-02 (9.35e-04)	9.66e-03 (6.06e-04)	0.0305	9.89e-03 (7.86e-04)	1.03e-02 (1.19e-03)	0.1404
feature 308	9.98e-03 (9.13e-04)	9.87e-03 (8.14e-04)	0.5804	9.90e-03 (8.68e-04)	1.02e-02 (9.65e-04)	0.2369	9.98e-03 (9.16e-04)	9.84e-03 (7.89e-04)	0.4911	1.00e-02 (9.32e-04)	9.65e-03 (6.23e-04)	0.0315	9.88e-03 (8.15e-04)	1.02e-02 (1.12e-03)	0.1897
feature 309	9.96e-03 (9.10e-04)	9.92e-03 (8.77e-04)	0.8607	9.89e-03 (8.69e-04)	1.02e-02 (9.97e-04)	0.1998	9.98e-03 (9.20e-04)	9.81e-03 (8.16e-04)	0.4239	1.00e-02 (9.37e-04)	9.64e-03 (6.62e-04)	0.0399	9.90e-03 (8.56e-04)	1.02e-02 (1.05e-03)	0.2910
feature 310	9.94e-03 (9.02e-04)	9.96e-03 (9.31e-04)	0.9034	9.88e-03 (8.90e-04)	1.02e-02 (9.42e-04)	0.2225	9.98e-03 (9.18e-04)	9.79e-03 (8.47e-04)	0.3847	1.00e-02 (9.31e-04)	9.66e-03 (7.31e-04)	0.0748	9.90e-03 (8.73e-04)	1.01e-02 (1.02e-03)	0.3706
feature 311	9.91e-03 (8.98e-04)	9.99e-03 (9.51e-04)	0.7339	9.88e-03 (9.12e-04)	1.01e-02 (8.71e-04)	0.2607	9.97e-03 (9.10e-04)	9.77e-03 (8.91e-04)	0.3831	9.99e-03 (9.19e-04)	9.68e-03 (8.22e-04)	0.1502	9.89e-03 (8.87e-04)	1.01e-02 (9.88e-04)	0.4783
feature 312	9.89e-03 (9.00e-04)	1.00e-02 (9.55e-04)	0.5832	9.87e-03 (9.21e-04)	1.01e-02 (8.48e-04)	0.2634	9.96e-03 (8.99e-04)	9.77e-03 (9.51e-04)	0.4261	9.97e-03 (9.08e-04)	9.70e-03 (8.97e-04)	0.2403	9.90e-03 (9.13e-04)	9.98e-03 (9.07e-04)	0.7259
feature 313	9.87e-03 (8.92e-04)	1.01e-02 (9.73e-04)	0.4360	9.85e-03 (9.16e-04)	1.01e-02 (8.62e-04)	0.2336	9.94e-03 (8.85e-04)	9.77e-03 (1.01e-03)	0.4816	9.96e-03 (9.06e-04)	9.71e-03 (9.11e-04)	0.2849	9.91e-03 (9.39e-04)	9.88e-03 (7.88e-04)	0.8682
feature 314	9.85e-03 (8.94e-04)	1.01e-02 (1.01e-03)	0.3055	9.84e-03 (9.25e-04)	1.01e-02 (8.89e-04)	0.2251	9.93e-03 (8.87e-04)	9.77e-03 (1.06e-03)	0.5325	9.95e-03 (9.23e-04)	9.70e-03 (9.04e-04)	0.2867	9.93e-03 (9.69e-04)	9.79e-03 (6.96e-04)	0.4924
feature 315	9.84e-03 (9.27e-04)	1.02e-02 (1.06e-03)	0.2262	9.85e-03 (9.63e-04)	1.01e-02 (9.31e-04)	0.2556	9.94e-03 (9.19e-04)	9.78e-03 (1.12e-03)	0.5719	9.95e-03 (9.61e-04)	9.71e-03 (9.45e-04)	0.3151	9.95e-03 (1.02e-03)	9.75e-03 (6.64e-04)	0.2924
feature 316	9.85e-03 (9.74e-04)	1.02e-02 (1.10e-03)	0.1845	9.87e-03 (1.01e-03)	1.01e-02 (9.89e-04)	0.2841	9.95e-03 (9.65e-04)	9.80e-03 (1.18e-03)	0.5921	9.97e-03 (1.01e-03)	9.74e-03 (1.01e-03)	0.3791	9.97e-03 (1.07e-03)	9.71e-03 (6.63e-04)	0.1733
feature 317	9.85e-03 (1.01e-03)	1.03e-02 (1.14e-03)	0.1485	9.88e-03 (1.05e-03)	1.02e-02 (1.05e-03)	0.2872	9.97e-03 (1.01e-03)	9.82e-03 (1.22e-03)	0.6074	9.98e-03 (1.05e-03)	9.77e-03 (1.04e-03)	0.4184	1.00e-02 (1.12e-03)	9.67e-03 (6.61e-04)	0.0865
feature 318	9.87e-03 (1.06e-03)	1.03e-02 (1.19e-03)	0.1185	9.90e-03 (1.09e-03)	1.02e-02 (1.11e-03)	0.2960	9.99e-03 (1.06e-03)	9.84e-03 (1.27e-03)	0.6251	1.00e-02 (1.10e-03)	9.79e-03 (1.09e-03)	0.4325	1.00e-02 (1.17e-03)	9.64e-03 (6.76e-04)	0.0500
feature 319	9.89e-03 (1.12e-03)	1.04e-02 (1.23e-03)	0.1010	9.94e-03 (1.15e-03)	1.02e-02 (1.17e-03)	0.3206	1.00e-02 (1.11e-03)	9.87e-03 (1.33e-03)	0.6290	1.00e-02 (1.16e-03)	9.83e-03 (1.16e-03)	0.4700	1.01e-02 (1.23e-03)	9.64e-03 (7.26e-04)	0.0401
feature 320	9.92e-03 (1.17e-03)	1.05e-02 (1.27e-03)	0.0870	9.97e-03 (1.20e-03)	1.03e-02 (1.23e-03)	0.3383	1.01e-02 (1.17e-03)	9.90e-03 (1.36e-03)	0.6211	1.01e-02 (1.21e-03)	9.87e-03 (1.20e-03)	0.5146	1.01e-02 (1.27e-03)	9.63e-03 (7.81e-04)	0.0317
feature 321	9.94e-03 (1.21e-03)	1.05e-02 (1.31e-03)	0.0739	1.00e-02 (1.24e-03)	1.03e-02 (1.29e-03)	0.3496	1.01e-02 (1.21e-03)	9.93e-03 (1.39e-03)	0.6193	1.01e-02 (1.25e-03)	9.91e-03 (1.24e-03)	0.5379	1.02e-02 (1.31e-03)	9.63e-03 (8.27e-04)	0.0249
feature 322	9.98e-03 (1.26e-03)	1.06e-02 (1.34e-03)	0.0655	1.00e-02 (1.28e-03)	1.03e-02 (1.35e-03)	0.3726	1.01e-02 (1.26e-03)	9.97e-03 (1.44e-03)	0.6207	1.01e-02 (1.30e-03)	9.96e-03 (1.30e-03)	0.5707	1.02e-02 (1.36e-03)	9.64e-03 (8.84e-04)	0.0236
feature 323	1.00e-02 (1.31e-03)	1.07e-02 (1.37e-03)	0.0590	1.01e-02 (1.33e-03)	1.04e-02 (1.40e-03)	0.3989	1.02e-02 (1.31e-03)	1.00e-02 (1.47e-03)	0.6143	1.02e-02 (1.35e-03)	1.00e-02 (1.34e-03)	0.6201	1.03e-02 (1.40e-03)	9.66e-03 (9.52e-04)	0.0230
feature 324	1.01e-02 (1.34e-03)	1.07e-02 (1.39e-03)	0.0522	1.01e-02 (1.36e-03)	1.04e-02 (1.45e-03)	0.4133	1.02e-02 (1.35e-03)	1.00e-02 (1.48e-03)	0.6062	1.02e-02 (1.38e-03)	1.01e-02 (1.36e-03)	0.6505	1.03e-02 (1.42e-03)	9.67e-03 (1.01e-03)	0.0210
feature 325	1.01e-02 (1.38e-03)	1.08e-02 (1.41e-03)	0.0471	1.02e-02 (1.39e-03)	1.05e-02 (1.50e-03)	0.4316	1.03e-02 (1.39e-03)	1.01e-02 (1.50e-03)	0.6059	1.03e-02 (1.42e-03)	1.01e-02 (1.40e-03)	0.6749	1.04e-02 (1.45e-03)	9.69e-03 (1.06e-03)	0.0210
feature 326	1.01e-02 (1.42e-03)	1.09e-02 (1.43e-03)	0.0438	1.02e-02 (1.42e-03)	1.05e-02 (1.54e-03)	0.4647	1.03e-02 (1.43e-03)	1.01e-02 (1.52e-03)	0.6071	1.03e-02 (1.45e-03)	1.02e-02 (1.44e-03)	0.7245	1.04e-02 (1.48e-03)	9.72e-03 (1.12e-03)	0.0221
feature 327	1.02e-02 (1.44e-03)	1.09e-02 (1.44e-03)	0.0404	1.03e-02 (1.44e-03)	1.06e-02 (1.57e-03)	0.4895	1.04e-02 (1.46e-03)	1.02e-02 (1.52e-03)	0.6017	1.04e-02 (1.48e-03)	1.03e-02 (1.45e-03)	0.7696	1.05e-02 (1.50e-03)	9.75e-03 (1.18e-03)	0.0219
feature 328	1.02e-02 (1.46e-03)	1.10e-02 (1.45e-03)	0.0373	1.03e-02 (1.46e-03)	1.06e-02 (1.61e-03)	0.5037	1.04e-02 (1.48e-03)	1.02e-02 (1.51e-03)	0.5984	1.04e-02 (1.50e-03)	1.03e-02 (1.46e-03)	0.7923	1.05e-02 (1.51e-03)	9.77e-03 (1.23e-03)	0.0221
feature 329	1.03e-02 (1.49e-03)	1.11e-02 (1.45e-03)	0.0353	1.04e-02 (1.48e-03)	1.06e-02 (1.64e-03)	0.5370	1.05e-02 (1.51e-03)	1.03e-02 (1.53e-03)	0.6065	1.05e-02 (1.52e-03)	1.04e-02 (1.48e-03)	0.8330	1.06e-02 (1.52e-03)	9.81e-03 (1.28e-03)	0.0237
feature 330	1.03e-02 (1.50e-03)	1.11e-02 (1.45e-03)	0.0340	1.05e-02 (1.49e-03)	1.07e-02 (1.66e-03)	0.5780	1.05e-02 (1.53e-03)	1.03e-02 (1.52e-03)	0.6130	1.05e-02 (1.54e-03)	1.05e-02 (1.48e-03)	0.8924	1.07e-02 (1.53e-03)	9.85e-03 (1.33e-03)	0.0246
feature 331	1.04e-02 (1.51e-03)	1.12e-02 (1.45e-03)	0.0324	1.05e-02 (1.49e-03)	1.07e-02 (1.67e-03)	0.5960	1.06e-02 (1.54e-03)	1.04e-02 (1.49e-03)	0.6108	1.06e-02 (1.54e-03)	1.05e-02 (1.47e-03)	0.9272	1.07e-02 (1.52e-03)	9.89e-03 (1.37e-03)	0.0249
feature 332	1.04e-02 (1.52e-03)	1.12e-02 (1.44e-03)	0.0311	1.06e-02 (1.49e-03)	1.08e-02 (1.69e-03)	0.6209	1.06e-02 (1.55e-03)	1.04e-02 (1.48e-03)	0.6197	1.06e-02 (1.55e-03)	1.06e-02 (1.46e-03)	0.9549	1.08e-02 (1.52e-03)	9.93e-03 (1.40e-03)	0.0264
feature 333	1.05e-02 (1.52e-03)	1.13e-02 (1.43e-03)	0.0308	1.06e-02 (1.50e-03)	1.08e-02 (1.69e-03)	0.6749	1.07e-02 (1.55e-03)	1.05e-02 (1.47e-03)	0.6420	1.07e-02 (1.56e-03)	1.07e-02 (1.46e-03)	0.9844	1.08e-02 (1.51e-03)	9.98e-03 (1.44e-03)	0.0282
feature 334	1.05e-02 (1.51e-03)	1.13e-02 (1.42e-03)	0.0309	1.07e-02 (1.49e-03)	1.08e-02 (1.69e-03)	0.7115	1.07e-02 (1.55e-03)	1.06e-02 (1.43e-03)	0.6523	1.07e-02 (1.55e-03)	1.07e-02 (1.43e-03)	0.9260	1.09e-02 (1.50e-03)	1.00e-02 (1.47e-03)	0.0290
feature 335	1.06e-02 (1.50e-03)	1.14e-02 (1.39e-03)	0.0304	1.07e-02 (1.47e-03)	1.09e-02 (1.69e-03)	0.7265	1.08e-02 (1.54e-03)	1.06e-02 (1.40e-03)	0.6583	1.07e-02 (1.54e-03)	1.08e-02 (1.40e-03)	0.9001	1.09e-02 (1.48e-03)	1.01e-02 (1.49e-03)	0.0301
feature 336	1.06e-02 (1.49e-03)	1.14e-02 (1.37e-03)	0.0307	1.08e-02 (1.46e-03)	1.09e-02 (1.68e-03)	0.7779	1.08e-02 (1.53e-03)	1.07e-02 (1.38e-03)	0.6898	1.08e-02 (1.53e-03)	1.09e-02 (1.38e-03)	0.8558	1.10e-02 (1.46e-03)	1.01e-02 (1.51e-03)	0.0325
feature 337	1.07e-02 (1.48e-03)	1.15e-02 (1.35e-03)	0.0326	1.08e-02 (1.44e-03)	1.09e-02 (1.65e-03)	0.8435	1.09e-02 (1.52e-03)	1.08e-02 (1.34e-03)	0.7252	1.08e-02 (1.52e-03)	1.09e-02 (1.35e-03)	0.7792	1.10e-02 (1.43e-03)	1.02e-02 (1.53e-03)	0.0343
feature 338	1.07e-02 (1.46e-03)	1.15e-02 (1.33e-03)	0.0340	1.09e-02 (1.42e-03)	1.10e-02 (1.64e-03)	0.8651	1.09e-02 (1.50e-03)	1.08e-02 (1.30e-03)	0.7370	1.09e-02 (1.50e-03)	1.10e-02 (1.31e-03)	0.7323	1.11e-02 (1.40e-03)	1.02e-02 (1.53e-03)	0.0353
feature 339	1.08e-02 (1.43e-03)	1.15e-02 (1.29e-03)	0.0349	1.09e-02 (1.39e-03)	1.10e-02 (1.61e-03)	0.8956	1.10e-02 (1.47e-03)	1.09e-02 (1.26e-03)	0.7643	1.09e-02 (1.47e-03)	1.10e-02 (1.27e-03)	0.7070	1.11e-02 (1.36e-03)	1.03e-02 (1.53e-03)	0.0379
feature 340	1.08e-02 (1.40e-03)	1.15e-02 (1.27e-03)	0.0386	1.10e-02 (1.36e-03)	1.10e-02 (1.57e-03)	0.9788	1.10e-02 (1.45e-03)	1.09e-02 (1.22e-03)	0.8255	1.10e-02 (1.44e-03)	1.11e-02 (1.23e-03)	0.6377	1.11e-02 (1.33e-03)	1.03e-02 (1.53e-03)	0.0413
feature 341	1.09e-02 (1.37e-03)	1.16e-02 (1.24e-03)	0.0437	1.10e-02 (1.33e-03)	1.10e-02 (1.54e-03)	0.9650	1.10e-02 (1.42e-03)	1.10e-02 (1.18e-03)	0.8657	1.10e-02 (1.41e-03)	1.12e-02 (1.18e-03)	0.5596	1.12e-02 (1.29e-03)	1.04e-02 (1.53e-03)	0.0430
feature 342	1.09e-02 (1.34e-03)	1.16e-02 (1.20e-03)	0.0469	1.11e-02 (1.29e-03)	1.10e-02 (1.50e-03)	0.9524	1.11e-02 (1.38e-03)	1.10e-02 (1.13e-03)	0.8858	1.10e-02 (1.38e-03)	1.12e-02 (1.13e-03)	0.5304	1.12e-02 (1.24e-03)	1.05e-02 (1.51e-03)	0.0451
feature 343	1.10e-02 (1.30e-03)	1.16e-02 (1.16e-03)	0.0527	1.11e-02 (1.25e-03)	1.11e-02 (1.45e-03)	0.8861	1.11e-02 (1.34e-03)	1.11e-02 (1.08e-03)	0.9528	1.11e-02 (1.34e-03)	1.13e-02 (1.08e-03)	0.4924	1.13e-02 (1.20e-03)	1.05e-02 (1.49e-03)	0.0502
feature 344	1.10e-02 (1.26e-03)	1.16e-02 (1.13e-03)	0.0647	1.12e-02 (1.22e-03)	1.11e-02 (1.40e-03)	0.7874	1.12e-02 (1.30e-03)	1.12e-02 (1.04e-03)	0.9616	1.11e-02 (1.30e-03)	1.13e-02 (1.03e-03)	0.4070	1.13e-02 (1.16e-03)	1.06e-02 (1.47e-03)	0.0545
feature 345	1.11e-02 (1.22e-03)	1.16e-02 (1.09e-03)	0.0753	1.12e-02 (1.18e-03)	1.11e-02 (1.35e-03)	0.7562	1.12e-02 (1.26e-03)	1.12e-02 (9.96e-04)	0.9237	1.11e-02 (1.26e-03)	1.14e-02 (9.87e-04)	0.3513	1.13e-02 (1.11e-03)	1.06e-02 (1.44e-03)	0.0561
feature 346	1.11e-02 (1.17e-03)	1.16e-02 (1.05e-03)	0.0850	1.12e-02 (1.13e-03)	1.11e-02 (1.30e-03)	0.7313	1.12e-02 (1.21e-03)	1.12e-02 (9.42e-04)	0.8741	1.12e-02 (1.21e-03)	1.14e-02 (9.33e-04)	0.3363	1.13e-02 (1.06e-03)	1.07e-02 (1.40e-03)	0.0614
feature 347	1.12e-02 (1.13e-03)	1.16e-02 (1.01e-03)	0.1081	1.13e-02 (1.09e-03)	1.11e-02 (1.23e-03)	0.6280	1.12e-02 (1.16e-03)	1.13e-02 (9.02e-04)	0.7620	1.12e-02 (1.16e-03)	1.15e-02 (8.85e-04)	0.2852	1.14e-02 (1.01e-03)	1.08e-02 (1.37e-03)	0.0703
feature 348	1.12e-02 (1.09e-03)	1.16e-02 (9.75e-04)	0.1394	1.13e-02 (1.05e-03)	1.11e-02 (1.17e-03)	0.5455	1.13e-02 (1.12e-03)	1.14e-02 (8.67e-04)	0.6751	1.12e-02 (1.12e-03)	1.15e-02 (8.49e-04)	0.2168	1.14e-02 (9.70e-04)	1.08e-02 (1.33e-03)	0.0743
feature 349	1.12e-02 (1.04e-03)	1.16e-02 (9.27e-04)	0.1623	1.13e-02 (1.00e-03)	1.12e-02 (1.11e-03)	0.5353	1.13e-02 (1.07e-03)	1.14e-02 (8.15e-04)	0.6330	1.12e-02 (1.06e-03)	1.15e-02 (8.06e-04)	0.1960	1.14e-02 (9.20e-04)	1.09e-02 (1.28e-03)	0.0772
feature 350	1.13e-02 (9.85e-04)	1.16e-02 (8.87e-04)	0.2001	1.14e-02 (9.51e-04)	1.12e-02 (1.05e-03)	0.4813	1.13e-02 (1.01e-03)	1.14e-02 (7.66e-04)	0.5427	1.13e-02 (1.01e-03)	1.15e-02 (7.61e-04)	0.1889	1.14e-02 (8.70e-04)	1.09e-02 (1.23e-03)	0.0896
feature 351	1.13e-02 (9.44e-04)	1.15e-02 (8.51e-04)	0.2739	1.14e-02 (9.14e-04)	1.12e-02 (9.79e-04)	0.3727	1.13e-02 (9.69e-04)	1.15e-02 (7.39e-04)	0.4250	1.13e-02 (9.63e-04)	1.16e-02 (7.33e-04)	0.1457	1.15e-02 (8.32e-04)	1.10e-02 (1.19e-03)	0.1027
feature 352	1.13e-02 (9.02e-04)	1.15e-02 (8.02e-04)	0.3439	1.14e-02 (8.72e-04)	1.12e-02 (9.21e-04)	0.3286	1.13e-02 (9.21e-04)	1.15e-02 (7.03e-04)	0.3615	1.13e-02 (9.13e-04)	1.16e-02 (7.10e-04)	0.1139	1.15e-02 (7.91e-04)	1.10e-02 (1.13e-03)	0.1043
feature 353	1.14e-02 (8.48e-04)	1.15e-02 (7.54e-04)	0.4031	1.14e-02 (8.21e-04)	1.12e-02 (8.57e-04)	0.3219	1.14e-02 (8.66e-04)	1.15e-02 (6.51e-04)	0.3109	1.13e-02 (8.55e-04)	1.16e-02 (6.77e-04)	0.1196	1.15e-02 (7.41e-04)	1.11e-02 (1.07e-03)	0.1133
feature 354	1.14e-02 (8.03e-04)	1.15e-02 (7.20e-04)	0.5252	1.15e-02 (7.81e-04)	1.12e-02 (7.88e-04)	0.2522	1.14e-02 (8.18e-04)	1.16e-02 (6.18e-04)	0.2258	1.14e-02 (8.07e-04)	1.16e-02 (6.56e-04)	0.1204	1.15e-02 (7.03e-04)	1.11e-02 (1.02e-03)	0.1400
feature 355	1.14e-02 (7.69e-04)	1.15e-02 (6.77e-04)	0.6950	1.15e-02 (7.48e-04)	1.12e-02 (7.31e-04)	0.1806	1.14e-02 (7.77e-04)	1.16e-02 (5.98e-04)	0.1583	1.14e-02 (7.63e-04)	1.17e-02 (6.48e-04)	0.0947	1.15e-02 (6.74e-04)	1.12e-02 (9.66e-04)	0.1541
feature 356	1.14e-02 (7.23e-04)	1.15e-02 (6.25e-04)	0.8183	1.15e-02 (7.03e-04)	1.13e-02 (6.77e-04)	0.1706	1.14e-02 (7.28e-04)	1.16e-02 (5.57e-04)	0.1244	1.14e-02 (7.10e-04)	1.17e-02 (6.31e-04)	0.0903	1.15e-02 (6.34e-04)	1.12e-02 (9.00e-04)	0.1530
feature 357	1.15e-02 (6.75e-04)	1.15e-02 (5.84e-04)	0.9497	1.15e-02 (6.60e-04)	1.13e-02 (6.16e-04)	0.1604	1.14e-02 (6.79e-04)	1.17e-02 (5.16e-04)	0.0917	1.14e-02 (6.58e-04)	1.17e-02 (6.13e-04)	0.1179	1.15e-02 (5.93e-04)	1.12e-02 (8.41e-04)	0.1821
feature 358	1.15e-02 (6.45e-04)	1.15e-02 (5.52e-04)	0.8252	1.15e-02 (6.32e-04)	1.13e-02 (5.64e-04)	0.1099	1.14e-02 (6.43e-04)	1.17e-02 (4.99e-04)	0.0571	1.14e-02 (6.22e-04)	1.17e-02 (6.10e-04)	0.1271	1.15e-02 (5.71e-04)	1.13e-02 (7.93e-04)	0.2326
feature 359	1.15e-02 (6.14e-04)	1.14e-02 (5.08e-04)	0.6177	1.15e-02 (6.00e-04)	1.13e-02 (5.27e-04)	0.0850	1.14e-02 (6.07e-04)	1.17e-02 (4.75e-04)	0.0359	1.14e-02 (5.82e-04)	1.17e-02 (6.06e-04)	0.1129	1.15e-02 (5.49e-04)	1.13e-02 (7.32e-04)	0.2392
feature 360	1.15e-02 (5.71e-04)	1.14e-02 (4.65e-04)	0.5007	1.15e-02 (5.59e-04)	1.13e-02 (4.86e-04)	0.0960	1.15e-02 (5.64e-04)	1.17e-02 (4.36e-04)	0.0255	1.15e-02 (5.35e-04)	1.17e-02 (5.88e-04)	0.1382	1.15e-02 (5.14e-04)	1.14e-02 (6.69e-04)	0.2438
feature 361	1.15e-02 (5.41e-04)	1.14e-02 (4.36e-04)	0.3764	1.16e-02 (5.32e-04)	1.14e-02 (4.46e-04)	0.0950	1.15e-02 (5.31e-04)	1.17e-02 (4.15e-04)	0.0183	1.15e-02 (5.02e-04)	1.17e-02 (5.79e-04)	0.2037	1.15e-02 (4.90e-04)	1.14e-02 (6.28e-04)	0.3230
feature 362	1.16e-02 (5.23e-04)	1.14e-02 (4.11e-04)	0.2337	1.16e-02 (5.14e-04)	1.14e-02 (4.28e-04)	0.0761	1.15e-02 (5.10e-04)	1.18e-02 (4.06e-04)	0.0114	1.15e-02 (4.81e-04)	1.17e-02 (5.76e-04)	0.2221	1.16e-02 (4.81e-04)	1.14e-02 (5.88e-04)	0.3980
feature 363	1.16e-02 (4.97e-04)	1.14e-02 (3.90e-04)	0.1613	1.16e-02 (4.87e-04)	1.14e-02 (4.20e-04)	0.0898	1.15e-02 (4.84e-04)	1.18e-02 (3.83e-04)	0.0073	1.15e-02 (4.53e-04)	1.17e-02 (5.62e-04)	0.2270	1.16e-02 (4.65e-04)	1.14e-02 (5.32e-04)	0.3804
feature 364	1.16e-02 (4.71e-04)	1.14e-02 (3.75e-04)	0.1422	1.16e-02 (4.63e-04)	1.14e-02 (4.07e-04)	0.1469	1.15e-02 (4.59e-04)	1.18e-02 (3.70e-04)	0.0075	1.15e-02 (4.30e-04)	1.17e-02 (5.44e-04)	0.3248	1.16e-02 (4.46e-04)	1.15e-02 (4.92e-04)	0.4125
feature 365	1.16e-02 (4.64e-04)	1.14e-02 (3.73e-04)	0.1211	1.16e-02 (4.57e-04)	1.14e-02 (4.07e-04)	0.1906	1.15e-02 (4.50e-04)	1.18e-02 (3.82e-04)	0.0093	1.15e-02 (4.27e-04)	1.16e-02 (5.34e-04)	0.4650	1.16e-02 (4.44e-04)	1.15e-02 (4.79e-04)	0.5538
feature 366	1.16e-02 (4.60e-04)	1.14e-02 (3.90e-04)	0.1079	1.16e-02 (4.54e-04)	1.15e-02 (4.24e-04)	0.2233	1.15e-02 (4.48e-04)	1.18e-02 (3.93e-04)	0.0094	1.16e-02 (4.31e-04)	1.16e-02 (5.25e-04)	0.5076	1.16e-02 (4.51e-04)	1.15e-02 (4.52e-04)	0.5987
feature 367	1.16e-02 (4.52e-04)	1.15e-02 (4.20e-04)	0.1368	1.16e-02 (4.49e-04)	1.15e-02 (4.43e-04)	0.3523	1.15e-02 (4.44e-04)	1.18e-02 (4.06e-04)	0.0136	1.16e-02 (4.35e-04)	1.16e-02 (5.06e-04)	0.5836	1.16e-02 (4.57e-04)	1.15e-02 (4.16e-04)	0.5259
feature 368	1.16e-02 (4.58e-04)	1.15e-02 (4.50e-04)	0.2009	1.16e-02 (4.58e-04)	1.15e-02 (4.64e-04)	0.5661	1.15e-02 (4.50e-04)	1.18e-02 (4.45e-04)	0.0314	1.16e-02 (4.52e-04)	1.16e-02 (4.94e-04)	0.8239	1.16e-02 (4.70e-04)	1.15e-02 (4.12e-04)	0.5642
feature 369	1.16e-02 (4.79e-04)	1.15e-02 (4.95e-04)	0.2698	1.16e-02 (4.82e-04)	1.16e-02 (4.96e-04)	0.6897	1.16e-02 (4.70e-04)	1.18e-02 (4.97e-04)	0.0567	1.16e-02 (4.83e-04)	1.16e-02 (4.94e-04)	0.9659	1.16e-02 (4.99e-04)	1.16e-02 (4.20e-04)	0.6575
feature 370	1.17e-02 (4.99e-04)	1.15e-02 (5.59e-04)	0.3581	1.16e-02 (5.09e-04)	1.16e-02 (5.34e-04)	0.7960	1.16e-02 (4.94e-04)	1.18e-02 (5.50e-04)	0.0831	1.16e-02 (5.19e-04)	1.16e-02 (4.92e-04)	0.8872	1.16e-02 (5.36e-04)	1.16e-02 (4.08e-04)	0.5833
feature 371	1.17e-02 (5.26e-04)	1.16e-02 (6.26e-04)	0.5024	1.16e-02 (5.42e-04)	1.17e-02 (5.75e-04)	0.9809	1.16e-02 (5.22e-04)	1.18e-02 (6.14e-04)	0.1414	1.17e-02 (5.61e-04)	1.16e-02 (4.92e-04)	0.7481	1.17e-02 (5.77e-04)	1.16e-02 (4.00e-04)	0.4515
feature 372	1.17e-02 (5.69e-04)	1.16e-02 (6.90e-04)	0.6733	1.17e-02 (5.88e-04)	1.17e-02 (6.26e-04)	0.7834	1.16e-02 (5.64e-04)	1.18e-02 (6.90e-04)	0.2361	1.17e-02 (6.12e-04)	1.16e-02 (5.15e-04)	0.5473	1.17e-02 (6.30e-04)	1.16e-02 (4.17e-04)	0.4375
feature 373	1.17e-02 (6.19e-04)	1.17e-02 (7.66e-04)	0.8198	1.17e-02 (6.44e-04)	1.17e-02 (6.80e-04)	0.7143	1.16e-02 (6.14e-04)	1.18e-02 (7.72e-04)	0.3135	1.17e-02 (6.71e-04)	1.16e-02 (5.54e-04)	0.4520	1.17e-02 (6.92e-04)	1.16e-02 (4.30e-04)	0.4219
feature 374	1.17e-02 (6.71e-04)	1.17e-02 (8.56e-04)	0.9595	1.17e-02 (7.06e-04)	1.18e-02 (7.33e-04)	0.6498	1.17e-02 (6.66e-04)	1.19e-02 (8.64e-04)	0.3800	1.17e-02 (7.36e-04)	1.16e-02 (5.90e-04)	0.4287	1.17e-02 (7.61e-04)	1.16e-02 (4.33e-04)	0.3043
feature 375	1.17e-02 (7.33e-04)	1.18e-02 (9.45e-04)	0.8842	1.17e-02 (7.74e-04)	1.18e-02 (7.99e-04)	0.5320	1.17e-02 (7.27e-04)	1.19e-02 (9.64e-04)	0.4843	1.18e-02 (8.08e-04)	1.16e-02 (6.36e-04)	0.3781	1.18e-02 (8.37e-04)	1.16e-02 (4.46e-04)	0.2111
feature 376	1.18e-02 (8.06e-04)	1.18e-02 (1.03e-03)	0.7426	1.17e-02 (8.48e-04)	1.19e-02 (8.81e-04)	0.4539	1.17e-02 (8.00e-04)	1.19e-02 (1.06e-03)	0.5989	1.18e-02 (8.84e-04)	1.16e-02 (7.11e-04)	0.3253	1.18e-02 (9.21e-04)	1.16e-02 (4.70e-04)	0.1835
feature 377	1.18e-02 (8.81e-04)	1.19e-02 (1.12e-03)	0.6381	1.18e-02 (9.28e-04)	1.20e-02 (9.58e-04)	0.4376	1.18e-02 (8.75e-04)	1.19e-02 (1.16e-03)	0.6669	1.18e-02 (9.63e-04)	1.16e-02 (7.97e-04)	0.3195	1.19e-02 (1.01e-03)	1.16e-02 (4.90e-04)	0.1505
feature 378	1.18e-02 (9.60e-04)	1.20e-02 (1.23e-03)	0.5488	1.18e-02 (1.02e-03)	1.20e-02 (1.03e-03)	0.4188	1.18e-02 (9.50e-04)	1.19e-02 (1.28e-03)	0.7149	1.19e-02 (1.05e-03)	1.17e-02 (8.71e-04)	0.3308	1.19e-02 (1.10e-03)	1.16e-02 (5.13e-04)	0.0993
feature 379	1.18e-02 (1.05e-03)	1.21e-02 (1.34e-03)	0.4606	1.18e-02 (1.11e-03)	1.21e-02 (1.12e-03)	0.3768	1.19e-02 (1.04e-03)	1.20e-02 (1.41e-03)	0.7914	1.19e-02 (1.15e-03)	1.17e-02 (9.54e-04)	0.3224	1.20e-02 (1.21e-03)	1.16e-02 (5.49e-04)	0.0703
feature 380	1.19e-02 (1.15e-03)	1.22e-02 (1.44e-03)	0.3875	1.19e-02 (1.21e-03)	1.22e-02 (1.23e-03)	0.3517	1.19e-02 (1.14e-03)	1.20e-02 (1.51e-03)	0.8734	1.20e-02 (1.25e-03)	1.17e-02 (1.07e-03)	0.3172	1.20e-02 (1.32e-03)	1.16e-02 (5.89e-04)	0.0590
feature 381	1.19e-02 (1.24e-03)	1.23e-02 (1.54e-03)	0.3359	1.19e-02 (1.30e-03)	1.22e-02 (1.34e-03)	0.3512	1.20e-02 (1.23e-03)	1.20e-02 (1.62e-03)	0.9199	1.20e-02 (1.34e-03)	1.18e-02 (1.18e-03)	0.3378	1.21e-02 (1.42e-03)	1.16e-02 (6.27e-04)	0.0461
feature 382	1.20e-02 (1.34e-03)	1.24e-02 (1.65e-03)	0.2928	1.20e-02 (1.41e-03)	1.23e-02 (1.43e-03)	0.3503	1.20e-02 (1.33e-03)	1.21e-02 (1.75e-03)	0.9469	1.21e-02 (1.44e-03)	1.18e-02 (1.28e-03)	0.3601	1.21e-02 (1.53e-03)	1.17e-02 (6.77e-04)	0.0331
feature 383	1.20e-02 (1.45e-03)	1.25e-02 (1.77e-03)	0.2501	1.20e-02 (1.53e-03)	1.24e-02 (1.53e-03)	0.3421	1.21e-02 (1.43e-03)	1.21e-02 (1.89e-03)	0.9872	1.22e-02 (1.56e-03)	1.18e-02 (1.38e-03)	0.3620	1.22e-02 (1.65e-03)	1.17e-02 (7.45e-04)	0.0270
feature 384	1.20e-02 (1.57e-03)	1.26e-02 (1.89e-03)	0.2152	1.21e-02 (1.64e-03)	1.25e-02 (1.67e-03)	0.3395	1.22e-02 (1.55e-03)	1.22e-02 (2.03e-03)	0.9681	1.22e-02 (1.68e-03)	1.19e-02 (1.51e-03)	0.3674	1.23e-02 (1.78e-03)	1.17e-02 (8.14e-04)	0.0240
feature 385	1.21e-02 (1.68e-03)	1.27e-02 (1.99e-03)	0.1919	1.22e-02 (1.75e-03)	1.26e-02 (1.80e-03)	0.3429	1.23e-02 (1.67e-03)	1.22e-02 (2.13e-03)	0.9361	1.23e-02 (1.79e-03)	1.20e-02 (1.65e-03)	0.3979	1.24e-02 (1.89e-03)	1.17e-02 (8.77e-04)	0.0195
feature 386	1.22e-02 (1.78e-03)	1.29e-02 (2.10e-03)	0.1725	1.22e-02 (1.85e-03)	1.27e-02 (1.91e-03)	0.3458	1.23e-02 (1.77e-03)	1.23e-02 (2.24e-03)	0.9088	1.24e-02 (1.89e-03)	1.20e-02 (1.76e-03)	0.4322	1.25e-02 (2.00e-03)	1.17e-02 (9.51e-04)	0.0158
feature 387	1.22e-02 (1.89e-03)	1.30e-02 (2.22e-03)	0.1504	1.23e-02 (1.97e-03)	1.28e-02 (2.02e-03)	0.3515	1.24e-02 (1.89e-03)	1.23e-02 (2.38e-03)	0.8824	1.25e-02 (2.01e-03)	1.21e-02 (1.87e-03)	0.4416	1.26e-02 (2.12e-03)	1.17e-02 (1.05e-03)	0.0150
feature 388	1.23e-02 (2.03e-03)	1.32e-02 (2.35e-03)	0.1315	1.24e-02 (2.11e-03)	1.29e-02 (2.15e-03)	0.3630	1.25e-02 (2.01e-03)	1.24e-02 (2.54e-03)	0.8710	1.26e-02 (2.15e-03)	1.22e-02 (1.99e-03)	0.4422	1.27e-02 (2.26e-03)	1.18e-02 (1.15e-03)	0.0148
feature 389	1.24e-02 (2.16e-03)	1.33e-02 (2.45e-03)	0.1211	1.25e-02 (2.23e-03)	1.30e-02 (2.31e-03)	0.3724	1.26e-02 (2.14e-03)	1.25e-02 (2.67e-03)	0.8677	1.27e-02 (2.27e-03)	1.23e-02 (2.13e-03)	0.4675	1.28e-02 (2.39e-03)	1.18e-02 (1.24e-03)	0.0128
feature 390	1.25e-02 (2.27e-03)	1.35e-02 (2.56e-03)	0.1138	1.26e-02 (2.33e-03)	1.31e-02 (2.45e-03)	0.3751	1.27e-02 (2.26e-03)	1.26e-02 (2.75e-03)	0.8424	1.27e-02 (2.38e-03)	1.24e-02 (2.26e-03)	0.5132	1.29e-02 (2.50e-03)	1.18e-02 (1.33e-03)	0.0109
feature 391	1.25e-02 (2.37e-03)	1.36e-02 (2.67e-03)	0.1017	1.27e-02 (2.43e-03)	1.32e-02 (2.57e-03)	0.3789	1.28e-02 (2.38e-03)	1.26e-02 (2.83e-03)	0.7958	1.28e-02 (2.49e-03)	1.25e-02 (2.38e-03)	0.5435	1.30e-02 (2.61e-03)	1.18e-02 (1.44e-03)	0.0110
feature 392	1.26e-02 (2.48e-03)	1.38e-02 (2.78e-03)	0.0883	1.27e-02 (2.55e-03)	1.33e-02 (2.69e-03)	0.3924	1.29e-02 (2.50e-03)	1.27e-02 (2.94e-03)	0.7752	1.29e-02 (2.61e-03)	1.26e-02 (2.49e-03)	0.5458	1.31e-02 (2.73e-03)	1.19e-02 (1.58e-03)	0.0122
feature 393	1.27e-02 (2.61e-03)	1.40e-02 (2.88e-03)	0.0814	1.29e-02 (2.68e-03)	1.34e-02 (2.81e-03)	0.4136	1.30e-02 (2.62e-03)	1.28e-02 (3.11e-03)	0.8051	1.31e-02 (2.74e-03)	1.27e-02 (2.59e-03)	0.5495	1.32e-02 (2.85e-03)	1.19e-02 (1.70e-03)	0.0119
feature 394	1.28e-02 (2.75e-03)	1.41e-02 (2.98e-03)	0.0805	1.30e-02 (2.81e-03)	1.36e-02 (2.95e-03)	0.4319	1.31e-02 (2.73e-03)	1.30e-02 (3.29e-03)	0.8405	1.32e-02 (2.87e-03)	1.28e-02 (2.70e-03)	0.5802	1.34e-02 (2.98e-03)	1.20e-02 (1.79e-03)	0.0102
feature 395	1.29e-02 (2.87e-03)	1.43e-02 (3.08e-03)	0.0775	1.31e-02 (2.92e-03)	1.37e-02 (3.11e-03)	0.4372	1.33e-02 (2.86e-03)	1.31e-02 (3.37e-03)	0.8212	1.33e-02 (2.99e-03)	1.29e-02 (2.83e-03)	0.6260	1.35e-02 (3.10e-03)	1.20e-02 (1.90e-03)	0.0094
feature 396	1.30e-02 (2.96e-03)	1.45e-02 (3.17e-03)	0.0683	1.32e-02 (3.00e-03)	1.39e-02 (3.26e-03)	0.4314	1.34e-02 (2.99e-03)	1.31e-02 (3.35e-03)	0.7433	1.34e-02 (3.08e-03)	1.31e-02 (2.97e-03)	0.6601	1.36e-02 (3.19e-03)	1.21e-02 (2.04e-03)	0.0104
feature 397	1.31e-02 (3.02e-03)	1.47e-02 (3.26e-03)	0.0585	1.33e-02 (3.06e-03)	1.40e-02 (3.37e-03)	0.4313	1.35e-02 (3.10e-03)	1.32e-02 (3.28e-03)	0.6606	1.35e-02 (3.15e-03)	1.32e-02 (3.06e-03)	0.6796	1.38e-02 (3.24e-03)	1.22e-02 (2.19e-03)	0.0125
feature 398	1.32e-02 (3.07e-03)	1.49e-02 (3.33e-03)	0.0526	1.34e-02 (3.12e-03)	1.41e-02 (3.43e-03)	0.4506	1.37e-02 (3.17e-03)	1.33e-02 (3.28e-03)	0.6269	1.36e-02 (3.22e-03)	1.33e-02 (3.10e-03)	0.7035	1.39e-02 (3.29e-03)	1.23e-02 (2.31e-03)	0.0139
feature 399	1.33e-02 (3.14e-03)	1.50e-02 (3.35e-03)	0.0497	1.36e-02 (3.18e-03)	1.42e-02 (3.49e-03)	0.4778	1.38e-02 (3.22e-03)	1.34e-02 (3.35e-03)	0.6434	1.37e-02 (3.28e-03)	1.35e-02 (3.14e-03)	0.7432	1.40e-02 (3.34e-03)	1.23e-02 (2.41e-03)	0.0137
feature 400	1.35e-02 (3.21e-03)	1.51e-02 (3.31e-03)	0.0482	1.37e-02 (3.23e-03)	1.43e-02 (3.56e-03)	0.4880	1.39e-02 (3.27e-03)	1.35e-02 (3.42e-03)	0.6656	1.38e-02 (3.32e-03)	1.36e-02 (3.22e-03)	0.7875	1.41e-02 (3.38e-03)	1.24e-02 (2.50e-03)	0.0135
feature 401	1.36e-02 (3.27e-03)	1.52e-02 (3.24e-03)	0.0474	1.38e-02 (3.24e-03)	1.44e-02 (3.62e-03)	0.4828	1.40e-02 (3.31e-03)	1.36e-02 (3.41e-03)	0.6542	1.39e-02 (3.34e-03)	1.38e-02 (3.27e-03)	0.8210	1.43e-02 (3.38e-03)	1.25e-02 (2.63e-03)	0.0161
feature 402	1.37e-02 (3.28e-03)	1.53e-02 (3.22e-03)	0.0462	1.39e-02 (3.25e-03)	1.45e-02 (3.64e-03)	0.4945	1.41e-02 (3.34e-03)	1.37e-02 (3.34e-03)	0.6109	1.40e-02 (3.36e-03)	1.39e-02 (3.27e-03)	0.8456	1.44e-02 (3.37e-03)	1.26e-02 (2.80e-03)	0.0231
feature 403	1.38e-02 (3.28e-03)	1.54e-02 (3.24e-03)	0.0418	1.40e-02 (3.27e-03)	1.45e-02 (3.62e-03)	0.5425	1.42e-02 (3.36e-03)	1.37e-02 (3.26e-03)	0.5692	1.41e-02 (3.37e-03)	1.40e-02 (3.26e-03)	0.8793	1.44e-02 (3.35e-03)	1.27e-02 (2.95e-03)	0.0313
feature 404	1.38e-02 (3.28e-03)	1.56e-02 (3.25e-03)	0.0359	1.41e-02 (3.29e-03)	1.46e-02 (3.58e-03)	0.6052	1.43e-02 (3.38e-03)	1.38e-02 (3.22e-03)	0.5539	1.42e-02 (3.37e-03)	1.42e-02 (3.28e-03)	0.9360	1.45e-02 (3.34e-03)	1.28e-02 (3.03e-03)	0.0330
feature 405	1.39e-02 (3.28e-03)	1.57e-02 (3.20e-03)	0.0331	1.42e-02 (3.29e-03)	1.46e-02 (3.57e-03)	0.6405	1.44e-02 (3.38e-03)	1.39e-02 (3.18e-03)	0.5541	1.43e-02 (3.36e-03)	1.43e-02 (3.30e-03)	0.9970	1.47e-02 (3.32e-03)	1.29e-02 (3.06e-03)	0.0304
feature 406	1.40e-02 (3.28e-03)	1.57e-02 (3.12e-03)	0.0351	1.43e-02 (3.25e-03)	1.47e-02 (3.60e-03)	0.6357	1.45e-02 (3.37e-03)	1.40e-02 (3.10e-03)	0.5418	1.44e-02 (3.34e-03)	1.44e-02 (3.27e-03)	0.9537	1.47e-02 (3.28e-03)	1.30e-02 (3.10e-03)	0.0331
feature 407	1.41e-02 (3.27e-03)	1.58e-02 (3.04e-03)	0.0388	1.44e-02 (3.20e-03)	1.48e-02 (3.65e-03)	0.6174	1.46e-02 (3.36e-03)	1.41e-02 (3.00e-03)	0.5107	1.45e-02 (3.32e-03)	1.45e-02 (3.18e-03)	0.9506	1.48e-02 (3.23e-03)	1.31e-02 (3.22e-03)	0.0452
feature 408	1.42e-02 (3.26e-03)	1.58e-02 (2.98e-03)	0.0395	1.45e-02 (3.16e-03)	1.49e-02 (3.68e-03)	0.6198	1.47e-02 (3.35e-03)	1.41e-02 (2.89e-03)	0.4805	1.46e-02 (3.31e-03)	1.46e-02 (3.10e-03)	0.9501	1.49e-02 (3.18e-03)	1.33e-02 (3.32e-03)	0.0582
feature 409	1.43e-02 (3.23e-03)	1.59e-02 (2.95e-03)	0.0368	1.46e-02 (3.13e-03)	1.50e-02 (3.65e-03)	0.6618	1.48e-02 (3.33e-03)	1.42e-02 (2.78e-03)	0.4662	1.46e-02 (3.28e-03)	1.47e-02 (3.07e-03)	0.8922	1.50e-02 (3.13e-03)	1.34e-02 (3.34e-03)	0.0578
feature 410	1.44e-02 (3.17e-03)	1.60e-02 (2.94e-03)	0.0347	1.47e-02 (3.10e-03)	1.50e-02 (3.57e-03)	0.7359	1.48e-02 (3.30e-03)	1.43e-02 (2.69e-03)	0.4635	1.47e-02 (3.22e-03)	1.49e-02 (3.06e-03)	0.7840	1.51e-02 (3.09e-03)	1.34e-02 (3.28e-03)	0.0495
feature 411	1.45e-02 (3.11e-03)	1.61e-02 (2.92e-03)	0.0352	1.48e-02 (3.06e-03)	1.50e-02 (3.49e-03)	0.8047	1.49e-02 (3.25e-03)	1.44e-02 (2.62e-03)	0.4666	1.48e-02 (3.17e-03)	1.51e-02 (3.02e-03)	0.7062	1.51e-02 (3.03e-03)	1.35e-02 (3.25e-03)	0.0489
feature 412	1.46e-02 (3.07e-03)	1.61e-02 (2.85e-03)	0.0383	1.49e-02 (3.00e-03)	1.50e-02 (3.44e-03)	0.8362	1.50e-02 (3.20e-03)	1.45e-02 (2.56e-03)	0.4837	1.48e-02 (3.13e-03)	1.51e-02 (2.91e-03)	0.7064	1.52e-02 (2.96e-03)	1.36e-02 (3.31e-03)	0.0633
feature 413	1.47e-02 (3.04e-03)	1.61e-02 (2.75e-03)	0.0448	1.49e-02 (2.94e-03)	1.51e-02 (3.42e-03)	0.8518	1.51e-02 (3.15e-03)	1.46e-02 (2.49e-03)	0.5241	1.49e-02 (3.10e-03)	1.52e-02 (2.75e-03)	0.7361	1.53e-02 (2.87e-03)	1.38e-02 (3.41e-03)	0.0883
feature 414	1.48e-02 (2.99e-03)	1.61e-02 (2.66e-03)	0.0548	1.50e-02 (2.88e-03)	1.51e-02 (3.37e-03)	0.8999	1.51e-02 (3.09e-03)	1.48e-02 (2.43e-03)	0.5767	1.50e-02 (3.05e-03)	1.53e-02 (2.64e-03)	0.7003	1.53e-02 (2.79e-03)	1.39e-02 (3.45e-03)	0.1075
feature 415	1.48e-02 (2.93e-03)	1.61e-02 (2.61e-03)	0.0646	1.51e-02 (2.82e-03)	1.51e-02 (3.28e-03)	0.9893	1.52e-02 (3.03e-03)	1.49e-02 (2.38e-03)	0.6190	1.50e-02 (2.98e-03)	1.54e-02 (2.59e-03)	0.5899	1.54e-02 (2.72e-03)	1.40e-02 (3.40e-03)	0.1089
feature 416	1.49e-02 (2.86e-03)	1.61e-02 (2.58e-03)	0.0697	1.52e-02 (2.77e-03)	1.51e-02 (3.17e-03)	0.9199	1.52e-02 (2.96e-03)	1.49e-02 (2.34e-03)	0.6598	1.51e-02 (2.91e-03)	1.55e-02 (2.56e-03)	0.4958	1.54e-02 (2.67e-03)	1.41e-02 (3.28e-03)	0.0986
feature 417	1.50e-02 (2.78e-03)	1.62e-02 (2.57e-03)	0.0732	1.53e-02 (2.71e-03)	1.51e-02 (3.07e-03)	0.8507	1.53e-02 (2.88e-03)	1.51e-02 (2.32e-03)	0.7468	1.51e-02 (2.84e-03)	1.56e-02 (2.47e-03)	0.4679	1.55e-02 (2.61e-03)	1.41e-02 (3.18e-03)	0.0894
feature 418	1.50e-02 (2.70e-03)	1.62e-02 (2.56e-03)	0.0829	1.53e-02 (2.65e-03)	1.51e-02 (2.96e-03)	0.7719	1.53e-02 (2.80e-03)	1.52e-02 (2.32e-03)	0.9075	1.52e-02 (2.79e-03)	1.56e-02 (2.30e-03)	0.4755	1.55e-02 (2.54e-03)	1.42e-02 (3.11e-03)	0.0881
feature 419	1.51e-02 (2.62e-03)	1.62e-02 (2.56e-03)	0.1015	1.54e-02 (2.59e-03)	1.51e-02 (2.83e-03)	0.6571	1.53e-02 (2.70e-03)	1.54e-02 (2.36e-03)	0.9116	1.53e-02 (2.74e-03)	1.57e-02 (2.13e-03)	0.4602	1.56e-02 (2.47e-03)	1.43e-02 (3.05e-03)	0.0933
feature 420	1.52e-02 (2.54e-03)	1.62e-02 (2.53e-03)	0.1237	1.55e-02 (2.54e-03)	1.51e-02 (2.69e-03)	0.5393	1.54e-02 (2.62e-03)	1.55e-02 (2.37e-03)	0.7915	1.53e-02 (2.68e-03)	1.58e-02 (2.02e-03)	0.4041	1.56e-02 (2.41e-03)	1.44e-02 (2.97e-03)	0.0999
feature 421	1.52e-02 (2.48e-03)	1.61e-02 (2.47e-03)	0.1491	1.55e-02 (2.47e-03)	1.51e-02 (2.59e-03)	0.4675	1.54e-02 (2.54e-03)	1.56e-02 (2.32e-03)	0.7406	1.53e-02 (2.60e-03)	1.58e-02 (1.99e-03)	0.3411	1.57e-02 (2.35e-03)	1.45e-02 (2.89e-03)	0.1066
feature 422	1.53e-02 (2.41e-03)	1.61e-02 (2.41e-03)	0.1917	1.56e-02 (2.40e-03)	1.51e-02 (2.53e-03)	0.4410	1.54e-02 (2.48e-03)	1.56e-02 (2.21e-03)	0.7032	1.54e-02 (2.52e-03)	1.59e-02 (1.97e-03)	0.2944	1.57e-02 (2.28e-03)	1.46e-02 (2.82e-03)	0.1173
feature 423	1.54e-02 (2.35e-03)	1.60e-02 (2.35e-03)	0.2647	1.56e-02 (2.33e-03)	1.51e-02 (2.47e-03)	0.4197	1.55e-02 (2.42e-03)	1.57e-02 (2.12e-03)	0.6263	1.54e-02 (2.45e-03)	1.60e-02 (1.90e-03)	0.2571	1.57e-02 (2.21e-03)	1.47e-02 (2.76e-03)	0.1344
feature 424	1.54e-02 (2.29e-03)	1.60e-02 (2.28e-03)	0.3614	1.57e-02 (2.26e-03)	1.51e-02 (2.39e-03)	0.3706	1.55e-02 (2.33e-03)	1.58e-02 (2.11e-03)	0.5133	1.54e-02 (2.38e-03)	1.60e-02 (1.80e-03)	0.2227	1.57e-02 (2.15e-03)	1.48e-02 (2.70e-03)	0.1537
feature 425	1.55e-02 (2.23e-03)	1.59e-02 (2.21e-03)	0.4615	1.57e-02 (2.21e-03)	1.51e-02 (2.26e-03)	0.2929	1.55e-02 (2.25e-03)	1.59e-02 (2.13e-03)	0.4087	1.55e-02 (2.32e-03)	1.61e-02 (1.74e-03)	0.1966	1.58e-02 (2.09e-03)	1.49e-02 (2.62e-03)	0.1742
feature 426	1.55e-02 (2.18e-03)	1.59e-02 (2.14e-03)	0.5685	1.57e-02 (2.17e-03)	1.51e-02 (2.10e-03)	0.2091	1.55e-02 (2.17e-03)	1.60e-02 (2.14e-03)	0.3380	1.55e-02 (2.25e-03)	1.61e-02 (1.73e-03)	0.1791	1.58e-02 (2.04e-03)	1.50e-02 (2.56e-03)	0.2112
feature 427	1.56e-02 (2.12e-03)	1.58e-02 (2.09e-03)	0.7164	1.58e-02 (2.13e-03)	1.50e-02 (1.95e-03)	0.1453	1.55e-02 (2.11e-03)	1.61e-02 (2.08e-03)	0.2944	1.55e-02 (2.17e-03)	1.62e-02 (1.75e-03)	0.1626	1.58e-02 (1.99e-03)	1.51e-02 (2.53e-03)	0.2815
feature 428	1.56e-02 (2.07e-03)	1.57e-02 (2.02e-03)	0.9206	1.58e-02 (2.08e-03)	1.50e-02 (1.84e-03)	0.1118	1.55e-02 (2.06e-03)	1.61e-02 (1.98e-03)	0.2622	1.55e-02 (2.10e-03)	1.62e-02 (1.79e-03)	0.1409	1.58e-02 (1.93e-03)	1.52e-02 (2.48e-03)	0.3650
feature 429	1.57e-02 (2.03e-03)	1.56e-02 (1.92e-03)	0.8504	1.58e-02 (2.03e-03)	1.51e-02 (1.76e-03)	0.0984	1.56e-02 (2.01e-03)	1.61e-02 (1.90e-03)	0.2351	1.55e-02 (2.01e-03)	1.63e-02 (1.86e-03)	0.1151	1.58e-02 (1.89e-03)	1.53e-02 (2.39e-03)	0.4108
feature 430	1.57e-02 (2.00e-03)	1.55e-02 (1.80e-03)	0.6360	1.58e-02 (1.99e-03)	1.51e-02 (1.69e-03)	0.0857	1.56e-02 (1.97e-03)	1.62e-02 (1.87e-03)	0.2145	1.55e-02 (1.92e-03)	1.64e-02 (1.97e-03)	0.0921	1.58e-02 (1.87e-03)	1.53e-02 (2.26e-03)	0.4176
feature 431	1.58e-02 (1.97e-03)	1.54e-02 (1.69e-03)	0.4503	1.59e-02 (1.96e-03)	1.51e-02 (1.60e-03)	0.0646	1.56e-02 (1.92e-03)	1.62e-02 (1.85e-03)	0.1984	1.55e-02 (1.84e-03)	1.64e-02 (2.06e-03)	0.0779	1.58e-02 (1.86e-03)	1.54e-02 (2.15e-03)	0.4551
feature 432	1.58e-02 (1.94e-03)	1.54e-02 (1.62e-03)	0.2974	1.59e-02 (1.93e-03)	1.51e-02 (1.51e-03)	0.0473	1.56e-02 (1.89e-03)	1.62e-02 (1.80e-03)	0.1807	1.55e-02 (1.79e-03)	1.65e-02 (2.11e-03)	0.0771	1.58e-02 (1.84e-03)	1.55e-02 (2.09e-03)	0.5807
feature 433	1.58e-02 (1.91e-03)	1.53e-02 (1.56e-03)	0.1845	1.59e-02 (1.91e-03)	1.51e-02 (1.47e-03)	0.0449	1.56e-02 (1.86e-03)	1.62e-02 (1.76e-03)	0.1585	1.55e-02 (1.75e-03)	1.64e-02 (2.11e-03)	0.0917	1.58e-02 (1.81e-03)	1.56e-02 (2.05e-03)	0.7534
feature 434	1.59e-02 (1.89e-03)	1.52e-02 (1.50e-03)	0.1126	1.59e-02 (1.88e-03)	1.51e-02 (1.48e-03)	0.0569	1.56e-02 (1.83e-03)	1.63e-02 (1.77e-03)	0.1377	1.56e-02 (1.73e-03)	1.64e-02 (2.11e-03)	0.1152	1.57e-02 (1.80e-03)	1.57e-02 (2.00e-03)	0.8688
feature 435	1.59e-02 (1.88e-03)	1.52e-02 (1.45e-03)	0.0713	1.59e-02 (1.86e-03)	1.51e-02 (1.51e-03)	0.0761	1.56e-02 (1.80e-03)	1.63e-02 (1.82e-03)	0.1274	1.56e-02 (1.71e-03)	1.64e-02 (2.11e-03)	0.1311	1.57e-02 (1.80e-03)	1.57e-02 (1.91e-03)	0.9125
feature 436	1.59e-02 (1.86e-03)	1.51e-02 (1.42e-03)	0.0488	1.59e-02 (1.84e-03)	1.52e-02 (1.55e-03)	0.0944	1.56e-02 (1.77e-03)	1.63e-02 (1.84e-03)	0.1278	1.56e-02 (1.69e-03)	1.63e-02 (2.12e-03)	0.1393	1.57e-02 (1.82e-03)	1.57e-02 (1.79e-03)	0.9750
feature 437	1.59e-02 (1.84e-03)	1.51e-02 (1.42e-03)	0.0356	1.58e-02 (1.82e-03)	1.52e-02 (1.61e-03)	0.1191	1.56e-02 (1.77e-03)	1.63e-02 (1.81e-03)	0.1338	1.56e-02 (1.68e-03)	1.63e-02 (2.13e-03)	0.1619	1.57e-02 (1.82e-03)	1.58e-02 (1.70e-03)	0.8789
feature 438	1.59e-02 (1.83e-03)	1.50e-02 (1.42e-03)	0.0257	1.58e-02 (1.80e-03)	1.52e-02 (1.66e-03)	0.1679	1.56e-02 (1.76e-03)	1.62e-02 (1.81e-03)	0.1395	1.56e-02 (1.68e-03)	1.62e-02 (2.11e-03)	0.2178	1.57e-02 (1.82e-03)	1.58e-02 (1.67e-03)	0.7053
feature 439	1.59e-02 (1.83e-03)	1.50e-02 (1.41e-03)	0.0186	1.58e-02 (1.80e-03)	1.53e-02 (1.71e-03)	0.2424	1.55e-02 (1.75e-03)	1.62e-02 (1.86e-03)	0.1374	1.56e-02 (1.71e-03)	1.61e-02 (2.06e-03)	0.3048	1.56e-02 (1.82e-03)	1.59e-02 (1.66e-03)	0.5875
feature 440	1.59e-02 (1.83e-03)	1.49e-02 (1.42e-03)	0.0160	1.58e-02 (1.80e-03)	1.53e-02 (1.74e-03)	0.3048	1.55e-02 (1.74e-03)	1.63e-02 (1.91e-03)	0.1335	1.56e-02 (1.73e-03)	1.60e-02 (2.01e-03)	0.3915	1.56e-02 (1.83e-03)	1.59e-02 (1.64e-03)	0.5166
feature 441	1.58e-02 (1.82e-03)	1.49e-02 (1.48e-03)	0.0201	1.57e-02 (1.80e-03)	1.53e-02 (1.75e-03)	0.3241	1.55e-02 (1.74e-03)	1.62e-02 (1.92e-03)	0.1437	1.56e-02 (1.74e-03)	1.59e-02 (1.99e-03)	0.4540	1.56e-02 (1.83e-03)	1.59e-02 (1.59e-03)	0.4375
feature 442	1.58e-02 (1.80e-03)	1.49e-02 (1.59e-03)	0.0328	1.57e-02 (1.80e-03)	1.53e-02 (1.75e-03)	0.3346	1.55e-02 (1.75e-03)	1.61e-02 (1.89e-03)	0.1750	1.56e-02 (1.74e-03)	1.59e-02 (2.00e-03)	0.5189	1.55e-02 (1.84e-03)	1.59e-02 (1.55e-03)	0.3394
feature 443	1.58e-02 (1.79e-03)	1.49e-02 (1.70e-03)	0.0493	1.57e-02 (1.80e-03)	1.53e-02 (1.79e-03)	0.4028	1.55e-02 (1.77e-03)	1.61e-02 (1.86e-03)	0.2176	1.56e-02 (1.76e-03)	1.58e-02 (1.96e-03)	0.6323	1.55e-02 (1.85e-03)	1.60e-02 (1.55e-03)	0.2629
feature 444	1.58e-02 (1.79e-03)	1.49e-02 (1.74e-03)	0.0543	1.56e-02 (1.79e-03)	1.54e-02 (1.89e-03)	0.5702	1.55e-02 (1.78e-03)	1.60e-02 (1.88e-03)	0.2503	1.56e-02 (1.80e-03)	1.57e-02 (1.86e-03)	0.8148	1.55e-02 (1.85e-03)	1.60e-02 (1.57e-03)	0.2252
feature 445	1.57e-02 (1.80e-03)	1.48e-02 (1.72e-03)	0.0476	1.56e-02 (1.77e-03)	1.54e-02 (2.01e-03)	0.7877	1.54e-02 (1.78e-03)	1.60e-02 (1.91e-03)	0.2714	1.55e-02 (1.84e-03)	1.55e-02 (1.73e-03)	0.9676	1.54e-02 (1.85e-03)	1.60e-02 (1.60e-03)	0.2065
feature 446	1.57e-02 (1.81e-03)	1.48e-02 (1.69e-03)	0.0448	1.55e-02 (1.75e-03)	1.55e-02 (2.10e-03)	0.9381	1.54e-02 (1.79e-03)	1.59e-02 (1.90e-03)	0.3047	1.55e-02 (1.86e-03)	1.54e-02 (1.65e-03)	0.7906	1.54e-02 (1.85e-03)	1.60e-02 (1.64e-03)	0.1807
feature 447	1.56e-02 (1.81e-03)	1.48e-02 (1.71e-03)	0.0532	1.55e-02 (1.76e-03)	1.55e-02 (2.09e-03)	0.9717	1.54e-02 (1.81e-03)	1.58e-02 (1.85e-03)	0.3717	1.55e-02 (1.87e-03)	1.53e-02 (1.62e-03)	0.6813	1.53e-02 (1.83e-03)	1.60e-02 (1.72e-03)	0.1406
feature 448	1.56e-02 (1.81e-03)	1.48e-02 (1.73e-03)	0.0648	1.54e-02 (1.78e-03)	1.54e-02 (2.02e-03)	0.9379	1.54e-02 (1.83e-03)	1.57e-02 (1.79e-03)	0.4694	1.55e-02 (1.88e-03)	1.53e-02 (1.58e-03)	0.5948	1.53e-02 (1.78e-03)	1.61e-02 (1.85e-03)	0.1010
feature 449	1.56e-02 (1.81e-03)	1.48e-02 (1.70e-03)	0.0649	1.54e-02 (1.78e-03)	1.54e-02 (1.95e-03)	0.9408	1.53e-02 (1.84e-03)	1.56e-02 (1.73e-03)	0.5751	1.54e-02 (1.88e-03)	1.52e-02 (1.50e-03)	0.4872	1.52e-02 (1.72e-03)	1.61e-02 (2.00e-03)	0.0748
feature 450	1.55e-02 (1.81e-03)	1.47e-02 (1.63e-03)	0.0552	1.53e-02 (1.77e-03)	1.54e-02 (1.97e-03)	0.9475	1.53e-02 (1.84e-03)	1.55e-02 (1.65e-03)	0.6801	1.54e-02 (1.89e-03)	1.51e-02 (1.41e-03)	0.3652	1.52e-02 (1.68e-03)	1.61e-02 (2.10e-03)	0.0633
feature 451	1.55e-02 (1.81e-03)	1.47e-02 (1.57e-03)	0.0516	1.53e-02 (1.73e-03)	1.54e-02 (2.05e-03)	0.7701	1.53e-02 (1.84e-03)	1.54e-02 (1.58e-03)	0.7932	1.54e-02 (1.88e-03)	1.50e-02 (1.33e-03)	0.2665	1.51e-02 (1.65e-03)	1.61e-02 (2.13e-03)	0.0640
feature 452	1.54e-02 (1.80e-03)	1.47e-02 (1.57e-03)	0.0662	1.52e-02 (1.69e-03)	1.55e-02 (2.10e-03)	0.6305	1.53e-02 (1.84e-03)	1.53e-02 (1.51e-03)	0.9143	1.53e-02 (1.87e-03)	1.49e-02 (1.29e-03)	0.2070	1.51e-02 (1.64e-03)	1.60e-02 (2.10e-03)	0.0728
feature 453	1.54e-02 (1.77e-03)	1.47e-02 (1.60e-03)	0.1014	1.52e-02 (1.67e-03)	1.54e-02 (2.07e-03)	0.5773	1.52e-02 (1.82e-03)	1.52e-02 (1.45e-03)	0.9704	1.53e-02 (1.84e-03)	1.48e-02 (1.25e-03)	0.1792	1.50e-02 (1.62e-03)	1.59e-02 (2.09e-03)	0.0815
feature 454	1.53e-02 (1.73e-03)	1.47e-02 (1.62e-03)	0.1408	1.51e-02 (1.66e-03)	1.54e-02 (1.96e-03)	0.5929	1.52e-02 (1.80e-03)	1.51e-02 (1.39e-03)	0.8710	1.53e-02 (1.81e-03)	1.48e-02 (1.26e-03)	0.1749	1.50e-02 (1.57e-03)	1.59e-02 (2.11e-03)	0.0825
feature 455	1.52e-02 (1.70e-03)	1.47e-02 (1.57e-03)	0.1641	1.51e-02 (1.65e-03)	1.53e-02 (1.83e-03)	0.6200	1.51e-02 (1.76e-03)	1.50e-02 (1.34e-03)	0.7874	1.52e-02 (1.76e-03)	1.47e-02 (1.29e-03)	0.1862	1.49e-02 (1.52e-03)	1.59e-02 (2.12e-03)	0.0802
feature 456	1.52e-02 (1.65e-03)	1.47e-02 (1.49e-03)	0.1792	1.50e-02 (1.61e-03)	1.52e-02 (1.72e-03)	0.5939	1.51e-02 (1.71e-03)	1.50e-02 (1.29e-03)	0.7198	1.51e-02 (1.69e-03)	1.47e-02 (1.31e-03)	0.1953	1.49e-02 (1.46e-03)	1.58e-02 (2.09e-03)	0.0855
feature 457	1.51e-02 (1.59e-03)	1.46e-02 (1.42e-03)	0.2141	1.49e-02 (1.54e-03)	1.52e-02 (1.66e-03)	0.5061	1.50e-02 (1.64e-03)	1.49e-02 (1.25e-03)	0.6697	1.51e-02 (1.62e-03)	1.46e-02 (1.28e-03)	0.1832	1.48e-02 (1.41e-03)	1.56e-02 (1.99e-03)	0.1055
feature 458	1.50e-02 (1.52e-03)	1.46e-02 (1.39e-03)	0.2898	1.49e-02 (1.47e-03)	1.52e-02 (1.62e-03)	0.4119	1.50e-02 (1.56e-03)	1.48e-02 (1.22e-03)	0.6313	1.50e-02 (1.55e-03)	1.46e-02 (1.21e-03)	0.1514	1.48e-02 (1.37e-03)	1.55e-02 (1.88e-03)	0.1390
feature 459	1.50e-02 (1.46e-03)	1.47e-02 (1.39e-03)	0.4029	1.48e-02 (1.42e-03)	1.52e-02 (1.55e-03)	0.3531	1.49e-02 (1.50e-03)	1.48e-02 (1.22e-03)	0.5949	1.50e-02 (1.50e-03)	1.45e-02 (1.15e-03)	0.1214	1.48e-02 (1.34e-03)	1.54e-02 (1.79e-03)	0.1724
feature 460	1.49e-02 (1.42e-03)	1.47e-02 (1.38e-03)	0.5310	1.48e-02 (1.39e-03)	1.51e-02 (1.46e-03)	0.3267	1.49e-02 (1.45e-03)	1.47e-02 (1.22e-03)	0.5591	1.50e-02 (1.46e-03)	1.45e-02 (1.14e-03)	0.1094	1.47e-02 (1.31e-03)	1.53e-02 (1.73e-03)	0.1994
feature 461	1.49e-02 (1.38e-03)	1.47e-02 (1.36e-03)	0.6657	1.48e-02 (1.37e-03)	1.51e-02 (1.38e-03)	0.3060	1.49e-02 (1.41e-03)	1.47e-02 (1.23e-03)	0.5302	1.49e-02 (1.41e-03)	1.44e-02 (1.15e-03)	0.1149	1.47e-02 (1.28e-03)	1.52e-02 (1.67e-03)	0.2376
feature 462	1.48e-02 (1.35e-03)	1.47e-02 (1.34e-03)	0.8179	1.47e-02 (1.35e-03)	1.51e-02 (1.31e-03)	0.2713	1.48e-02 (1.37e-03)	1.46e-02 (1.25e-03)	0.5100	1.49e-02 (1.37e-03)	1.44e-02 (1.18e-03)	0.1268	1.47e-02 (1.27e-03)	1.51e-02 (1.58e-03)	0.3067
feature 463	1.48e-02 (1.32e-03)	1.48e-02 (1.34e-03)	0.9891	1.47e-02 (1.32e-03)	1.51e-02 (1.28e-03)	0.2292	1.48e-02 (1.33e-03)	1.46e-02 (1.28e-03)	0.4952	1.49e-02 (1.33e-03)	1.44e-02 (1.19e-03)	0.1325	1.47e-02 (1.27e-03)	1.50e-02 (1.48e-03)	0.4065
feature 464	1.47e-02 (1.30e-03)	1.48e-02 (1.34e-03)	0.8388	1.47e-02 (1.31e-03)	1.51e-02 (1.25e-03)	0.1980	1.48e-02 (1.30e-03)	1.45e-02 (1.32e-03)	0.4850	1.48e-02 (1.31e-03)	1.44e-02 (1.20e-03)	0.1306	1.47e-02 (1.28e-03)	1.49e-02 (1.38e-03)	0.5192
feature 465	1.47e-02 (1.29e-03)	1.48e-02 (1.36e-03)	0.6816	1.46e-02 (1.31e-03)	1.51e-02 (1.23e-03)	0.1836	1.48e-02 (1.28e-03)	1.45e-02 (1.37e-03)	0.4815	1.48e-02 (1.31e-03)	1.43e-02 (1.21e-03)	0.1311	1.47e-02 (1.30e-03)	1.48e-02 (1.31e-03)	0.6445
feature 466	1.47e-02 (1.29e-03)	1.49e-02 (1.39e-03)	0.5423	1.46e-02 (1.32e-03)	1.51e-02 (1.23e-03)	0.1792	1.48e-02 (1.28e-03)	1.45e-02 (1.43e-03)	0.4813	1.48e-02 (1.32e-03)	1.43e-02 (1.24e-03)	0.1430	1.47e-02 (1.33e-03)	1.48e-02 (1.26e-03)	0.8092
feature 467	1.46e-02 (1.31e-03)	1.49e-02 (1.42e-03)	0.4236	1.46e-02 (1.35e-03)	1.51e-02 (1.25e-03)	0.1757	1.48e-02 (1.30e-03)	1.45e-02 (1.48e-03)	0.4781	1.48e-02 (1.34e-03)	1.43e-02 (1.29e-03)	0.1657	1.47e-02 (1.37e-03)	1.47e-02 (1.20e-03)	0.9819
feature 468	1.46e-02 (1.34e-03)	1.50e-02 (1.45e-03)	0.3313	1.46e-02 (1.37e-03)	1.51e-02 (1.28e-03)	0.1732	1.48e-02 (1.32e-03)	1.45e-02 (1.54e-03)	0.4729	1.48e-02 (1.36e-03)	1.43e-02 (1.35e-03)	0.1915	1.47e-02 (1.42e-03)	1.46e-02 (1.14e-03)	0.7691
feature 469	1.46e-02 (1.37e-03)	1.50e-02 (1.49e-03)	0.2646	1.46e-02 (1.41e-03)	1.51e-02 (1.32e-03)	0.1786	1.48e-02 (1.35e-03)	1.45e-02 (1.60e-03)	0.4751	1.48e-02 (1.39e-03)	1.44e-02 (1.40e-03)	0.2162	1.47e-02 (1.46e-03)	1.46e-02 (1.10e-03)	0.5887
feature 470	1.46e-02 (1.41e-03)	1.51e-02 (1.54e-03)	0.2146	1.46e-02 (1.45e-03)	1.51e-02 (1.36e-03)	0.1944	1.48e-02 (1.38e-03)	1.45e-02 (1.67e-03)	0.4877	1.48e-02 (1.43e-03)	1.44e-02 (1.45e-03)	0.2439	1.48e-02 (1.52e-03)	1.45e-02 (1.08e-03)	0.4361
feature 471	1.46e-02 (1.45e-03)	1.52e-02 (1.59e-03)	0.1733	1.46e-02 (1.50e-03)	1.51e-02 (1.43e-03)	0.2137	1.48e-02 (1.43e-03)	1.45e-02 (1.73e-03)	0.5013	1.48e-02 (1.48e-03)	1.44e-02 (1.51e-03)	0.2777	1.48e-02 (1.58e-03)	1.45e-02 (1.07e-03)	0.3007
feature 472	1.46e-02 (1.51e-03)	1.52e-02 (1.64e-03)	0.1398	1.47e-02 (1.55e-03)	1.51e-02 (1.50e-03)	0.2295	1.48e-02 (1.48e-03)	1.45e-02 (1.79e-03)	0.5074	1.48e-02 (1.54e-03)	1.44e-02 (1.57e-03)	0.3147	1.48e-02 (1.64e-03)	1.44e-02 (1.06e-03)	0.1954
feature 473	1.46e-02 (1.56e-03)	1.53e-02 (1.69e-03)	0.1161	1.47e-02 (1.60e-03)	1.51e-02 (1.57e-03)	0.2449	1.48e-02 (1.54e-03)	1.45e-02 (1.85e-03)	0.5109	1.48e-02 (1.59e-03)	1.45e-02 (1.64e-03)	0.3506	1.49e-02 (1.70e-03)	1.44e-02 (1.06e-03)	0.1306
feature 474	1.47e-02 (1.61e-03)	1.54e-02 (1.73e-03)	0.1008	1.47e-02 (1.65e-03)	1.52e-02 (1.64e-03)	0.2672	1.49e-02 (1.59e-03)	1.46e-02 (1.91e-03)	0.5226	1.49e-02 (1.65e-03)	1.45e-02 (1.69e-03)	0.3869	1.49e-02 (1.75e-03)	1.44e-02 (1.09e-03)	0.0951
feature 475	1.47e-02 (1.67e-03)	1.54e-02 (1.78e-03)	0.0889	1.47e-02 (1.71e-03)	1.52e-02 (1.72e-03)	0.2960	1.49e-02 (1.65e-03)	1.46e-02 (1.97e-03)	0.5424	1.49e-02 (1.71e-03)	1.46e-02 (1.74e-03)	0.4269	1.50e-02 (1.81e-03)	1.44e-02 (1.14e-03)	0.0712
feature 476	1.47e-02 (1.73e-03)	1.55e-02 (1.84e-03)	0.0773	1.48e-02 (1.77e-03)	1.52e-02 (1.80e-03)	0.3231	1.49e-02 (1.72e-03)	1.46e-02 (2.03e-03)	0.5590	1.49e-02 (1.78e-03)	1.46e-02 (1.80e-03)	0.4682	1.50e-02 (1.88e-03)	1.43e-02 (1.19e-03)	0.0515
feature 477	1.47e-02 (1.79e-03)	1.56e-02 (1.89e-03)	0.0670	1.48e-02 (1.83e-03)	1.53e-02 (1.88e-03)	0.3442	1.50e-02 (1.78e-03)	1.47e-02 (2.08e-03)	0.5668	1.50e-02 (1.84e-03)	1.47e-02 (1.86e-03)	0.5062	1.51e-02 (1.94e-03)	1.43e-02 (1.23e-03)	0.0377
feature 478	1.48e-02 (1.85e-03)	1.57e-02 (1.94e-03)	0.0603	1.49e-02 (1.88e-03)	1.53e-02 (1.96e-03)	0.3649	1.50e-02 (1.84e-03)	1.47e-02 (2.12e-03)	0.5740	1.50e-02 (1.90e-03)	1.47e-02 (1.90e-03)	0.5415	1.51e-02 (1.99e-03)	1.43e-02 (1.29e-03)	0.0308
feature 479	1.48e-02 (1.90e-03)	1.58e-02 (1.98e-03)	0.0567	1.49e-02 (1.93e-03)	1.54e-02 (2.03e-03)	0.3914	1.51e-02 (1.90e-03)	1.48e-02 (2.17e-03)	0.5900	1.51e-02 (1.96e-03)	1.48e-02 (1.94e-03)	0.5795	1.52e-02 (2.04e-03)	1.43e-02 (1.37e-03)	0.0280
feature 480	1.48e-02 (1.96e-03)	1.58e-02 (2.02e-03)	0.0534	1.50e-02 (1.98e-03)	1.54e-02 (2.11e-03)	0.4217	1.51e-02 (1.96e-03)	1.48e-02 (2.22e-03)	0.6112	1.51e-02 (2.02e-03)	1.49e-02 (1.99e-03)	0.6210	1.52e-02 (2.09e-03)	1.43e-02 (1.44e-03)	0.0252
feature 481	1.49e-02 (2.02e-03)	1.59e-02 (2.07e-03)	0.0488	1.50e-02 (2.04e-03)	1.54e-02 (2.18e-03)	0.4482	1.52e-02 (2.02e-03)	1.49e-02 (2.25e-03)	0.6265	1.52e-02 (2.08e-03)	1.49e-02 (2.04e-03)	0.6605	1.53e-02 (2.14e-03)	1.43e-02 (1.51e-03)	0.0215
feature 482	1.49e-02 (2.07e-03)	1.60e-02 (2.11e-03)	0.0445	1.51e-02 (2.08e-03)	1.55e-02 (2.25e-03)	0.4687	1.52e-02 (2.08e-03)	1.49e-02 (2.28e-03)	0.6341	1.52e-02 (2.13e-03)	1.50e-02 (2.08e-03)	0.6940	1.54e-02 (2.18e-03)	1.43e-02 (1.57e-03)	0.0188
feature 483	1.50e-02 (2.11e-03)	1.61e-02 (2.14e-03)	0.0424	1.51e-02 (2.12e-03)	1.55e-02 (2.31e-03)	0.4890	1.53e-02 (2.13e-03)	1.50e-02 (2.31e-03)	0.6433	1.53e-02 (2.18e-03)	1.51e-02 (2.10e-03)	0.7253	1.54e-02 (2.22e-03)	1.43e-02 (1.65e-03)	0.0182
feature 484	1.51e-02 (2.16e-03)	1.62e-02 (2.17e-03)	0.0419	1.52e-02 (2.16e-03)	1.56e-02 (2.37e-03)	0.5145	1.53e-02 (2.17e-03)	1.51e-02 (2.33e-03)	0.6609	1.53e-02 (2.23e-03)	1.52e-02 (2.13e-03)	0.7608	1.55e-02 (2.25e-03)	1.44e-02 (1.73e-03)	0.0187
feature 485	1.51e-02 (2.20e-03)	1.63e-02 (2.19e-03)	0.0409	1.53e-02 (2.20e-03)	1.57e-02 (2.42e-03)	0.5427	1.54e-02 (2.22e-03)	1.52e-02 (2.36e-03)	0.6812	1.54e-02 (2.27e-03)	1.52e-02 (2.16e-03)	0.8003	1.56e-02 (2.28e-03)	1.44e-02 (1.80e-03)	0.0183
feature 486	1.52e-02 (2.24e-03)	1.64e-02 (2.22e-03)	0.0384	1.54e-02 (2.24e-03)	1.57e-02 (2.47e-03)	0.5673	1.55e-02 (2.27e-03)	1.52e-02 (2.37e-03)	0.6945	1.54e-02 (2.31e-03)	1.53e-02 (2.19e-03)	0.8370	1.57e-02 (2.31e-03)	1.44e-02 (1.86e-03)	0.0170
feature 487	1.52e-02 (2.27e-03)	1.65e-02 (2.24e-03)	0.0362	1.54e-02 (2.26e-03)	1.58e-02 (2.52e-03)	0.5867	1.55e-02 (2.30e-03)	1.53e-02 (2.38e-03)	0.7019	1.55e-02 (2.34e-03)	1.54e-02 (2.20e-03)	0.8671	1.57e-02 (2.34e-03)	1.45e-02 (1.92e-03)	0.0162
feature 488	1.53e-02 (2.30e-03)	1.65e-02 (2.26e-03)	0.0358	1.55e-02 (2.28e-03)	1.58e-02 (2.56e-03)	0.6057	1.56e-02 (2.33e-03)	1.54e-02 (2.38e-03)	0.7126	1.56e-02 (2.37e-03)	1.55e-02 (2.20e-03)	0.8950	1.58e-02 (2.35e-03)	1.45e-02 (1.98e-03)	0.0168
feature 489	1.54e-02 (2.32e-03)	1.66e-02 (2.26e-03)	0.0366	1.56e-02 (2.30e-03)	1.59e-02 (2.59e-03)	0.6290	1.57e-02 (2.36e-03)	1.55e-02 (2.38e-03)	0.7309	1.57e-02 (2.40e-03)	1.56e-02 (2.21e-03)	0.9277	1.59e-02 (2.36e-03)	1.46e-02 (2.05e-03)	0.0179
feature 490	1.55e-02 (2.35e-03)	1.67e-02 (2.27e-03)	0.0364	1.57e-02 (2.32e-03)	1.59e-02 (2.62e-03)	0.6553	1.58e-02 (2.38e-03)	1.56e-02 (2.38e-03)	0.7501	1.57e-02 (2.42e-03)	1.57e-02 (2.22e-03)	0.9654	1.60e-02 (2.37e-03)	1.46e-02 (2.10e-03)	0.0181
feature 491	1.55e-02 (2.36e-03)	1.68e-02 (2.27e-03)	0.0348	1.57e-02 (2.34e-03)	1.60e-02 (2.64e-03)	0.6793	1.58e-02 (2.41e-03)	1.56e-02 (2.37e-03)	0.7624	1.58e-02 (2.44e-03)	1.58e-02 (2.23e-03)	0.9990	1.61e-02 (2.38e-03)	1.47e-02 (2.14e-03)	0.0172
feature 492	1.56e-02 (2.37e-03)	1.69e-02 (2.28e-03)	0.0335	1.58e-02 (2.34e-03)	1.61e-02 (2.66e-03)	0.6986	1.59e-02 (2.42e-03)	1.57e-02 (2.35e-03)	0.7705	1.59e-02 (2.45e-03)	1.59e-02 (2.22e-03)	0.9702	1.61e-02 (2.38e-03)	1.47e-02 (2.18e-03)	0.0170
feature 493	1.57e-02 (2.38e-03)	1.69e-02 (2.28e-03)	0.0340	1.59e-02 (2.34e-03)	1.61e-02 (2.67e-03)	0.7166	1.60e-02 (2.43e-03)	1.58e-02 (2.33e-03)	0.7830	1.59e-02 (2.46e-03)	1.60e-02 (2.20e-03)	0.9446	1.62e-02 (2.37e-03)	1.48e-02 (2.23e-03)	0.0182
feature 494	1.58e-02 (2.38e-03)	1.70e-02 (2.26e-03)	0.0356	1.60e-02 (2.34e-03)	1.62e-02 (2.68e-03)	0.7381	1.61e-02 (2.43e-03)	1.59e-02 (2.31e-03)	0.8025	1.60e-02 (2.46e-03)	1.61e-02 (2.18e-03)	0.9146	1.63e-02 (2.36e-03)	1.49e-02 (2.27e-03)	0.0197
feature 495	1.58e-02 (2.38e-03)	1.71e-02 (2.25e-03)	0.0360	1.61e-02 (2.34e-03)	1.63e-02 (2.68e-03)	0.7634	1.61e-02 (2.44e-03)	1.60e-02 (2.29e-03)	0.8217	1.61e-02 (2.46e-03)	1.62e-02 (2.17e-03)	0.8784	1.64e-02 (2.35e-03)	1.50e-02 (2.30e-03)	0.0200
feature 496	1.59e-02 (2.38e-03)	1.71e-02 (2.23e-03)	0.0348	1.61e-02 (2.33e-03)	1.63e-02 (2.68e-03)	0.7881	1.62e-02 (2.43e-03)	1.61e-02 (2.26e-03)	0.8346	1.62e-02 (2.45e-03)	1.63e-02 (2.16e-03)	0.8426	1.65e-02 (2.33e-03)	1.50e-02 (2.32e-03)	0.0194
feature 497	1.60e-02 (2.36e-03)	1.72e-02 (2.22e-03)	0.0340	1.62e-02 (2.32e-03)	1.64e-02 (2.67e-03)	0.8086	1.63e-02 (2.43e-03)	1.62e-02 (2.22e-03)	0.8449	1.62e-02 (2.44e-03)	1.64e-02 (2.14e-03)	0.8138	1.65e-02 (2.31e-03)	1.51e-02 (2.34e-03)	0.0194
feature 498	1.61e-02 (2.35e-03)	1.73e-02 (2.19e-03)	0.0352	1.63e-02 (2.30e-03)	1.65e-02 (2.65e-03)	0.8267	1.64e-02 (2.41e-03)	1.63e-02 (2.18e-03)	0.8605	1.63e-02 (2.43e-03)	1.65e-02 (2.10e-03)	0.7901	1.66e-02 (2.28e-03)	1.52e-02 (2.36e-03)	0.0209
feature 499	1.62e-02 (2.33e-03)	1.73e-02 (2.16e-03)	0.0375	1.64e-02 (2.27e-03)	1.65e-02 (2.64e-03)	0.8472	1.64e-02 (2.39e-03)	1.63e-02 (2.14e-03)	0.8825	1.64e-02 (2.41e-03)	1.65e-02 (2.06e-03)	0.7634	1.67e-02 (2.25e-03)	1.53e-02 (2.38e-03)	0.0228
feature 500	1.63e-02 (2.31e-03)	1.74e-02 (2.13e-03)	0.0385	1.65e-02 (2.25e-03)	1.66e-02 (2.61e-03)	0.8721	1.65e-02 (2.37e-03)	1.64e-02 (2.10e-03)	0.9038	1.65e-02 (2.38e-03)	1.66e-02 (2.03e-03)	0.7293	1.68e-02 (2.22e-03)	1.54e-02 (2.38e-03)	0.0234
feature 501	1.63e-02 (2.28e-03)	1.75e-02 (2.10e-03)	0.0376	1.65e-02 (2.22e-03)	1.66e-02 (2.58e-03)	0.8984	1.66e-02 (2.35e-03)	1.65e-02 (2.05e-03)	0.9195	1.65e-02 (2.35e-03)	1.67e-02 (2.01e-03)	0.6934	1.68e-02 (2.18e-03)	1.54e-02 (2.38e-03)	0.0228
feature 502	1.64e-02 (2.25e-03)	1.75e-02 (2.06e-03)	0.0373	1.66e-02 (2.19e-03)	1.67e-02 (2.54e-03)	0.9216	1.66e-02 (2.32e-03)	1.66e-02 (1.99e-03)	0.9339	1.66e-02 (2.32e-03)	1.68e-02 (1.97e-03)	0.6641	1.69e-02 (2.14e-03)	1.55e-02 (2.37e-03)	0.0229
feature 503	1.65e-02 (2.22e-03)	1.76e-02 (2.03e-03)	0.0392	1.67e-02 (2.15e-03)	1.67e-02 (2.50e-03)	0.9413	1.67e-02 (2.29e-03)	1.67e-02 (1.94e-03)	0.9544	1.67e-02 (2.29e-03)	1.69e-02 (1.91e-03)	0.6421	1.70e-02 (2.10e-03)	1.56e-02 (2.37e-03)	0.0248
feature 504	1.66e-02 (2.18e-03)	1.76e-02 (1.98e-03)	0.0425	1.68e-02 (2.11e-03)	1.68e-02 (2.46e-03)	0.9618	1.68e-02 (2.25e-03)	1.68e-02 (1.88e-03)	0.9813	1.67e-02 (2.25e-03)	1.70e-02 (1.86e-03)	0.6190	1.70e-02 (2.05e-03)	1.57e-02 (2.36e-03)	0.0272
feature 505	1.66e-02 (2.14e-03)	1.77e-02 (1.93e-03)	0.0444	1.68e-02 (2.07e-03)	1.69e-02 (2.41e-03)	0.9870	1.69e-02 (2.20e-03)	1.69e-02 (1.83e-03)	0.9928	1.68e-02 (2.21e-03)	1.71e-02 (1.81e-03)	0.5880	1.71e-02 (2.00e-03)	1.58e-02 (2.34e-03)	0.0280
feature 506	1.67e-02 (2.09e-03)	1.77e-02 (1.88e-03)	0.0442	1.69e-02 (2.02e-03)	1.69e-02 (2.36e-03)	0.9845	1.69e-02 (2.16e-03)	1.69e-02 (1.77e-03)	0.9721	1.69e-02 (2.16e-03)	1.71e-02 (1.77e-03)	0.5528	1.72e-02 (1.95e-03)	1.59e-02 (2.31e-03)	0.0275
feature 507	1.68e-02 (2.05e-03)	1.78e-02 (1.84e-03)	0.0444	1.70e-02 (1.98e-03)	1.70e-02 (2.30e-03)	0.9573	1.70e-02 (2.12e-03)	1.70e-02 (1.71e-03)	0.9516	1.69e-02 (2.11e-03)	1.72e-02 (1.73e-03)	0.5230	1.72e-02 (1.90e-03)	1.60e-02 (2.28e-03)	0.0276
feature 508	1.69e-02 (2.00e-03)	1.78e-02 (1.79e-03)	0.0473	1.71e-02 (1.93e-03)	1.70e-02 (2.25e-03)	0.9339	1.70e-02 (2.07e-03)	1.71e-02 (1.65e-03)	0.9236	1.70e-02 (2.06e-03)	1.73e-02 (1.67e-03)	0.5019	1.73e-02 (1.84e-03)	1.60e-02 (2.26e-03)	0.0298
feature 509	1.69e-02 (1.95e-03)	1.78e-02 (1.74e-03)	0.0523	1.71e-02 (1.88e-03)	1.71e-02 (2.19e-03)	0.9112	1.71e-02 (2.02e-03)	1.72e-02 (1.58e-03)	0.8890	1.71e-02 (2.01e-03)	1.74e-02 (1.61e-03)	0.4822	1.74e-02 (1.78e-03)	1.61e-02 (2.23e-03)	0.0329
feature 510	1.70e-02 (1.89e-03)	1.78e-02 (1.68e-03)	0.0564	1.72e-02 (1.82e-03)	1.71e-02 (2.12e-03)	0.8848	1.72e-02 (1.96e-03)	1.72e-02 (1.53e-03)	0.8559	1.71e-02 (1.95e-03)	1.74e-02 (1.55e-03)	0.4550	1.74e-02 (1.73e-03)	1.62e-02 (2.18e-03)	0.0344
feature 511	1.71e-02 (1.84e-03)	1.79e-02 (1.62e-03)	0.0578	1.72e-02 (1.77e-03)	1.72e-02 (2.05e-03)	0.8541	1.72e-02 (1.90e-03)	1.73e-02 (1.47e-03)	0.8284	1.72e-02 (1.89e-03)	1.75e-02 (1.50e-03)	0.4216	1.75e-02 (1.67e-03)	1.63e-02 (2.13e-03)	0.0339
feature 512	1.71e-02 (1.78e-03)	1.79e-02 (1.57e-03)	0.0591	1.73e-02 (1.71e-03)	1.72e-02 (1.98e-03)	0.8224	1.73e-02 (1.84e-03)	1.74e-02 (1.40e-03)	0.8002	1.72e-02 (1.83e-03)	1.76e-02 (1.45e-03)	0.3916	1.75e-02 (1.61e-03)	1.64e-02 (2.09e-03)	0.0340
feature 513	1.72e-02 (1.72e-03)	1.79e-02 (1.52e-03)	0.0639	1.74e-02 (1.66e-03)	1.72e-02 (1.91e-03)	0.7930	1.73e-02 (1.79e-03)	1.74e-02 (1.34e-03)	0.7628	1.73e-02 (1.77e-03)	1.76e-02 (1.39e-03)	0.3707	1.76e-02 (1.55e-03)	1.65e-02 (2.04e-03)	0.0366
feature 514	1.72e-02 (1.66e-03)	1.79e-02 (1.46e-03)	0.0725	1.74e-02 (1.60e-03)	1.73e-02 (1.84e-03)	0.7652	1.74e-02 (1.72e-03)	1.75e-02 (1.27e-03)	0.7179	1.73e-02 (1.71e-03)	1.77e-02 (1.33e-03)	0.3536	1.76e-02 (1.48e-03)	1.66e-02 (2.00e-03)	0.0408
feature 515	1.73e-02 (1.60e-03)	1.79e-02 (1.40e-03)	0.0814	1.75e-02 (1.53e-03)	1.73e-02 (1.77e-03)	0.7359	1.74e-02 (1.66e-03)	1.75e-02 (1.21e-03)	0.6755	1.74e-02 (1.64e-03)	1.77e-02 (1.27e-03)	0.3308	1.76e-02 (1.42e-03)	1.66e-02 (1.94e-03)	0.0434
feature 516	1.74e-02 (1.54e-03)	1.80e-02 (1.34e-03)	0.0873	1.75e-02 (1.47e-03)	1.74e-02 (1.69e-03)	0.7035	1.75e-02 (1.59e-03)	1.76e-02 (1.16e-03)	0.6409	1.74e-02 (1.58e-03)	1.78e-02 (1.22e-03)	0.3011	1.77e-02 (1.36e-03)	1.67e-02 (1.87e-03)	0.0434
feature 517	1.74e-02 (1.48e-03)	1.80e-02 (1.29e-03)	0.0922	1.76e-02 (1.42e-03)	1.74e-02 (1.62e-03)	0.6686	1.75e-02 (1.53e-03)	1.76e-02 (1.10e-03)	0.6060	1.75e-02 (1.51e-03)	1.78e-02 (1.17e-03)	0.2730	1.77e-02 (1.30e-03)	1.68e-02 (1.81e-03)	0.0435
feature 518	1.75e-02 (1.42e-03)	1.80e-02 (1.23e-03)	0.1018	1.76e-02 (1.36e-03)	1.74e-02 (1.54e-03)	0.6329	1.75e-02 (1.47e-03)	1.77e-02 (1.04e-03)	0.5602	1.75e-02 (1.45e-03)	1.78e-02 (1.12e-03)	0.2532	1.77e-02 (1.24e-03)	1.69e-02 (1.75e-03)	0.0466
feature 519	1.75e-02 (1.36e-03)	1.80e-02 (1.17e-03)	0.1188	1.76e-02 (1.30e-03)	1.74e-02 (1.46e-03)	0.5974	1.76e-02 (1.40e-03)	1.77e-02 (9.77e-04)	0.5052	1.75e-02 (1.38e-03)	1.79e-02 (1.06e-03)	0.2388	1.78e-02 (1.18e-03)	1.69e-02 (1.70e-03)	0.0524
feature 520	1.76e-02 (1.29e-03)	1.80e-02 (1.11e-03)	0.1398	1.77e-02 (1.24e-03)	1.75e-02 (1.38e-03)	0.5624	1.76e-02 (1.33e-03)	1.78e-02 (9.22e-04)	0.4546	1.76e-02 (1.31e-03)	1.79e-02 (1.01e-03)	0.2216	1.78e-02 (1.11e-03)	1.70e-02 (1.63e-03)	0.0573
feature 521	1.76e-02 (1.23e-03)	1.80e-02 (1.06e-03)	0.1590	1.77e-02 (1.18e-03)	1.75e-02 (1.31e-03)	0.5283	1.76e-02 (1.27e-03)	1.78e-02 (8.73e-04)	0.4160	1.76e-02 (1.25e-03)	1.79e-02 (9.58e-04)	0.1990	1.78e-02 (1.06e-03)	1.71e-02 (1.55e-03)	0.0588
feature 522	1.76e-02 (1.17e-03)	1.80e-02 (1.01e-03)	0.1766	1.77e-02 (1.12e-03)	1.75e-02 (1.24e-03)	0.4943	1.77e-02 (1.21e-03)	1.79e-02 (8.26e-04)	0.3812	1.76e-02 (1.19e-03)	1.80e-02 (9.17e-04)	0.1771	1.78e-02 (1.01e-03)	1.71e-02 (1.48e-03)	0.0593
feature 523	1.77e-02 (1.11e-03)	1.80e-02 (9.53e-04)	0.2006	1.78e-02 (1.07e-03)	1.76e-02 (1.17e-03)	0.4570	1.77e-02 (1.15e-03)	1.79e-02 (7.77e-04)	0.3361	1.77e-02 (1.13e-03)	1.80e-02 (8.77e-04)	0.1620	1.79e-02 (9.53e-04)	1.72e-02 (1.42e-03)	0.0632
feature 524	1.77e-02 (1.06e-03)	1.80e-02 (8.94e-04)	0.2397	1.78e-02 (1.01e-03)	1.76e-02 (1.09e-03)	0.4154	1.77e-02 (1.09e-03)	1.79e-02 (7.27e-04)	0.2810	1.77e-02 (1.06e-03)	1.80e-02 (8.34e-04)	0.1526	1.79e-02 (8.97e-04)	1.73e-02 (1.36e-03)	0.0718
feature 525	1.77e-02 (9.95e-04)	1.80e-02 (8.38e-04)	0.2936	1.78e-02 (9.54e-04)	1.76e-02 (1.01e-03)	0.3735	1.77e-02 (1.02e-03)	1.80e-02 (6.79e-04)	0.2315	1.77e-02 (9.98e-04)	1.80e-02 (7.92e-04)	0.1432	1.79e-02 (8.41e-04)	1.73e-02 (1.29e-03)	0.0814
feature 526	1.78e-02 (9.37e-04)	1.80e-02 (7.93e-04)	0.3527	1.78e-02 (9.00e-04)	1.76e-02 (9.42e-04)	0.3380	1.78e-02 (9.61e-04)	1.80e-02 (6.38e-04)	0.1980	1.77e-02 (9.36e-04)	1.80e-02 (7.57e-04)	0.1310	1.79e-02 (7.93e-04)	1.74e-02 (1.22e-03)	0.0870
feature 527	1.78e-02 (8.86e-04)	1.79e-02 (7.53e-04)	0.4108	1.79e-02 (8.53e-04)	1.76e-02 (8.80e-04)	0.3105	1.78e-02 (9.08e-04)	1.80e-02 (6.05e-04)	0.1751	1.78e-02 (8.81e-04)	1.81e-02 (7.29e-04)	0.1195	1.79e-02 (7.52e-04)	1.74e-02 (1.14e-03)	0.0896
feature 528	1.78e-02 (8.39e-04)	1.79e-02 (7.08e-04)	0.4785	1.79e-02 (8.08e-04)	1.77e-02 (8.22e-04)	0.2827	1.78e-02 (8.57e-04)	1.80e-02 (5.74e-04)	0.1482	1.78e-02 (8.30e-04)	1.81e-02 (7.02e-04)	0.1130	1.79e-02 (7.12e-04)	1.75e-02 (1.08e-03)	0.0956
feature 529	1.78e-02 (7.91e-04)	1.79e-02 (6.54e-04)	0.5760	1.79e-02 (7.61e-04)	1.77e-02 (7.60e-04)	0.2466	1.78e-02 (8.04e-04)	1.80e-02 (5.41e-04)	0.1128	1.78e-02 (7.77e-04)	1.81e-02 (6.72e-04)	0.1117	1.79e-02 (6.68e-04)	1.75e-02 (1.02e-03)	0.1096
feature 530	1.78e-02 (7.41e-04)	1.79e-02 (6.01e-04)	0.7091	1.79e-02 (7.13e-04)	1.77e-02 (6.93e-04)	0.2056	1.78e-02 (7.48e-04)	1.81e-02 (5.05e-04)	0.0812	1.78e-02 (7.21e-04)	1.81e-02 (6.43e-04)	0.1119	1.79e-02 (6.23e-04)	1.76e-02 (9.60e-04)	0.1294
feature 531	1.79e-02 (6.92e-04)	1.79e-02 (5.62e-04)	0.8562	1.79e-02 (6.69e-04)	1.77e-02 (6.31e-04)	0.1727	1.78e-02 (6.97e-04)	1.81e-02 (4.73e-04)	0.0626	1.78e-02 (6.68e-04)	1.81e-02 (6.22e-04)	0.1109	1.79e-02 (5.86e-04)	1.76e-02 (8.91e-04)	0.1470
feature 532	1.79e-02 (6.51e-04)	1.79e-02 (5.36e-04)	0.9907	1.79e-02 (6.32e-04)	1.77e-02 (5.84e-04)	0.1562	1.78e-02 (6.56e-04)	1.81e-02 (4.50e-04)	0.0549	1.78e-02 (6.24e-04)	1.81e-02 (6.10e-04)	0.1113	1.79e-02 (5.60e-04)	1.77e-02 (8.23e-04)	0.1591
feature 533	1.79e-02 (6.16e-04)	1.79e-02 (5.07e-04)	0.8781	1.79e-02 (6.00e-04)	1.77e-02 (5.46e-04)	0.1486	1.78e-02 (6.18e-04)	1.81e-02 (4.36e-04)	0.0492	1.78e-02 (5.86e-04)	1.81e-02 (5.95e-04)	0.1169	1.79e-02 (5.36e-04)	1.77e-02 (7.65e-04)	0.1734
feature 534	1.79e-02 (5.82e-04)	1.79e-02 (4.67e-04)	0.7204	1.79e-02 (5.66e-04)	1.77e-02 (5.07e-04)	0.1352	1.78e-02 (5.79e-04)	1.81e-02 (4.22e-04)	0.0383	1.78e-02 (5.49e-04)	1.81e-02 (5.74e-04)	0.1294	1.79e-02 (5.08e-04)	1.77e-02 (7.15e-04)	0.2018
feature 535	1.79e-02 (5.47e-04)	1.78e-02 (4.23e-04)	0.5374	1.79e-02 (5.32e-04)	1.77e-02 (4.64e-04)	0.1127	1.78e-02 (5.39e-04)	1.81e-02 (4.03e-04)	0.0264	1.79e-02 (5.11e-04)	1.81e-02 (5.51e-04)	0.1461	1.79e-02 (4.79e-04)	1.77e-02 (6.66e-04)	0.2483
feature 536	1.79e-02 (5.13e-04)	1.78e-02 (3.91e-04)	0.3782	1.79e-02 (5.00e-04)	1.77e-02 (4.25e-04)	0.0936	1.78e-02 (5.03e-04)	1.81e-02 (3.84e-04)	0.0197	1.79e-02 (4.74e-04)	1.80e-02 (5.37e-04)	0.1614	1.79e-02 (4.55e-04)	1.78e-02 (6.12e-04)	0.3036
feature 537	1.79e-02 (4.85e-04)	1.78e-02 (3.77e-04)	0.2781	1.79e-02 (4.76e-04)	1.78e-02 (3.99e-04)	0.0914	1.78e-02 (4.77e-04)	1.81e-02 (3.67e-04)	0.0186	1.79e-02 (4.44e-04)	1.80e-02 (5.31e-04)	0.1766	1.79e-02 (4.40e-04)	1.78e-02 (5.59e-04)	0.3548
feature 538	1.79e-02 (4.64e-04)	1.78e-02 (3.68e-04)	0.2157	1.79e-02 (4.56e-04)	1.78e-02 (3.85e-04)	0.1069	1.78e-02 (4.56e-04)	1.81e-02 (3.59e-04)	0.0206	1.79e-02 (4.22e-04)	1.80e-02 (5.24e-04)	0.2012	1.79e-02 (4.29e-04)	1.78e-02 (5.13e-04)	0.4054
feature 539	1.79e-02 (4.44e-04)	1.78e-02 (3.52e-04)	0.1590	1.79e-02 (4.38e-04)	1.78e-02 (3.74e-04)	0.1291	1.78e-02 (4.34e-04)	1.81e-02 (3.56e-04)	0.0208	1.79e-02 (4.05e-04)	1.80e-02 (5.08e-04)	0.2457	1.79e-02 (4.16e-04)	1.78e-02 (4.79e-04)	0.4768
feature 540	1.79e-02 (4.26e-04)	1.78e-02 (3.32e-04)	0.1054	1.79e-02 (4.19e-04)	1.78e-02 (3.63e-04)	0.1461	1.78e-02 (4.13e-04)	1.81e-02 (3.54e-04)	0.0178	1.79e-02 (3.90e-04)	1.80e-02 (4.87e-04)	0.3108	1.79e-02 (4.02e-04)	1.78e-02 (4.51e-04)	0.5857
feature 541	1.79e-02 (4.11e-04)	1.78e-02 (3.17e-04)	0.0691	1.79e-02 (4.04e-04)	1.78e-02 (3.57e-04)	0.1611	1.78e-02 (3.97e-04)	1.81e-02 (3.50e-04)	0.0160	1.79e-02 (3.77e-04)	1.80e-02 (4.70e-04)	0.3751	1.79e-02 (3.92e-04)	1.79e-02 (4.24e-04)	0.7196
feature 542	1.79e-02 (3.99e-04)	1.78e-02 (3.14e-04)	0.0541	1.79e-02 (3.92e-04)	1.78e-02 (3.59e-04)	0.1919	1.78e-02 (3.87e-04)	1.81e-02 (3.44e-04)	0.0185	1.79e-02 (3.67e-04)	1.80e-02 (4.62e-04)	0.4200	1.79e-02 (3.87e-04)	1.79e-02 (3.97e-04)	0.8467
feature 543	1.79e-02 (3.89e-04)	1.77e-02 (3.19e-04)	0.0524	1.79e-02 (3.83e-04)	1.78e-02 (3.65e-04)	0.2551	1.78e-02 (3.81e-04)	1.80e-02 (3.38e-04)	0.0259	1.79e-02 (3.61e-04)	1.79e-02 (4.55e-04)	0.4678	1.79e-02 (3.84e-04)	1.79e-02 (3.75e-04)	0.9505
feature 544	1.79e-02 (3.81e-04)	1.77e-02 (3.25e-04)	0.0560	1.79e-02 (3.76e-04)	1.78e-02 (3.68e-04)	0.3515	1.78e-02 (3.75e-04)	1.80e-02 (3.38e-04)	0.0355	1.79e-02 (3.58e-04)	1.79e-02 (4.40e-04)	0.5641	1.79e-02 (3.79e-04)	1.79e-02 (3.64e-04)	0.9580
feature 545	1.79e-02 (3.76e-04)	1.77e-02 (3.34e-04)	0.0622	1.79e-02 (3.73e-04)	1.78e-02 (3.72e-04)	0.4632	1.78e-02 (3.71e-04)	1.80e-02 (3.44e-04)	0.0411	1.79e-02 (3.61e-04)	1.79e-02 (4.20e-04)	0.7307	1.79e-02 (3.76e-04)	1.79e-02 (3.62e-04)	0.8660
feature 546	1.79e-02 (3.77e-04)	1.77e-02 (3.48e-04)	0.0719	1.79e-02 (3.75e-04)	1.78e-02 (3.82e-04)	0.5642	1.78e-02 (3.73e-04)	1.80e-02 (3.55e-04)	0.0462	1.79e-02 (3.70e-04)	1.79e-02 (4.05e-04)	0.9128	1.79e-02 (3.80e-04)	1.79e-02 (3.64e-04)	0.7822
feature 547	1.79e-02 (3.81e-04)	1.77e-02 (3.64e-04)	0.0876	1.79e-02 (3.79e-04)	1.78e-02 (3.98e-04)	0.6510	1.78e-02 (3.78e-04)	1.80e-02 (3.70e-04)	0.0617	1.79e-02 (3.80e-04)	1.79e-02 (3.96e-04)	0.9747	1.79e-02 (3.87e-04)	1.79e-02 (3.63e-04)	0.7237
feature 548	1.79e-02 (3.84e-04)	1.77e-02 (3.78e-04)	0.1130	1.79e-02 (3.81e-04)	1.78e-02 (4.13e-04)	0.7509	1.78e-02 (3.82e-04)	1.80e-02 (3.81e-04)	0.0967	1.79e-02 (3.87e-04)	1.78e-02 (3.89e-04)	0.9211	1.78e-02 (3.93e-04)	1.79e-02 (3.61e-04)	0.6965
feature 549	1.79e-02 (3.85e-04)	1.77e-02 (3.91e-04)	0.1538	1.78e-02 (3.83e-04)	1.78e-02 (4.22e-04)	0.8867	1.78e-02 (3.86e-04)	1.80e-02 (3.90e-04)	0.1515	1.78e-02 (3.94e-04)	1.78e-02 (3.77e-04)	0.8329	1.78e-02 (3.96e-04)	1.79e-02 (3.65e-04)	0.6932
feature 550	1.79e-02 (3.89e-04)	1.77e-02 (4.12e-04)	0.2157	1.78e-02 (3.90e-04)	1.78e-02 (4.28e-04)	0.9534	1.78e-02 (3.91e-04)	1.79e-02 (4.03e-04)	0.2035	1.78e-02 (4.04e-04)	1.78e-02 (3.65e-04)	0.6552	1.78e-02 (4.02e-04)	1.79e-02 (3.74e-04)	0.7042
feature 551	1.79e-02 (4.00e-04)	1.77e-02 (4.43e-04)	0.2963	1.78e-02 (4.05e-04)	1.79e-02 (4.37e-04)	0.8134	1.78e-02 (4.04e-04)	1.79e-02 (4.25e-04)	0.2374	1.78e-02 (4.21e-04)	1.78e-02 (3.63e-04)	0.4648	1.78e-02 (4.17e-04)	1.79e-02 (3.85e-04)	0.7307
feature 552	1.78e-02 (4.17e-04)	1.77e-02 (4.78e-04)	0.3864	1.78e-02 (4.26e-04)	1.79e-02 (4.54e-04)	0.7221	1.78e-02 (4.22e-04)	1.79e-02 (4.57e-04)	0.2772	1.78e-02 (4.43e-04)	1.78e-02 (3.71e-04)	0.3616	1.78e-02 (4.41e-04)	1.79e-02 (3.92e-04)	0.7785
feature 553	1.78e-02 (4.34e-04)	1.78e-02 (5.08e-04)	0.4853	1.78e-02 (4.45e-04)	1.79e-02 (4.73e-04)	0.6629	1.78e-02 (4.38e-04)	1.79e-02 (4.92e-04)	0.3541	1.78e-02 (4.64e-04)	1.77e-02 (3.80e-04)	0.3403	1.78e-02 (4.64e-04)	1.78e-02 (3.94e-04)	0.8463
feature 554	1.78e-02 (4.48e-04)	1.78e-02 (5.31e-04)	0.6035	1.78e-02 (4.60e-04)	1.79e-02 (4.92e-04)	0.6017	1.78e-02 (4.50e-04)	1.79e-02 (5.24e-04)	0.4734	1.78e-02 (4.82e-04)	1.77e-02 (3.85e-04)	0.3411	1.78e-02 (4.82e-04)	1.78e-02 (3.96e-04)	0.9242
feature 555	1.78e-02 (4.63e-04)	1.78e-02 (5.53e-04)	0.7448	1.78e-02 (4.76e-04)	1.79e-02 (5.08e-04)	0.5223	1.78e-02 (4.64e-04)	1.79e-02 (5.52e-04)	0.5976	1.78e-02 (5.00e-04)	1.77e-02 (3.91e-04)	0.3063	1.78e-02 (5.00e-04)	1.78e-02 (4.03e-04)	0.9963
feature 556	1.78e-02 (4.83e-04)	1.78e-02 (5.85e-04)	0.8914	1.78e-02 (4.99e-04)	1.79e-02 (5.24e-04)	0.4390	1.78e-02 (4.85e-04)	1.79e-02 (5.82e-04)	0.6755	1.78e-02 (5.22e-04)	1.77e-02 (4.10e-04)	0.2421	1.78e-02 (5.25e-04)	1.78e-02 (4.11e-04)	0.9087
feature 557	1.78e-02 (5.10e-04)	1.78e-02 (6.27e-04)	0.9801	1.78e-02 (5.31e-04)	1.79e-02 (5.43e-04)	0.3770	1.78e-02 (5.12e-04)	1.79e-02 (6.20e-04)	0.7082	1.78e-02 (5.50e-04)	1.77e-02 (4.45e-04)	0.1986	1.78e-02 (5.60e-04)	1.78e-02 (4.17e-04)	0.7996
feature 558	1.78e-02 (5.39e-04)	1.78e-02 (6.72e-04)	0.8714	1.78e-02 (5.66e-04)	1.79e-02 (5.65e-04)	0.3456	1.78e-02 (5.42e-04)	1.79e-02 (6.67e-04)	0.7442	1.78e-02 (5.82e-04)	1.77e-02 (4.82e-04)	0.1948	1.78e-02 (5.98e-04)	1.78e-02 (4.19e-04)	0.6718
feature 559	1.78e-02 (5.68e-04)	1.79e-02 (7.10e-04)	0.7665	1.78e-02 (5.98e-04)	1.79e-02 (5.93e-04)	0.3356	1.78e-02 (5.68e-04)	1.78e-02 (7.17e-04)	0.8193	1.78e-02 (6.14e-04)	1.77e-02 (5.12e-04)	0.2210	1.78e-02 (6.34e-04)	1.78e-02 (4.19e-04)	0.5484
feature 560	1.78e-02 (5.97e-04)	1.79e-02 (7.41e-04)	0.6565	1.78e-02 (6.27e-04)	1.79e-02 (6.27e-04)	0.3292	1.78e-02 (5.94e-04)	1.78e-02 (7.63e-04)	0.9217	1.78e-02 (6.46e-04)	1.77e-02 (5.38e-04)	0.2513	1.78e-02 (6.68e-04)	1.77e-02 (4.23e-04)	0.4506
feature 561	1.78e-02 (6.29e-04)	1.79e-02 (7.72e-04)	0.5512	1.78e-02 (6.58e-04)	1.80e-02 (6.63e-04)	0.3126	1.78e-02 (6.23e-04)	1.78e-02 (8.06e-04)	0.9924	1.79e-02 (6.78e-04)	1.77e-02 (5.72e-04)	0.2575	1.78e-02 (7.04e-04)	1.77e-02 (4.31e-04)	0.3747
feature 562	1.78e-02 (6.65e-04)	1.79e-02 (8.11e-04)	0.4667	1.78e-02 (6.95e-04)	1.80e-02 (6.97e-04)	0.2868	1.78e-02 (6.59e-04)	1.78e-02 (8.47e-04)	0.9532	1.79e-02 (7.12e-04)	1.77e-02 (6.19e-04)	0.2428	1.78e-02 (7.45e-04)	1.77e-02 (4.39e-04)	0.3028
feature 563	1.78e-02 (7.02e-04)	1.80e-02 (8.59e-04)	0.4068	1.78e-02 (7.37e-04)	1.80e-02 (7.28e-04)	0.2652	1.78e-02 (6.99e-04)	1.78e-02 (8.93e-04)	0.9483	1.79e-02 (7.49e-04)	1.77e-02 (6.73e-04)	0.2346	1.79e-02 (7.91e-04)	1.77e-02 (4.48e-04)	0.2296
feature 564	1.78e-02 (7.42e-04)	1.80e-02 (9.09e-04)	0.3605	1.78e-02 (7.81e-04)	1.80e-02 (7.61e-04)	0.2596	1.78e-02 (7.38e-04)	1.78e-02 (9.46e-04)	0.9394	1.79e-02 (7.90e-04)	1.77e-02 (7.22e-04)	0.2503	1.79e-02 (8.37e-04)	1.77e-02 (4.58e-04)	0.1662
feature 565	1.78e-02 (7.82e-04)	1.80e-02 (9.53e-04)	0.3157	1.78e-02 (8.24e-04)	1.80e-02 (8.03e-04)	0.2712	1.79e-02 (7.77e-04)	1.78e-02 (1.00e-03)	0.9028	1.79e-02 (8.34e-04)	1.77e-02 (7.62e-04)	0.2879	1.79e-02 (8.83e-04)	1.77e-02 (4.72e-04)	0.1231
feature 566	1.78e-02 (8.26e-04)	1.81e-02 (9.91e-04)	0.2697	1.78e-02 (8.66e-04)	1.80e-02 (8.56e-04)	0.2886	1.79e-02 (8.17e-04)	1.78e-02 (1.06e-03)	0.8491	1.79e-02 (8.79e-04)	1.77e-02 (8.03e-04)	0.3270	1.79e-02 (9.29e-04)	1.77e-02 (4.91e-04)	0.0977
feature 567	1.78e-02 (8.71e-04)	1.81e-02 (1.03e-03)	0.2288	1.78e-02 (9.08e-04)	1.81e-02 (9.11e-04)	0.2961	1.79e-02 (8.60e-04)	1.78e-02 (1.11e-03)	0.8070	1.79e-02 (9.23e-04)	1.77e-02 (8.52e-04)	0.3446	1.79e-02 (9.78e-04)	1.76e-02 (5.10e-04)	0.0800
feature 568	1.78e-02 (9.17e-04)	1.82e-02 (1.07e-03)	0.1985	1.78e-02 (9.53e-04)	1.81e-02 (9.61e-04)	0.2896	1.79e-02 (9.07e-04)	1.78e-02 (1.16e-03)	0.7928	1.79e-02 (9.66e-04)	1.77e-02 (9.10e-04)	0.3421	1.79e-02 (1.03e-03)	1.76e-02 (5.30e-04)	0.0634
feature 569	1.78e-02 (9.61e-04)	1.82e-02 (1.12e-03)	0.1780	1.78e-02 (1.00e-03)	1.81e-02 (1.00e-03)	0.2807	1.79e-02 (9.54e-04)	1.78e-02 (1.20e-03)	0.7982	1.79e-02 (1.01e-03)	1.77e-02 (9.68e-04)	0.3422	1.80e-02 (1.08e-03)	1.76e-02 (5.55e-04)	0.0481
feature 570	1.78e-02 (1.01e-03)	1.82e-02 (1.17e-03)	0.1620	1.79e-02 (1.05e-03)	1.81e-02 (1.05e-03)	0.2842	1.79e-02 (1.00e-03)	1.79e-02 (1.25e-03)	0.8013	1.80e-02 (1.06e-03)	1.77e-02 (1.02e-03)	0.3623	1.80e-02 (1.12e-03)	1.76e-02 (5.88e-04)	0.0371
feature 571	1.79e-02 (1.05e-03)	1.83e-02 (1.22e-03)	0.1457	1.79e-02 (1.10e-03)	1.82e-02 (1.10e-03)	0.3052	1.80e-02 (1.05e-03)	1.79e-02 (1.31e-03)	0.7885	1.80e-02 (1.11e-03)	1.78e-02 (1.06e-03)	0.4016	1.80e-02 (1.17e-03)	1.76e-02 (6.27e-04)	0.0308
feature 572	1.79e-02 (1.11e-03)	1.83e-02 (1.26e-03)	0.1290	1.79e-02 (1.15e-03)	1.82e-02 (1.16e-03)	0.3330	1.80e-02 (1.10e-03)	1.79e-02 (1.37e-03)	0.7662	1.80e-02 (1.16e-03)	1.78e-02 (1.11e-03)	0.4419	1.81e-02 (1.23e-03)	1.76e-02 (6.65e-04)	0.0274
feature 573	1.79e-02 (1.16e-03)	1.84e-02 (1.30e-03)	0.1144	1.79e-02 (1.20e-03)	1.82e-02 (1.23e-03)	0.3500	1.80e-02 (1.15e-03)	1.79e-02 (1.43e-03)	0.7503	1.80e-02 (1.22e-03)	1.78e-02 (1.16e-03)	0.4631	1.81e-02 (1.28e-03)	1.76e-02 (6.98e-04)	0.0243
feature 574	1.79e-02 (1.21e-03)	1.84e-02 (1.35e-03)	0.1038	1.80e-02 (1.24e-03)	1.83e-02 (1.29e-03)	0.3496	1.80e-02 (1.20e-03)	1.79e-02 (1.48e-03)	0.7485	1.81e-02 (1.26e-03)	1.78e-02 (1.22e-03)	0.4656	1.81e-02 (1.33e-03)	1.76e-02 (7.30e-04)	0.0208
feature 575	1.79e-02 (1.26e-03)	1.85e-02 (1.39e-03)	0.0965	1.80e-02 (1.29e-03)	1.83e-02 (1.34e-03)	0.3433	1.81e-02 (1.25e-03)	1.79e-02 (1.51e-03)	0.7550	1.81e-02 (1.31e-03)	1.79e-02 (1.27e-03)	0.4683	1.82e-02 (1.38e-03)	1.76e-02 (7.73e-04)	0.0177
feature 576	1.79e-02 (1.30e-03)	1.85e-02 (1.44e-03)	0.0903	1.80e-02 (1.34e-03)	1.83e-02 (1.39e-03)	0.3488	1.81e-02 (1.30e-03)	1.80e-02 (1.55e-03)	0.7582	1.81e-02 (1.36e-03)	1.79e-02 (1.32e-03)	0.4880	1.82e-02 (1.43e-03)	1.76e-02 (8.26e-04)	0.0159
feature 577	1.80e-02 (1.35e-03)	1.86e-02 (1.49e-03)	0.0834	1.80e-02 (1.39e-03)	1.84e-02 (1.44e-03)	0.3735	1.81e-02 (1.35e-03)	1.80e-02 (1.60e-03)	0.7536	1.81e-02 (1.41e-03)	1.79e-02 (1.36e-03)	0.5256	1.82e-02 (1.48e-03)	1.76e-02 (8.83e-04)	0.0151
feature 578	1.80e-02 (1.41e-03)	1.87e-02 (1.53e-03)	0.0764	1.81e-02 (1.44e-03)	1.84e-02 (1.51e-03)	0.4073	1.82e-02 (1.41e-03)	1.80e-02 (1.67e-03)	0.7479	1.82e-02 (1.47e-03)	1.80e-02 (1.41e-03)	0.5655	1.83e-02 (1.53e-03)	1.76e-02 (9.32e-04)	0.0147
feature 579	1.80e-02 (1.46e-03)	1.87e-02 (1.58e-03)	0.0708	1.81e-02 (1.49e-03)	1.84e-02 (1.58e-03)	0.4308	1.82e-02 (1.46e-03)	1.81e-02 (1.73e-03)	0.7500	1.82e-02 (1.53e-03)	1.80e-02 (1.46e-03)	0.5896	1.83e-02 (1.59e-03)	1.76e-02 (9.72e-04)	0.0137
feature 580	1.81e-02 (1.52e-03)	1.88e-02 (1.62e-03)	0.0674	1.81e-02 (1.54e-03)	1.85e-02 (1.64e-03)	0.4335	1.82e-02 (1.51e-03)	1.81e-02 (1.78e-03)	0.7604	1.83e-02 (1.58e-03)	1.80e-02 (1.51e-03)	0.5952	1.84e-02 (1.64e-03)	1.76e-02 (1.01e-03)	0.0124
feature 581	1.81e-02 (1.56e-03)	1.89e-02 (1.66e-03)	0.0652	1.82e-02 (1.59e-03)	1.85e-02 (1.70e-03)	0.4256	1.83e-02 (1.56e-03)	1.81e-02 (1.81e-03)	0.7700	1.83e-02 (1.62e-03)	1.81e-02 (1.56e-03)	0.5975	1.84e-02 (1.68e-03)	1.76e-02 (1.06e-03)	0.0114
feature 582	1.81e-02 (1.61e-03)	1.89e-02 (1.70e-03)	0.0627	1.82e-02 (1.63e-03)	1.86e-02 (1.75e-03)	0.4270	1.83e-02 (1.61e-03)	1.82e-02 (1.84e-03)	0.7695	1.83e-02 (1.67e-03)	1.81e-02 (1.60e-03)	0.6138	1.85e-02 (1.72e-03)	1.76e-02 (1.12e-03)	0.0113
feature 583	1.82e-02 (1.65e-03)	1.90e-02 (1.74e-03)	0.0590	1.83e-02 (1.67e-03)	1.86e-02 (1.80e-03)	0.4495	1.84e-02 (1.66e-03)	1.82e-02 (1.87e-03)	0.7603	1.84e-02 (1.72e-03)	1.82e-02 (1.64e-03)	0.6487	1.85e-02 (1.76e-03)	1.76e-02 (1.19e-03)	0.0117
feature 584	1.82e-02 (1.70e-03)	1.91e-02 (1.79e-03)	0.0550	1.83e-02 (1.72e-03)	1.86e-02 (1.86e-03)	0.4868	1.84e-02 (1.71e-03)	1.83e-02 (1.92e-03)	0.7553	1.84e-02 (1.77e-03)	1.82e-02 (1.67e-03)	0.6901	1.86e-02 (1.81e-03)	1.77e-02 (1.25e-03)	0.0119
feature 585	1.82e-02 (1.75e-03)	1.91e-02 (1.83e-03)	0.0521	1.84e-02 (1.77e-03)	1.87e-02 (1.92e-03)	0.5185	1.85e-02 (1.76e-03)	1.83e-02 (1.98e-03)	0.7665	1.85e-02 (1.82e-03)	1.83e-02 (1.72e-03)	0.7195	1.86e-02 (1.86e-03)	1.77e-02 (1.29e-03)	0.0114
feature 586	1.83e-02 (1.80e-03)	1.92e-02 (1.87e-03)	0.0513	1.84e-02 (1.82e-03)	1.87e-02 (1.98e-03)	0.5282	1.85e-02 (1.81e-03)	1.84e-02 (2.04e-03)	0.7923	1.85e-02 (1.88e-03)	1.83e-02 (1.76e-03)	0.7289	1.87e-02 (1.91e-03)	1.77e-02 (1.33e-03)	0.0104
feature 587	1.83e-02 (1.85e-03)	1.93e-02 (1.90e-03)	0.0518	1.85e-02 (1.86e-03)	1.88e-02 (2.03e-03)	0.5195	1.85e-02 (1.85e-03)	1.84e-02 (2.08e-03)	0.8173	1.86e-02 (1.92e-03)	1.84e-02 (1.80e-03)	0.7282	1.87e-02 (1.95e-03)	1.77e-02 (1.37e-03)	0.0098
feature 588	1.84e-02 (1.89e-03)	1.93e-02 (1.93e-03)	0.0518	1.85e-02 (1.90e-03)	1.89e-02 (2.09e-03)	0.5119	1.86e-02 (1.90e-03)	1.85e-02 (2.10e-03)	0.8236	1.86e-02 (1.96e-03)	1.85e-02 (1.83e-03)	0.7362	1.88e-02 (1.99e-03)	1.77e-02 (1.44e-03)	0.0099
feature 589	1.84e-02 (1.93e-03)	1.94e-02 (1.97e-03)	0.0500	1.86e-02 (1.93e-03)	1.89e-02 (2.14e-03)	0.5229	1.87e-02 (1.95e-03)	1.85e-02 (2.10e-03)	0.8065	1.87e-02 (2.00e-03)	1.85e-02 (1.86e-03)	0.7643	1.88e-02 (2.02e-03)	1.78e-02 (1.51e-03)	0.0107
feature 590	1.85e-02 (1.96e-03)	1.95e-02 (2.01e-03)	0.0467	1.86e-02 (1.97e-03)	1.89e-02 (2.19e-03)	0.5542	1.87e-02 (1.99e-03)	1.86e-02 (2.11e-03)	0.7809	1.87e-02 (2.04e-03)	1.86e-02 (1.89e-03)	0.8074	1.89e-02 (2.05e-03)	1.78e-02 (1.57e-03)	0.0115
feature 591	1.85e-02 (2.00e-03)	1.96e-02 (2.05e-03)	0.0436	1.87e-02 (2.01e-03)	1.90e-02 (2.23e-03)	0.5909	1.88e-02 (2.03e-03)	1.86e-02 (2.14e-03)	0.7721	1.88e-02 (2.08e-03)	1.87e-02 (1.92e-03)	0.8471	1.90e-02 (2.09e-03)	1.78e-02 (1.61e-03)	0.0115
feature 592	1.86e-02 (2.04e-03)	1.97e-02 (2.08e-03)	0.0425	1.87e-02 (2.05e-03)	1.90e-02 (2.27e-03)	0.6136	1.88e-02 (2.07e-03)	1.87e-02 (2.19e-03)	0.7954	1.88e-02 (2.12e-03)	1.87e-02 (1.96e-03)	0.8668	1.90e-02 (2.12e-03)	1.79e-02 (1.64e-03)	0.0107
feature 593	1.86e-02 (2.08e-03)	1.97e-02 (2.10e-03)	0.0436	1.88e-02 (2.08e-03)	1.91e-02 (2.31e-03)	0.6150	1.89e-02 (2.10e-03)	1.88e-02 (2.25e-03)	0.8434	1.89e-02 (2.16e-03)	1.88e-02 (1.98e-03)	0.8658	1.91e-02 (2.16e-03)	1.79e-02 (1.68e-03)	0.0099
feature 594	1.87e-02 (2.12e-03)	1.98e-02 (2.12e-03)	0.0460	1.89e-02 (2.12e-03)	1.92e-02 (2.35e-03)	0.6061	1.89e-02 (2.13e-03)	1.89e-02 (2.30e-03)	0.8906	1.90e-02 (2.20e-03)	1.89e-02 (2.00e-03)	0.8593	1.92e-02 (2.19e-03)	1.79e-02 (1.73e-03)	0.0097
feature 595	1.88e-02 (2.16e-03)	1.99e-02 (2.14e-03)	0.0477	1.89e-02 (2.15e-03)	1.92e-02 (2.40e-03)	0.6048	1.90e-02 (2.17e-03)	1.90e-02 (2.33e-03)	0.9098	1.90e-02 (2.24e-03)	1.89e-02 (2.02e-03)	0.8667	1.93e-02 (2.22e-03)	1.80e-02 (1.79e-03)	0.0103
feature 596	1.88e-02 (2.19e-03)	1.99e-02 (2.17e-03)	0.0469	1.90e-02 (2.18e-03)	1.93e-02 (2.46e-03)	0.6204	1.91e-02 (2.21e-03)	1.90e-02 (2.32e-03)	0.8906	1.91e-02 (2.28e-03)	1.90e-02 (2.04e-03)	0.8966	1.93e-02 (2.24e-03)	1.80e-02 (1.86e-03)	0.0113
feature 597	1.89e-02 (2.22e-03)	2.00e-02 (2.21e-03)	0.0435	1.91e-02 (2.20e-03)	1.94e-02 (2.50e-03)	0.6473	1.92e-02 (2.26e-03)	1.91e-02 (2.30e-03)	0.8447	1.91e-02 (2.31e-03)	1.91e-02 (2.07e-03)	0.9414	1.94e-02 (2.27e-03)	1.81e-02 (1.90e-03)	0.0119
feature 598	1.90e-02 (2.23e-03)	2.01e-02 (2.25e-03)	0.0396	1.92e-02 (2.22e-03)	1.94e-02 (2.52e-03)	0.6707	1.92e-02 (2.29e-03)	1.91e-02 (2.27e-03)	0.7989	1.92e-02 (2.33e-03)	1.92e-02 (2.10e-03)	0.9832	1.95e-02 (2.28e-03)	1.81e-02 (1.93e-03)	0.0118
feature 599	1.90e-02 (2.24e-03)	2.02e-02 (2.27e-03)	0.0371	1.92e-02 (2.23e-03)	1.95e-02 (2.54e-03)	0.6793	1.93e-02 (2.31e-03)	1.92e-02 (2.24e-03)	0.7779	1.93e-02 (2.34e-03)	1.93e-02 (2.12e-03)	0.9916	1.95e-02 (2.29e-03)	1.82e-02 (1.95e-03)	0.0113
feature 600	1.91e-02 (2.25e-03)	2.03e-02 (2.26e-03)	0.0369	1.93e-02 (2.24e-03)	1.96e-02 (2.54e-03)	0.6737	1.94e-02 (2.32e-03)	1.92e-02 (2.23e-03)	0.7896	1.93e-02 (2.34e-03)	1.94e-02 (2.13e-03)	0.9832	1.96e-02 (2.29e-03)	1.82e-02 (1.98e-03)	0.0110
feature 601	1.92e-02 (2.26e-03)	2.04e-02 (2.24e-03)	0.0387	1.94e-02 (2.24e-03)	1.96e-02 (2.56e-03)	0.6657	1.94e-02 (2.32e-03)	1.93e-02 (2.23e-03)	0.8216	1.94e-02 (2.35e-03)	1.94e-02 (2.11e-03)	0.9804	1.97e-02 (2.29e-03)	1.83e-02 (2.02e-03)	0.0115
feature 602	1.92e-02 (2.27e-03)	2.04e-02 (2.21e-03)	0.0412	1.94e-02 (2.24e-03)	1.97e-02 (2.58e-03)	0.6680	1.95e-02 (2.33e-03)	1.94e-02 (2.23e-03)	0.8511	1.95e-02 (2.36e-03)	1.95e-02 (2.10e-03)	0.9691	1.98e-02 (2.28e-03)	1.84e-02 (2.07e-03)	0.0130
feature 603	1.93e-02 (2.28e-03)	2.04e-02 (2.18e-03)	0.0428	1.95e-02 (2.23e-03)	1.98e-02 (2.59e-03)	0.6849	1.96e-02 (2.33e-03)	1.95e-02 (2.23e-03)	0.8595	1.95e-02 (2.36e-03)	1.96e-02 (2.09e-03)	0.9425	1.98e-02 (2.27e-03)	1.84e-02 (2.12e-03)	0.0152
feature 604	1.94e-02 (2.28e-03)	2.05e-02 (2.17e-03)	0.0424	1.96e-02 (2.23e-03)	1.98e-02 (2.59e-03)	0.7121	1.96e-02 (2.33e-03)	1.95e-02 (2.21e-03)	0.8441	1.96e-02 (2.35e-03)	1.97e-02 (2.09e-03)	0.9041	1.99e-02 (2.26e-03)	1.85e-02 (2.15e-03)	0.0173
feature 605	1.94e-02 (2.27e-03)	2.06e-02 (2.15e-03)	0.0402	1.96e-02 (2.22e-03)	1.98e-02 (2.56e-03)	0.7424	1.97e-02 (2.32e-03)	1.96e-02 (2.16e-03)	0.8171	1.97e-02 (2.34e-03)	1.98e-02 (2.09e-03)	0.8636	1.99e-02 (2.24e-03)	1.86e-02 (2.17e-03)	0.0187
feature 606	1.95e-02 (2.25e-03)	2.07e-02 (2.15e-03)	0.0374	1.97e-02 (2.21e-03)	1.99e-02 (2.52e-03)	0.7707	1.98e-02 (2.31e-03)	1.96e-02 (2.11e-03)	0.7955	1.97e-02 (2.32e-03)	1.98e-02 (2.09e-03)	0.8290	2.00e-02 (2.22e-03)	1.87e-02 (2.19e-03)	0.0195
feature 607	1.96e-02 (2.22e-03)	2.07e-02 (2.13e-03)	0.0355	1.98e-02 (2.20e-03)	1.99e-02 (2.48e-03)	0.7956	1.98e-02 (2.30e-03)	1.97e-02 (2.05e-03)	0.7910	1.98e-02 (2.30e-03)	1.99e-02 (2.07e-03)	0.8029	2.01e-02 (2.18e-03)	1.87e-02 (2.20e-03)	0.0201
feature 608	1.96e-02 (2.20e-03)	2.08e-02 (2.11e-03)	0.0352	1.98e-02 (2.18e-03)	2.00e-02 (2.45e-03)	0.8164	1.99e-02 (2.28e-03)	1.98e-02 (2.01e-03)	0.8024	1.98e-02 (2.28e-03)	2.00e-02 (2.04e-03)	0.7837	2.01e-02 (2.15e-03)	1.88e-02 (2.22e-03)	0.0214
feature 609	1.97e-02 (2.19e-03)	2.08e-02 (2.07e-03)	0.0369	1.99e-02 (2.15e-03)	2.00e-02 (2.44e-03)	0.8299	1.99e-02 (2.26e-03)	1.98e-02 (1.98e-03)	0.8169	1.99e-02 (2.26e-03)	2.00e-02 (2.00e-03)	0.7690	2.02e-02 (2.12e-03)	1.89e-02 (2.24e-03)	0.0241
feature 610	1.97e-02 (2.17e-03)	2.08e-02 (2.01e-03)	0.0398	1.99e-02 (2.12e-03)	2.01e-02 (2.44e-03)	0.8327	2.00e-02 (2.24e-03)	1.99e-02 (1.94e-03)	0.8203	1.99e-02 (2.23e-03)	2.01e-02 (1.96e-03)	0.7560	2.02e-02 (2.09e-03)	1.89e-02 (2.25e-03)	0.0283
feature 611	1.98e-02 (2.15e-03)	2.08e-02 (1.96e-03)	0.0429	2.00e-02 (2.08e-03)	2.01e-02 (2.44e-03)	0.8259	2.00e-02 (2.21e-03)	1.99e-02 (1.90e-03)	0.8066	2.00e-02 (2.21e-03)	2.02e-02 (1.92e-03)	0.7404	2.03e-02 (2.05e-03)	1.90e-02 (2.26e-03)	0.0331
feature 612	1.99e-02 (2.12e-03)	2.09e-02 (1.92e-03)	0.0450	2.01e-02 (2.05e-03)	2.02e-02 (2.41e-03)	0.8181	2.01e-02 (2.19e-03)	2.00e-02 (1.83e-03)	0.7819	2.00e-02 (2.17e-03)	2.02e-02 (1.89e-03)	0.7168	2.03e-02 (2.02e-03)	1.91e-02 (2.26e-03)	0.0362
feature 613	1.99e-02 (2.09e-03)	2.09e-02 (1.89e-03)	0.0449	2.01e-02 (2.01e-03)	2.02e-02 (2.37e-03)	0.8226	2.02e-02 (2.16e-03)	2.00e-02 (1.76e-03)	0.7601	2.01e-02 (2.13e-03)	2.03e-02 (1.87e-03)	0.6820	2.04e-02 (1.98e-03)	1.92e-02 (2.24e-03)	0.0361
feature 614	2.00e-02 (2.05e-03)	2.10e-02 (1.87e-03)	0.0429	2.02e-02 (1.98e-03)	2.03e-02 (2.32e-03)	0.8492	2.02e-02 (2.13e-03)	2.01e-02 (1.69e-03)	0.7542	2.01e-02 (2.10e-03)	2.04e-02 (1.84e-03)	0.6395	2.04e-02 (1.94e-03)	1.92e-02 (2.22e-03)	0.0335
feature 615	2.00e-02 (2.01e-03)	2.10e-02 (1.85e-03)	0.0403	2.02e-02 (1.95e-03)	2.03e-02 (2.27e-03)	0.8967	2.03e-02 (2.09e-03)	2.01e-02 (1.64e-03)	0.7691	2.02e-02 (2.06e-03)	2.04e-02 (1.81e-03)	0.5996	2.05e-02 (1.90e-03)	1.93e-02 (2.18e-03)	0.0311
feature 616	2.01e-02 (1.97e-03)	2.10e-02 (1.82e-03)	0.0391	2.03e-02 (1.92e-03)	2.03e-02 (2.22e-03)	0.9507	2.03e-02 (2.06e-03)	2.02e-02 (1.61e-03)	0.7978	2.02e-02 (2.02e-03)	2.05e-02 (1.76e-03)	0.5743	2.05e-02 (1.86e-03)	1.93e-02 (2.16e-03)	0.0318
feature 617	2.01e-02 (1.93e-03)	2.11e-02 (1.77e-03)	0.0406	2.03e-02 (1.88e-03)	2.03e-02 (2.18e-03)	0.9914	2.03e-02 (2.01e-03)	2.02e-02 (1.58e-03)	0.8271	2.03e-02 (1.99e-03)	2.05e-02 (1.70e-03)	0.5688	2.05e-02 (1.81e-03)	1.94e-02 (2.15e-03)	0.0373
feature 618	2.02e-02 (1.90e-03)	2.11e-02 (1.71e-03)	0.0454	2.04e-02 (1.83e-03)	2.04e-02 (2.14e-03)	0.9919	2.04e-02 (1.97e-03)	2.03e-02 (1.54e-03)	0.8470	2.03e-02 (1.95e-03)	2.06e-02 (1.64e-03)	0.5758	2.06e-02 (1.76e-03)	1.95e-02 (2.16e-03)	0.0482
feature 619	2.02e-02 (1.86e-03)	2.11e-02 (1.65e-03)	0.0532	2.04e-02 (1.79e-03)	2.04e-02 (2.09e-03)	0.9936	2.04e-02 (1.93e-03)	2.04e-02 (1.48e-03)	0.8557	2.04e-02 (1.91e-03)	2.06e-02 (1.59e-03)	0.5761	2.06e-02 (1.71e-03)	1.96e-02 (2.17e-03)	0.0613
feature 620	2.03e-02 (1.82e-03)	2.11e-02 (1.59e-03)	0.0622	2.05e-02 (1.75e-03)	2.05e-02 (2.05e-03)	0.9952	2.05e-02 (1.89e-03)	2.04e-02 (1.41e-03)	0.8611	2.04e-02 (1.86e-03)	2.06e-02 (1.55e-03)	0.5509	2.06e-02 (1.66e-03)	1.97e-02 (2.16e-03)	0.0698
feature 621	2.03e-02 (1.78e-03)	2.11e-02 (1.55e-03)	0.0689	2.05e-02 (1.70e-03)	2.05e-02 (1.99e-03)	0.9770	2.05e-02 (1.85e-03)	2.04e-02 (1.36e-03)	0.8770	2.04e-02 (1.81e-03)	2.07e-02 (1.52e-03)	0.4985	2.07e-02 (1.61e-03)	1.97e-02 (2.12e-03)	0.0690
feature 622	2.04e-02 (1.73e-03)	2.11e-02 (1.52e-03)	0.0709	2.05e-02 (1.66e-03)	2.05e-02 (1.94e-03)	0.9296	2.05e-02 (1.80e-03)	2.05e-02 (1.32e-03)	0.9171	2.05e-02 (1.76e-03)	2.08e-02 (1.48e-03)	0.4380	2.07e-02 (1.57e-03)	1.98e-02 (2.05e-03)	0.0611
feature 623	2.04e-02 (1.68e-03)	2.11e-02 (1.49e-03)	0.0694	2.06e-02 (1.62e-03)	2.05e-02 (1.88e-03)	0.8582	2.06e-02 (1.75e-03)	2.06e-02 (1.31e-03)	0.9885	2.05e-02 (1.72e-03)	2.08e-02 (1.43e-03)	0.3945	2.08e-02 (1.53e-03)	1.98e-02 (1.98e-03)	0.0528
feature 624	2.04e-02 (1.63e-03)	2.11e-02 (1.46e-03)	0.0678	2.06e-02 (1.58e-03)	2.05e-02 (1.80e-03)	0.7775	2.06e-02 (1.69e-03)	2.06e-02 (1.31e-03)	0.9133	2.05e-02 (1.67e-03)	2.08e-02 (1.36e-03)	0.3825	2.08e-02 (1.49e-03)	1.98e-02 (1.91e-03)	0.0488
feature 625	2.05e-02 (1.58e-03)	2.12e-02 (1.44e-03)	0.0693	2.07e-02 (1.54e-03)	2.05e-02 (1.72e-03)	0.7016	2.06e-02 (1.63e-03)	2.07e-02 (1.30e-03)	0.8026	2.06e-02 (1.63e-03)	2.09e-02 (1.29e-03)	0.3997	2.08e-02 (1.44e-03)	1.99e-02 (1.86e-03)	0.0503
feature 626	2.05e-02 (1.53e-03)	2.12e-02 (1.42e-03)	0.0752	2.07e-02 (1.50e-03)	2.05e-02 (1.64e-03)	0.6386	2.06e-02 (1.58e-03)	2.08e-02 (1.28e-03)	0.6994	2.06e-02 (1.59e-03)	2.09e-02 (1.23e-03)	0.4255	2.08e-02 (1.40e-03)	2.00e-02 (1.82e-03)	0.0558
feature 627	2.06e-02 (1.48e-03)	2.12e-02 (1.38e-03)	0.0854	2.07e-02 (1.46e-03)	2.05e-02 (1.57e-03)	0.5898	2.07e-02 (1.53e-03)	2.08e-02 (1.24e-03)	0.6212	2.06e-02 (1.54e-03)	2.09e-02 (1.18e-03)	0.4278	2.09e-02 (1.35e-03)	2.00e-02 (1.79e-03)	0.0617
feature 628	2.06e-02 (1.43e-03)	2.12e-02 (1.34e-03)	0.0995	2.08e-02 (1.41e-03)	2.05e-02 (1.52e-03)	0.5539	2.07e-02 (1.48e-03)	2.09e-02 (1.20e-03)	0.5759	2.07e-02 (1.49e-03)	2.09e-02 (1.14e-03)	0.3881	2.09e-02 (1.30e-03)	2.01e-02 (1.75e-03)	0.0647
feature 629	2.06e-02 (1.39e-03)	2.11e-02 (1.29e-03)	0.1169	2.08e-02 (1.36e-03)	2.06e-02 (1.48e-03)	0.5289	2.07e-02 (1.44e-03)	2.09e-02 (1.15e-03)	0.5574	2.07e-02 (1.44e-03)	2.10e-02 (1.11e-03)	0.3205	2.09e-02 (1.26e-03)	2.01e-02 (1.69e-03)	0.0642
feature 630	2.07e-02 (1.35e-03)	2.11e-02 (1.24e-03)	0.1384	2.08e-02 (1.31e-03)	2.06e-02 (1.44e-03)	0.5110	2.07e-02 (1.39e-03)	2.09e-02 (1.10e-03)	0.5463	2.07e-02 (1.39e-03)	2.10e-02 (1.07e-03)	0.2571	2.09e-02 (1.22e-03)	2.02e-02 (1.63e-03)	0.0631
feature 631	2.07e-02 (1.31e-03)	2.11e-02 (1.19e-03)	0.1654	2.08e-02 (1.26e-03)	2.06e-02 (1.40e-03)	0.4931	2.07e-02 (1.34e-03)	2.09e-02 (1.06e-03)	0.5169	2.07e-02 (1.34e-03)	2.11e-02 (1.03e-03)	0.2199	2.09e-02 (1.18e-03)	2.02e-02 (1.57e-03)	0.0648
feature 632	2.07e-02 (1.26e-03)	2.11e-02 (1.15e-03)	0.2002	2.08e-02 (1.22e-03)	2.06e-02 (1.34e-03)	0.4647	2.08e-02 (1.29e-03)	2.10e-02 (1.04e-03)	0.4537	2.07e-02 (1.30e-03)	2.11e-02 (9.85e-04)	0.2120	2.09e-02 (1.13e-03)	2.02e-02 (1.53e-03)	0.0712
feature 633	2.07e-02 (1.22e-03)	2.11e-02 (1.12e-03)	0.2437	2.09e-02 (1.18e-03)	2.06e-02 (1.27e-03)	0.4167	2.08e-02 (1.24e-03)	2.10e-02 (1.01e-03)	0.3663	2.08e-02 (1.25e-03)	2.11e-02 (9.44e-04)	0.2238	2.09e-02 (1.09e-03)	2.03e-02 (1.49e-03)	0.0824
feature 634	2.08e-02 (1.17e-03)	2.11e-02 (1.08e-03)	0.2947	2.09e-02 (1.15e-03)	2.06e-02 (1.18e-03)	0.3492	2.08e-02 (1.19e-03)	2.11e-02 (9.96e-04)	0.2824	2.08e-02 (1.21e-03)	2.11e-02 (9.06e-04)	0.2355	2.10e-02 (1.05e-03)	2.04e-02 (1.46e-03)	0.0982
feature 635	2.08e-02 (1.13e-03)	2.10e-02 (1.04e-03)	0.3531	2.09e-02 (1.11e-03)	2.06e-02 (1.10e-03)	0.2750	2.08e-02 (1.14e-03)	2.11e-02 (9.73e-04)	0.2239	2.08e-02 (1.16e-03)	2.11e-02 (8.73e-04)	0.2260	2.10e-02 (1.00e-03)	2.04e-02 (1.42e-03)	0.1177
feature 636	2.08e-02 (1.09e-03)	2.10e-02 (9.94e-04)	0.4233	2.09e-02 (1.08e-03)	2.06e-02 (1.04e-03)	0.2125	2.08e-02 (1.10e-03)	2.11e-02 (9.41e-04)	0.1954	2.08e-02 (1.12e-03)	2.11e-02 (8.49e-04)	0.1900	2.10e-02 (9.65e-04)	2.05e-02 (1.39e-03)	0.1403
feature 637	2.08e-02 (1.06e-03)	2.10e-02 (9.44e-04)	0.5157	2.09e-02 (1.04e-03)	2.06e-02 (9.88e-04)	0.1716	2.08e-02 (1.06e-03)	2.11e-02 (8.99e-04)	0.1909	2.08e-02 (1.07e-03)	2.11e-02 (8.41e-04)	0.1437	2.10e-02 (9.29e-04)	2.05e-02 (1.34e-03)	0.1639
feature 638	2.09e-02 (1.02e-03)	2.10e-02 (8.96e-04)	0.6422	2.09e-02 (9.99e-04)	2.06e-02 (9.44e-04)	0.1503	2.08e-02 (1.02e-03)	2.11e-02 (8.52e-04)	0.1997	2.08e-02 (1.02e-03)	2.12e-02 (8.50e-04)	0.1060	2.10e-02 (8.98e-04)	2.05e-02 (1.29e-03)	0.1851
feature 639	2.09e-02 (9.88e-04)	2.09e-02 (8.49e-04)	0.8100	2.10e-02 (9.64e-04)	2.06e-02 (8.95e-04)	0.1400	2.08e-02 (9.87e-04)	2.11e-02 (8.09e-04)	0.2068	2.08e-02 (9.64e-04)	2.12e-02 (8.74e-04)	0.0834	2.10e-02 (8.71e-04)	2.06e-02 (1.22e-03)	0.2018
feature 640	2.09e-02 (9.56e-04)	2.09e-02 (7.99e-04)	0.9863	2.10e-02 (9.35e-04)	2.06e-02 (8.37e-04)	0.1306	2.08e-02 (9.52e-04)	2.11e-02 (7.74e-04)	0.1974	2.08e-02 (9.13e-04)	2.12e-02 (9.02e-04)	0.0721	2.10e-02 (8.45e-04)	2.06e-02 (1.17e-03)	0.2161
feature 641	2.09e-02 (9.27e-04)	2.08e-02 (7.47e-04)	0.7699	2.10e-02 (9.08e-04)	2.06e-02 (7.76e-04)	0.1144	2.08e-02 (9.18e-04)	2.11e-02 (7.45e-04)	0.1687	2.08e-02 (8.66e-04)	2.12e-02 (9.21e-04)	0.0673	2.10e-02 (8.20e-04)	2.06e-02 (1.12e-03)	0.2361
feature 642	2.09e-02 (9.01e-04)	2.08e-02 (6.95e-04)	0.5728	2.10e-02 (8.83e-04)	2.06e-02 (7.20e-04)	0.0907	2.08e-02 (8.85e-04)	2.11e-02 (7.21e-04)	0.1337	2.08e-02 (8.27e-04)	2.12e-02 (9.25e-04)	0.0656	2.09e-02 (7.94e-04)	2.07e-02 (1.08e-03)	0.2728
feature 643	2.09e-02 (8.76e-04)	2.08e-02 (6.49e-04)	0.4186	2.10e-02 (8.57e-04)	2.06e-02 (6.78e-04)	0.0670	2.08e-02 (8.55e-04)	2.11e-02 (7.05e-04)	0.1084	2.08e-02 (7.96e-04)	2.12e-02 (9.12e-04)	0.0656	2.09e-02 (7.70e-04)	2.07e-02 (1.05e-03)	0.3341
feature 644	2.09e-02 (8.52e-04)	2.08e-02 (6.16e-04)	0.3104	2.10e-02 (8.32e-04)	2.06e-02 (6.52e-04)	0.0510	2.08e-02 (8.26e-04)	2.11e-02 (7.02e-04)	0.0996	2.08e-02 (7.71e-04)	2.12e-02 (8.91e-04)	0.0670	2.09e-02 (7.53e-04)	2.07e-02 (1.01e-03)	0.4178
feature 645	2.09e-02 (8.30e-04)	2.07e-02 (5.96e-04)	0.2347	2.10e-02 (8.09e-04)	2.06e-02 (6.40e-04)	0.0462	2.08e-02 (7.98e-04)	2.11e-02 (7.12e-04)	0.1052	2.08e-02 (7.51e-04)	2.12e-02 (8.71e-04)	0.0704	2.09e-02 (7.43e-04)	2.08e-02 (9.61e-04)	0.5081
feature 646	2.09e-02 (8.09e-04)	2.07e-02 (5.85e-04)	0.1741	2.10e-02 (7.88e-04)	2.06e-02 (6.39e-04)	0.0540	2.08e-02 (7.74e-04)	2.11e-02 (7.24e-04)	0.1176	2.08e-02 (7.32e-04)	2.12e-02 (8.60e-04)	0.0773	2.09e-02 (7.39e-04)	2.08e-02 (9.00e-04)	0.5829
feature 647	2.09e-02 (7.90e-04)	2.07e-02 (5.74e-04)	0.1196	2.09e-02 (7.71e-04)	2.06e-02 (6.42e-04)	0.0776	2.08e-02 (7.54e-04)	2.11e-02 (7.28e-04)	0.1259	2.08e-02 (7.13e-04)	2.12e-02 (8.62e-04)	0.0892	2.09e-02 (7.36e-04)	2.08e-02 (8.40e-04)	0.6310
feature 648	2.09e-02 (7.75e-04)	2.07e-02 (5.55e-04)	0.0733	2.09e-02 (7.57e-04)	2.07e-02 (6.45e-04)	0.1200	2.08e-02 (7.38e-04)	2.11e-02 (7.22e-04)	0.1236	2.08e-02 (6.95e-04)	2.11e-02 (8.67e-04)	0.1073	2.09e-02 (7.31e-04)	2.08e-02 (7.94e-04)	0.6661
feature 649	2.09e-02 (7.62e-04)	2.06e-02 (5.32e-04)	0.0414	2.09e-02 (7.43e-04)	2.07e-02 (6.51e-04)	0.1754	2.08e-02 (7.25e-04)	2.11e-02 (7.14e-04)	0.1144	2.08e-02 (6.82e-04)	2.11e-02 (8.63e-04)	0.1322	2.09e-02 (7.23e-04)	2.08e-02 (7.64e-04)	0.7207
feature 650	2.09e-02 (7.52e-04)	2.06e-02 (5.12e-04)	0.0248	2.09e-02 (7.30e-04)	2.07e-02 (6.63e-04)	0.2227	2.08e-02 (7.11e-04)	2.11e-02 (7.17e-04)	0.1078	2.08e-02 (6.77e-04)	2.11e-02 (8.47e-04)	0.1656	2.09e-02 (7.17e-04)	2.08e-02 (7.42e-04)	0.8260
feature 651	2.09e-02 (7.44e-04)	2.06e-02 (5.07e-04)	0.0189	2.09e-02 (7.20e-04)	2.07e-02 (6.72e-04)	0.2393	2.08e-02 (6.99e-04)	2.11e-02 (7.34e-04)	0.1104	2.08e-02 (6.78e-04)	2.10e-02 (8.24e-04)	0.2094	2.08e-02 (7.15e-04)	2.08e-02 (7.18e-04)	0.9920
feature 652	2.09e-02 (7.36e-04)	2.06e-02 (5.21e-04)	0.0196	2.09e-02 (7.15e-04)	2.07e-02 (6.71e-04)	0.2259	2.08e-02 (6.88e-04)	2.11e-02 (7.57e-04)	0.1228	2.08e-02 (6.80e-04)	2.10e-02 (8.07e-04)	0.2629	2.08e-02 (7.17e-04)	2.09e-02 (6.89e-04)	0.8057
feature 653	2.09e-02 (7.28e-04)	2.05e-02 (5.51e-04)	0.0252	2.08e-02 (7.14e-04)	2.06e-02 (6.60e-04)	0.2066	2.07e-02 (6.81e-04)	2.10e-02 (7.74e-04)	0.1428	2.08e-02 (6.81e-04)	2.10e-02 (8.00e-04)	0.3207	2.08e-02 (7.20e-04)	2.09e-02 (6.58e-04)	0.6186
feature 654	2.09e-02 (7.19e-04)	2.05e-02 (5.95e-04)	0.0355	2.08e-02 (7.16e-04)	2.06e-02 (6.51e-04)	0.2122	2.07e-02 (6.80e-04)	2.10e-02 (7.79e-04)	0.1660	2.08e-02 (6.82e-04)	2.09e-02 (7.97e-04)	0.3809	2.08e-02 (7.25e-04)	2.09e-02 (6.28e-04)	0.4868
feature 655	2.08e-02 (7.09e-04)	2.05e-02 (6.45e-04)	0.0488	2.08e-02 (7.16e-04)	2.06e-02 (6.59e-04)	0.2708	2.07e-02 (6.85e-04)	2.10e-02 (7.73e-04)	0.1885	2.07e-02 (6.87e-04)	2.09e-02 (7.89e-04)	0.4540	2.07e-02 (7.30e-04)	2.09e-02 (6.03e-04)	0.4158
feature 656	2.08e-02 (7.03e-04)	2.05e-02 (6.86e-04)	0.0612	2.08e-02 (7.14e-04)	2.06e-02 (6.92e-04)	0.4032	2.07e-02 (6.91e-04)	2.09e-02 (7.65e-04)	0.2101	2.07e-02 (6.96e-04)	2.08e-02 (7.71e-04)	0.5603	2.07e-02 (7.37e-04)	2.09e-02 (5.87e-04)	0.3858
feature 657	2.08e-02 (7.04e-04)	2.05e-02 (7.06e-04)	0.0689	2.07e-02 (7.09e-04)	2.07e-02 (7.41e-04)	0.5943	2.07e-02 (6.97e-04)	2.09e-02 (7.66e-04)	0.2337	2.07e-02 (7.10e-04)	2.08e-02 (7.43e-04)	0.7152	2.07e-02 (7.44e-04)	2.08e-02 (5.75e-04)	0.3652
feature 658	2.08e-02 (7.10e-04)	2.05e-02 (7.07e-04)	0.0716	2.07e-02 (7.03e-04)	2.07e-02 (7.95e-04)	0.7774	2.07e-02 (7.01e-04)	2.09e-02 (7.79e-04)	0.2624	2.07e-02 (7.25e-04)	2.07e-02 (7.10e-04)	0.9082	2.07e-02 (7.51e-04)	2.08e-02 (5.69e-04)	0.3247
feature 659	2.08e-02 (7.19e-04)	2.04e-02 (7.00e-04)	0.0713	2.07e-02 (6.99e-04)	2.07e-02 (8.36e-04)	0.8895	2.06e-02 (7.05e-04)	2.09e-02 (7.94e-04)	0.2978	2.07e-02 (7.38e-04)	2.07e-02 (6.78e-04)	0.9053	2.07e-02 (7.55e-04)	2.08e-02 (5.74e-04)	0.2552
feature 660	2.07e-02 (7.26e-04)	2.04e-02 (6.98e-04)	0.0692	2.07e-02 (7.01e-04)	2.06e-02 (8.50e-04)	0.9160	2.06e-02 (7.10e-04)	2.08e-02 (8.00e-04)	0.3423	2.07e-02 (7.49e-04)	2.06e-02 (6.54e-04)	0.7716	2.06e-02 (7.54e-04)	2.08e-02 (6.00e-04)	0.1761
feature 661	2.07e-02 (7.29e-04)	2.04e-02 (7.00e-04)	0.0650	2.06e-02 (7.09e-04)	2.06e-02 (8.38e-04)	0.8797	2.06e-02 (7.18e-04)	2.08e-02 (7.91e-04)	0.3994	2.06e-02 (7.57e-04)	2.06e-02 (6.37e-04)	0.6994	2.06e-02 (7.45e-04)	2.09e-02 (6.50e-04)	0.1130
feature 662	2.07e-02 (7.31e-04)	2.03e-02 (7.03e-04)	0.0590	2.06e-02 (7.20e-04)	2.06e-02 (8.12e-04)	0.8253	2.06e-02 (7.28e-04)	2.07e-02 (7.69e-04)	0.4726	2.06e-02 (7.62e-04)	2.05e-02 (6.25e-04)	0.6580	2.05e-02 (7.30e-04)	2.09e-02 (7.13e-04)	0.0739
feature 663	2.06e-02 (7.33e-04)	2.03e-02 (6.99e-04)	0.0530	2.06e-02 (7.27e-04)	2.05e-02 (7.92e-04)	0.8073	2.06e-02 (7.40e-04)	2.07e-02 (7.37e-04)	0.5627	2.06e-02 (7.67e-04)	2.05e-02 (6.11e-04)	0.6042	2.05e-02 (7.12e-04)	2.09e-02 (7.74e-04)	0.0529
feature 664	2.06e-02 (7.38e-04)	2.03e-02 (6.88e-04)	0.0485	2.06e-02 (7.29e-04)	2.05e-02 (7.95e-04)	0.8644	2.05e-02 (7.50e-04)	2.06e-02 (7.05e-04)	0.6672	2.06e-02 (7.72e-04)	2.05e-02 (5.92e-04)	0.5129	2.05e-02 (6.97e-04)	2.09e-02 (8.21e-04)	0.0427
feature 665	2.06e-02 (7.45e-04)	2.02e-02 (6.69e-04)	0.0463	2.05e-02 (7.24e-04)	2.05e-02 (8.25e-04)	0.9930	2.05e-02 (7.58e-04)	2.06e-02 (6.79e-04)	0.7793	2.05e-02 (7.77e-04)	2.04e-02 (5.70e-04)	0.3970	2.04e-02 (6.90e-04)	2.09e-02 (8.46e-04)	0.0385
feature 666	2.06e-02 (7.51e-04)	2.02e-02 (6.52e-04)	0.0470	2.05e-02 (7.14e-04)	2.05e-02 (8.66e-04)	0.8554	2.05e-02 (7.64e-04)	2.05e-02 (6.62e-04)	0.8896	2.05e-02 (7.82e-04)	2.04e-02 (5.47e-04)	0.2946	2.04e-02 (6.89e-04)	2.08e-02 (8.51e-04)	0.0376
feature 667	2.05e-02 (7.54e-04)	2.02e-02 (6.46e-04)	0.0508	2.04e-02 (7.04e-04)	2.05e-02 (8.98e-04)	0.7367	2.04e-02 (7.67e-04)	2.05e-02 (6.47e-04)	0.9918	2.05e-02 (7.85e-04)	2.03e-02 (5.28e-04)	0.2336	2.04e-02 (6.91e-04)	2.08e-02 (8.47e-04)	0.0382
feature 668	2.05e-02 (7.49e-04)	2.02e-02 (6.53e-04)	0.0573	2.04e-02 (6.98e-04)	2.05e-02 (9.05e-04)	0.6793	2.04e-02 (7.68e-04)	2.04e-02 (6.26e-04)	0.9150	2.05e-02 (7.83e-04)	2.03e-02 (5.17e-04)	0.2194	2.03e-02 (6.89e-04)	2.08e-02 (8.44e-04)	0.0385
feature 669	2.04e-02 (7.39e-04)	2.01e-02 (6.65e-04)	0.0644	2.04e-02 (6.96e-04)	2.05e-02 (8.83e-04)	0.6866	2.04e-02 (7.66e-04)	2.04e-02 (5.98e-04)	0.8302	2.04e-02 (7.76e-04)	2.02e-02 (5.20e-04)	0.2456	2.03e-02 (6.78e-04)	2.07e-02 (8.50e-04)	0.0375
feature 670	2.04e-02 (7.27e-04)	2.01e-02 (6.66e-04)	0.0700	2.03e-02 (6.96e-04)	2.04e-02 (8.39e-04)	0.7458	2.04e-02 (7.59e-04)	2.03e-02 (5.68e-04)	0.7558	2.04e-02 (7.62e-04)	2.02e-02 (5.34e-04)	0.2975	2.03e-02 (6.60e-04)	2.07e-02 (8.59e-04)	0.0349
feature 671	2.04e-02 (7.13e-04)	2.01e-02 (6.50e-04)	0.0727	2.03e-02 (6.92e-04)	2.03e-02 (7.89e-04)	0.8250	2.03e-02 (7.47e-04)	2.03e-02 (5.39e-04)	0.6952	2.03e-02 (7.42e-04)	2.02e-02 (5.53e-04)	0.3479	2.02e-02 (6.36e-04)	2.07e-02 (8.65e-04)	0.0320
feature 672	2.03e-02 (6.98e-04)	2.00e-02 (6.15e-04)	0.0722	2.03e-02 (6.79e-04)	2.03e-02 (7.45e-04)	0.8766	2.03e-02 (7.28e-04)	2.02e-02 (5.14e-04)	0.6491	2.03e-02 (7.17e-04)	2.02e-02 (5.64e-04)	0.3707	2.02e-02 (6.11e-04)	2.06e-02 (8.60e-04)	0.0303
feature 673	2.03e-02 (6.80e-04)	2.00e-02 (5.73e-04)	0.0696	2.02e-02 (6.57e-04)	2.02e-02 (7.18e-04)	0.8635	2.02e-02 (7.04e-04)	2.02e-02 (4.93e-04)	0.6138	2.02e-02 (6.90e-04)	2.01e-02 (5.58e-04)	0.3602	2.01e-02 (5.87e-04)	2.06e-02 (8.40e-04)	0.0304
feature 674	2.02e-02 (6.57e-04)	2.00e-02 (5.36e-04)	0.0669	2.02e-02 (6.28e-04)	2.02e-02 (7.05e-04)	0.7887	2.02e-02 (6.77e-04)	2.01e-02 (4.74e-04)	0.5827	2.02e-02 (6.64e-04)	2.01e-02 (5.34e-04)	0.3298	2.01e-02 (5.65e-04)	2.05e-02 (8.09e-04)	0.0327
feature 675	2.02e-02 (6.31e-04)	1.99e-02 (5.14e-04)	0.0670	2.01e-02 (5.97e-04)	2.02e-02 (6.96e-04)	0.6920	2.02e-02 (6.50e-04)	2.01e-02 (4.52e-04)	0.5496	2.02e-02 (6.40e-04)	2.00e-02 (4.98e-04)	0.2983	2.01e-02 (5.45e-04)	2.05e-02 (7.74e-04)	0.0367
feature 676	2.01e-02 (6.04e-04)	1.99e-02 (5.07e-04)	0.0727	2.01e-02 (5.70e-04)	2.02e-02 (6.81e-04)	0.6177	2.01e-02 (6.26e-04)	2.00e-02 (4.28e-04)	0.5131	2.01e-02 (6.18e-04)	2.00e-02 (4.62e-04)	0.2789	2.00e-02 (5.27e-04)	2.04e-02 (7.41e-04)	0.0411
feature 677	2.01e-02 (5.78e-04)	1.99e-02 (5.06e-04)	0.0860	2.00e-02 (5.49e-04)	2.01e-02 (6.56e-04)	0.5879	2.01e-02 (6.04e-04)	2.00e-02 (4.04e-04)	0.4779	2.01e-02 (5.97e-04)	2.00e-02 (4.36e-04)	0.2741	2.00e-02 (5.08e-04)	2.03e-02 (7.13e-04)	0.0446
feature 678	2.01e-02 (5.56e-04)	1.99e-02 (5.00e-04)	0.1068	2.00e-02 (5.33e-04)	2.01e-02 (6.21e-04)	0.5996	2.00e-02 (5.83e-04)	2.00e-02 (3.85e-04)	0.4499	2.00e-02 (5.75e-04)	1.99e-02 (4.25e-04)	0.2780	2.00e-02 (4.89e-04)	2.03e-02 (6.92e-04)	0.0469
feature 679	2.00e-02 (5.36e-04)	1.98e-02 (4.82e-04)	0.1316	2.00e-02 (5.18e-04)	2.00e-02 (5.81e-04)	0.6304	2.00e-02 (5.62e-04)	1.99e-02 (3.70e-04)	0.4300	2.00e-02 (5.51e-04)	1.99e-02 (4.26e-04)	0.2817	1.99e-02 (4.69e-04)	2.03e-02 (6.74e-04)	0.0490
feature 680	2.00e-02 (5.18e-04)	1.98e-02 (4.52e-04)	0.1527	1.99e-02 (5.01e-04)	2.00e-02 (5.42e-04)	0.6463	2.00e-02 (5.38e-04)	1.99e-02 (3.59e-04)	0.4132	2.00e-02 (5.24e-04)	1.99e-02 (4.28e-04)	0.2796	1.99e-02 (4.47e-04)	2.02e-02 (6.54e-04)	0.0514
feature 681	1.99e-02 (4.96e-04)	1.98e-02 (4.18e-04)	0.1613	1.99e-02 (4.79e-04)	2.00e-02 (5.08e-04)	0.6215	1.99e-02 (5.11e-04)	1.98e-02 (3.46e-04)	0.3922	1.99e-02 (4.96e-04)	1.98e-02 (4.20e-04)	0.2712	1.99e-02 (4.24e-04)	2.02e-02 (6.28e-04)	0.0539
feature 682	1.99e-02 (4.70e-04)	1.98e-02 (3.89e-04)	0.1566	1.99e-02 (4.53e-04)	1.99e-02 (4.80e-04)	0.5592	1.99e-02 (4.83e-04)	1.98e-02 (3.30e-04)	0.3625	1.99e-02 (4.69e-04)	1.98e-02 (3.99e-04)	0.2589	1.98e-02 (4.01e-04)	2.01e-02 (5.95e-04)	0.0557
feature 683	1.99e-02 (4.43e-04)	1.97e-02 (3.69e-04)	0.1493	1.98e-02 (4.25e-04)	1.99e-02 (4.57e-04)	0.4881	1.99e-02 (4.55e-04)	1.98e-02 (3.11e-04)	0.3262	1.99e-02 (4.44e-04)	1.97e-02 (3.67e-04)	0.2435	1.98e-02 (3.79e-04)	2.00e-02 (5.59e-04)	0.0567
feature 684	1.98e-02 (4.16e-04)	1.97e-02 (3.56e-04)	0.1533	1.98e-02 (4.00e-04)	1.99e-02 (4.36e-04)	0.4368	1.98e-02 (4.30e-04)	1.97e-02 (2.92e-04)	0.2907	1.98e-02 (4.21e-04)	1.97e-02 (3.33e-04)	0.2231	1.98e-02 (3.58e-04)	2.00e-02 (5.27e-04)	0.0574
feature 685	1.98e-02 (3.94e-04)	1.97e-02 (3.44e-04)	0.1785	1.98e-02 (3.79e-04)	1.98e-02 (4.15e-04)	0.4146	1.98e-02 (4.08e-04)	1.97e-02 (2.76e-04)	0.2616	1.98e-02 (4.02e-04)	1.97e-02 (3.06e-04)	0.1959	1.97e-02 (3.40e-04)	2.00e-02 (5.02e-04)	0.0594
feature 686	1.98e-02 (3.77e-04)	1.97e-02 (3.28e-04)	0.2298	1.97e-02 (3.63e-04)	1.98e-02 (3.93e-04)	0.4106	1.98e-02 (3.89e-04)	1.97e-02 (2.64e-04)	0.2371	1.98e-02 (3.84e-04)	1.97e-02 (2.91e-04)	0.1650	1.97e-02 (3.23e-04)	1.99e-02 (4.84e-04)	0.0634
feature 687	1.97e-02 (3.64e-04)	1.96e-02 (3.08e-04)	0.3013	1.97e-02 (3.49e-04)	1.98e-02 (3.72e-04)	0.4026	1.97e-02 (3.73e-04)	1.96e-02 (2.51e-04)	0.2104	1.97e-02 (3.66e-04)	1.96e-02 (2.85e-04)	0.1385	1.97e-02 (3.07e-04)	1.99e-02 (4.70e-04)	0.0691
feature 688	1.97e-02 (3.51e-04)	1.96e-02 (2.87e-04)	0.3667	1.97e-02 (3.35e-04)	1.97e-02 (3.50e-04)	0.3724	1.97e-02 (3.57e-04)	1.96e-02 (2.38e-04)	0.1769	1.97e-02 (3.48e-04)	1.96e-02 (2.82e-04)	0.1223	1.96e-02 (2.93e-04)	1.98e-02 (4.54e-04)	0.0739
feature 689	1.97e-02 (3.35e-04)	1.96e-02 (2.68e-04)	0.3960	1.96e-02 (3.20e-04)	1.97e-02 (3.29e-04)	0.3215	1.97e-02 (3.40e-04)	1.96e-02 (2.24e-04)	0.1386	1.97e-02 (3.30e-04)	1.96e-02 (2.77e-04)	0.1177	1.96e-02 (2.79e-04)	1.98e-02 (4.34e-04)	0.0757
feature 690	1.96e-02 (3.17e-04)	1.96e-02 (2.55e-04)	0.3904	1.96e-02 (3.03e-04)	1.97e-02 (3.08e-04)	0.2689	1.96e-02 (3.22e-04)	1.95e-02 (2.09e-04)	0.1034	1.96e-02 (3.11e-04)	1.95e-02 (2.65e-04)	0.1229	1.96e-02 (2.64e-04)	1.98e-02 (4.09e-04)	0.0744
feature 691	1.96e-02 (2.98e-04)	1.95e-02 (2.44e-04)	0.3857	1.96e-02 (2.86e-04)	1.97e-02 (2.88e-04)	0.2345	1.96e-02 (3.03e-04)	1.95e-02 (1.97e-04)	0.0781	1.96e-02 (2.94e-04)	1.95e-02 (2.50e-04)	0.1323	1.96e-02 (2.50e-04)	1.97e-02 (3.84e-04)	0.0729
feature 692	1.96e-02 (2.81e-04)	1.95e-02 (2.32e-04)	0.4225	1.95e-02 (2.70e-04)	1.96e-02 (2.70e-04)	0.2244	1.96e-02 (2.85e-04)	1.95e-02 (1.86e-04)	0.0630	1.96e-02 (2.78e-04)	1.95e-02 (2.34e-04)	0.1361	1.95e-02 (2.36e-04)	1.97e-02 (3.62e-04)	0.0749
feature 693	1.95e-02 (2.66e-04)	1.95e-02 (2.17e-04)	0.5311	1.95e-02 (2.56e-04)	1.96e-02 (2.54e-04)	0.2308	1.96e-02 (2.70e-04)	1.95e-02 (1.75e-04)	0.0529	1.96e-02 (2.62e-04)	1.95e-02 (2.22e-04)	0.1270	1.95e-02 (2.22e-04)	1.97e-02 (3.46e-04)	0.0830
feature 694	1.95e-02 (2.55e-04)	1.95e-02 (2.01e-04)	0.7138	1.95e-02 (2.44e-04)	1.96e-02 (2.39e-04)	0.2348	1.95e-02 (2.57e-04)	1.94e-02 (1.62e-04)	0.0424	1.95e-02 (2.48e-04)	1.94e-02 (2.17e-04)	0.1090	1.95e-02 (2.10e-04)	1.96e-02 (3.33e-04)	0.0960
feature 695	1.95e-02 (2.44e-04)	1.95e-02 (1.85e-04)	0.9105	1.95e-02 (2.33e-04)	1.95e-02 (2.24e-04)	0.2184	1.95e-02 (2.45e-04)	1.94e-02 (1.48e-04)	0.0297	1.95e-02 (2.33e-04)	1.94e-02 (2.16e-04)	0.0939	1.95e-02 (2.00e-04)	1.96e-02 (3.20e-04)	0.1079
feature 696	1.94e-02 (2.32e-04)	1.94e-02 (1.70e-04)	0.9684	1.94e-02 (2.21e-04)	1.95e-02 (2.09e-04)	0.1803	1.95e-02 (2.33e-04)	1.94e-02 (1.35e-04)	0.0180	1.95e-02 (2.18e-04)	1.94e-02 (2.14e-04)	0.0905	1.94e-02 (1.90e-04)	1.95e-02 (3.02e-04)	0.1115
feature 697	1.94e-02 (2.19e-04)	1.94e-02 (1.57e-04)	0.9537	1.94e-02 (2.09e-04)	1.95e-02 (1.91e-04)	0.1388	1.94e-02 (2.18e-04)	1.93e-02 (1.27e-04)	0.0106	1.94e-02 (2.03e-04)	1.93e-02 (2.10e-04)	0.1029	1.94e-02 (1.80e-04)	1.95e-02 (2.79e-04)	0.1063
feature 698	1.94e-02 (2.04e-04)	1.94e-02 (1.47e-04)	0.9912	1.94e-02 (1.96e-04)	1.95e-02 (1.75e-04)	0.1136	1.94e-02 (2.03e-04)	1.93e-02 (1.23e-04)	0.0073	1.94e-02 (1.89e-04)	1.93e-02 (2.02e-04)	0.1320	1.94e-02 (1.70e-04)	1.95e-02 (2.56e-04)	0.0989
feature 699	1.94e-02 (1.90e-04)	1.94e-02 (1.38e-04)	0.9761	1.94e-02 (1.83e-04)	1.94e-02 (1.60e-04)	0.1136	1.94e-02 (1.88e-04)	1.93e-02 (1.20e-04)	0.0064	1.94e-02 (1.76e-04)	1.93e-02 (1.91e-04)	0.1690	1.94e-02 (1.60e-04)	1.94e-02 (2.35e-04)	0.0987
feature 700	1.93e-02 (1.78e-04)	1.94e-02 (1.28e-04)	0.8250	1.93e-02 (1.72e-04)	1.94e-02 (1.50e-04)	0.1383	1.94e-02 (1.75e-04)	1.93e-02 (1.16e-04)	0.0062	1.94e-02 (1.65e-04)	1.93e-02 (1.80e-04)	0.1921	1.93e-02 (1.50e-04)	1.94e-02 (2.20e-04)	0.1132
feature 701	1.93e-02 (1.69e-04)	1.93e-02 (1.20e-04)	0.5620	1.93e-02 (1.62e-04)	1.94e-02 (1.43e-04)	0.1757	1.93e-02 (1.66e-04)	1.92e-02 (1.07e-04)	0.0053	1.93e-02 (1.55e-04)	1.93e-02 (1.71e-04)	0.1850	1.93e-02 (1.42e-04)	1.94e-02 (2.10e-04)	0.1444
feature 702	1.93e-02 (1.61e-04)	1.93e-02 (1.15e-04)	0.3339	1.93e-02 (1.55e-04)	1.93e-02 (1.38e-04)	0.1986	1.93e-02 (1.60e-04)	1.92e-02 (9.54e-05)	0.0037	1.93e-02 (1.48e-04)	1.92e-02 (1.66e-04)	0.1599	1.93e-02 (1.36e-04)	1.93e-02 (2.02e-04)	0.1803
feature 703	1.93e-02 (1.54e-04)	1.93e-02 (1.09e-04)	0.2208	1.93e-02 (1.49e-04)	1.93e-02 (1.33e-04)	0.1884	1.93e-02 (1.53e-04)	1.92e-02 (8.77e-05)	0.0023	1.93e-02 (1.40e-04)	1.92e-02 (1.63e-04)	0.1456	1.93e-02 (1.32e-04)	1.93e-02 (1.89e-04)	0.1992
feature 704	1.92e-02 (1.47e-04)	1.93e-02 (1.01e-04)	0.1982	1.92e-02 (1.41e-04)	1.93e-02 (1.25e-04)	0.1598	1.93e-02 (1.44e-04)	1.92e-02 (8.75e-05)	0.0019	1.93e-02 (1.31e-04)	1.92e-02 (1.62e-04)	0.1649	1.92e-02 (1.28e-04)	1.93e-02 (1.73e-04)	0.1919
feature 705	1.92e-02 (1.39e-04)	1.92e-02 (9.34e-05)	0.2393	1.92e-02 (1.33e-04)	1.93e-02 (1.16e-04)	0.1456	1.92e-02 (1.34e-04)	1.92e-02 (9.28e-05)	0.0025	1.92e-02 (1.22e-04)	1.92e-02 (1.58e-04)	0.2361	1.92e-02 (1.23e-04)	1.93e-02 (1.54e-04)	0.1723
feature 706	1.92e-02 (1.30e-04)	1.92e-02 (8.91e-05)	0.3037	1.92e-02 (1.26e-04)	1.92e-02 (1.09e-04)	0.1765	1.92e-02 (1.24e-04)	1.91e-02 (9.86e-05)	0.0043	1.92e-02 (1.15e-04)	1.92e-02 (1.52e-04)	0.3683	1.92e-02 (1.18e-04)	1.92e-02 (1.36e-04)	0.1639
feature 707	1.92e-02 (1.22e-04)	1.92e-02 (8.96e-05)	0.3099	1.92e-02 (1.19e-04)	1.92e-02 (1.04e-04)	0.2845	1.92e-02 (1.16e-04)	1.91e-02 (1.01e-04)	0.0083	1.92e-02 (1.09e-04)	1.92e-02 (1.42e-04)	0.5258	1.92e-02 (1.14e-04)	1.92e-02 (1.23e-04)	0.1908
feature 708	1.91e-02 (1.16e-04)	1.92e-02 (9.61e-05)	0.2420	1.91e-02 (1.15e-04)	1.92e-02 (1.04e-04)	0.4717	1.92e-02 (1.12e-04)	1.91e-02 (1.01e-04)	0.0155	1.92e-02 (1.08e-04)	1.91e-02 (1.33e-04)	0.6236	1.91e-02 (1.11e-04)	1.92e-02 (1.17e-04)	0.2745
feature 709	1.91e-02 (1.13e-04)	1.92e-02 (1.07e-04)	0.1736	1.91e-02 (1.14e-04)	1.91e-02 (1.06e-04)	0.6495	1.91e-02 (1.12e-04)	1.91e-02 (1.00e-04)	0.0266	1.91e-02 (1.09e-04)	1.91e-02 (1.24e-04)	0.6135	1.91e-02 (1.11e-04)	1.91e-02 (1.16e-04)	0.3984
feature 710	1.91e-02 (1.12e-04)	1.91e-02 (1.14e-04)	0.1425	1.91e-02 (1.14e-04)	1.91e-02 (1.11e-04)	0.7262	1.91e-02 (1.13e-04)	1.91e-02 (1.02e-04)	0.0403	1.91e-02 (1.12e-04)	1.91e-02 (1.17e-04)	0.5507	1.91e-02 (1.13e-04)	1.91e-02 (1.14e-04)	0.4929
feature 711	1.91e-02 (1.12e-04)	1.91e-02 (1.15e-04)	0.1515	1.91e-02 (1.13e-04)	1.91e-02 (1.15e-04)	0.7233	1.91e-02 (1.13e-04)	1.90e-02 (1.07e-04)	0.0540	1.91e-02 (1.14e-04)	1.91e-02 (1.13e-04)	0.5470	1.91e-02 (1.14e-04)	1.91e-02 (1.11e-04)	0.5159
feature 712	1.90e-02 (1.12e-04)	1.91e-02 (1.11e-04)	0.2155	1.91e-02 (1.12e-04)	1.91e-02 (1.17e-04)	0.7311	1.91e-02 (1.10e-04)	1.90e-02 (1.13e-04)	0.0695	1.91e-02 (1.13e-04)	1.90e-02 (1.13e-04)	0.6909	1.91e-02 (1.14e-04)	1.91e-02 (1.05e-04)	0.4931
feature 713	1.90e-02 (1.12e-04)	1.91e-02 (1.08e-04)	0.3560	1.90e-02 (1.10e-04)	1.90e-02 (1.16e-04)	0.8348	1.90e-02 (1.07e-04)	1.90e-02 (1.18e-04)	0.0949	1.90e-02 (1.11e-04)	1.90e-02 (1.13e-04)	0.9970	1.90e-02 (1.14e-04)	1.90e-02 (9.86e-05)	0.4803
feature 714	1.90e-02 (1.10e-04)	1.90e-02 (1.11e-04)	0.5207	1.90e-02 (1.09e-04)	1.90e-02 (1.15e-04)	0.9339	1.90e-02 (1.06e-04)	1.90e-02 (1.20e-04)	0.1458	1.90e-02 (1.10e-04)	1.90e-02 (1.12e-04)	0.6536	1.90e-02 (1.14e-04)	1.90e-02 (9.15e-05)	0.5259
feature 715	1.90e-02 (1.08e-04)	1.90e-02 (1.21e-04)	0.5962	1.90e-02 (1.10e-04)	1.90e-02 (1.13e-04)	0.6499	1.90e-02 (1.07e-04)	1.90e-02 (1.23e-04)	0.2421	1.90e-02 (1.11e-04)	1.90e-02 (1.09e-04)	0.4253	1.90e-02 (1.16e-04)	1.90e-02 (8.74e-05)	0.6561
feature 716	1.90e-02 (1.09e-04)	1.90e-02 (1.34e-04)	0.5732	1.90e-02 (1.14e-04)	1.90e-02 (1.12e-04)	0.4486	1.90e-02 (1.10e-04)	1.89e-02 (1.27e-04)	0.3817	1.90e-02 (1.16e-04)	1.90e-02 (1.05e-04)	0.3523	1.90e-02 (1.19e-04)	1.90e-02 (8.94e-05)	0.8269
feature 717	1.89e-02 (1.11e-04)	1.90e-02 (1.45e-04)	0.5332	1.90e-02 (1.20e-04)	1.89e-02 (1.16e-04)	0.3825	1.90e-02 (1.15e-04)	1.89e-02 (1.34e-04)	0.5121	1.89e-02 (1.23e-04)	1.90e-02 (9.97e-05)	0.3831	1.89e-02 (1.24e-04)	1.90e-02 (9.55e-05)	0.9328
feature 718	1.89e-02 (1.16e-04)	1.89e-02 (1.50e-04)	0.5455	1.89e-02 (1.24e-04)	1.89e-02 (1.23e-04)	0.4145	1.89e-02 (1.19e-04)	1.89e-02 (1.42e-04)	0.5860	1.89e-02 (1.30e-04)	1.89e-02 (9.52e-05)	0.4476	1.89e-02 (1.29e-04)	1.89e-02 (1.03e-04)	0.9300
feature 719	1.89e-02 (1.21e-04)	1.89e-02 (1.48e-04)	0.6529	1.89e-02 (1.26e-04)	1.89e-02 (1.31e-04)	0.4742	1.89e-02 (1.21e-04)	1.89e-02 (1.48e-04)	0.6163	1.89e-02 (1.33e-04)	1.89e-02 (9.61e-05)	0.4528	1.89e-02 (1.31e-04)	1.89e-02 (1.09e-04)	0.8537
feature 720	1.89e-02 (1.26e-04)	1.89e-02 (1.44e-04)	0.8712	1.89e-02 (1.28e-04)	1.89e-02 (1.35e-04)	0.4839	1.89e-02 (1.24e-04)	1.89e-02 (1.50e-04)	0.6516	1.89e-02 (1.34e-04)	1.89e-02 (1.03e-04)	0.3564	1.89e-02 (1.33e-04)	1.89e-02 (1.14e-04)	0.7699
feature 721	1.89e-02 (1.28e-04)	1.89e-02 (1.43e-04)	0.8711	1.89e-02 (1.29e-04)	1.88e-02 (1.36e-04)	0.4058	1.89e-02 (1.26e-04)	1.89e-02 (1.50e-04)	0.7385	1.89e-02 (1.34e-04)	1.89e-02 (1.13e-04)	0.2264	1.89e-02 (1.35e-04)	1.89e-02 (1.14e-04)	0.7271
feature 722	1.88e-02 (1.29e-04)	1.88e-02 (1.48e-04)	0.7019	1.89e-02 (1.32e-04)	1.88e-02 (1.34e-04)	0.2758	1.88e-02 (1.29e-04)	1.88e-02 (1.49e-04)	0.8955	1.88e-02 (1.34e-04)	1.89e-02 (1.20e-04)	0.1410	1.88e-02 (1.38e-04)	1.89e-02 (1.10e-04)	0.7412
feature 723	1.88e-02 (1.30e-04)	1.88e-02 (1.57e-04)	0.6597	1.88e-02 (1.36e-04)	1.88e-02 (1.31e-04)	0.1676	1.88e-02 (1.32e-04)	1.88e-02 (1.52e-04)	0.9164	1.88e-02 (1.37e-04)	1.89e-02 (1.26e-04)	0.1127	1.88e-02 (1.43e-04)	1.88e-02 (1.06e-04)	0.7962
feature 724	1.88e-02 (1.33e-04)	1.88e-02 (1.67e-04)	0.6938	1.88e-02 (1.42e-04)	1.88e-02 (1.28e-04)	0.1182	1.88e-02 (1.36e-04)	1.88e-02 (1.59e-04)	0.7744	1.88e-02 (1.41e-04)	1.88e-02 (1.30e-04)	0.1270	1.88e-02 (1.48e-04)	1.88e-02 (1.06e-04)	0.8400
feature 725	1.88e-02 (1.37e-04)	1.88e-02 (1.74e-04)	0.7239	1.88e-02 (1.47e-04)	1.87e-02 (1.31e-04)	0.1225	1.88e-02 (1.39e-04)	1.88e-02 (1.69e-04)	0.7139	1.88e-02 (1.48e-04)	1.88e-02 (1.30e-04)	0.1739	1.88e-02 (1.53e-04)	1.88e-02 (1.11e-04)	0.8204
feature 726	1.88e-02 (1.42e-04)	1.87e-02 (1.74e-04)	0.6824	1.88e-02 (1.50e-04)	1.87e-02 (1.39e-04)	0.1675	1.88e-02 (1.42e-04)	1.88e-02 (1.76e-04)	0.7123	1.87e-02 (1.53e-04)	1.88e-02 (1.30e-04)	0.2341	1.88e-02 (1.56e-04)	1.88e-02 (1.18e-04)	0.7364
feature 727	1.87e-02 (1.48e-04)	1.87e-02 (1.70e-04)	0.5500	1.87e-02 (1.53e-04)	1.87e-02 (1.46e-04)	0.2251	1.87e-02 (1.45e-04)	1.87e-02 (1.79e-04)	0.7224	1.87e-02 (1.56e-04)	1.88e-02 (1.35e-04)	0.2656	1.87e-02 (1.58e-04)	1.87e-02 (1.27e-04)	0.6317
feature 728	1.87e-02 (1.52e-04)	1.87e-02 (1.65e-04)	0.3795	1.87e-02 (1.55e-04)	1.87e-02 (1.52e-04)	0.2479	1.87e-02 (1.49e-04)	1.87e-02 (1.78e-04)	0.6959	1.87e-02 (1.56e-04)	1.88e-02 (1.44e-04)	0.2430	1.87e-02 (1.60e-04)	1.87e-02 (1.32e-04)	0.5467
feature 729	1.87e-02 (1.54e-04)	1.87e-02 (1.64e-04)	0.2532	1.87e-02 (1.56e-04)	1.87e-02 (1.54e-04)	0.2136	1.87e-02 (1.53e-04)	1.87e-02 (1.74e-04)	0.6085	1.87e-02 (1.56e-04)	1.87e-02 (1.55e-04)	0.1939	1.87e-02 (1.63e-04)	1.87e-02 (1.31e-04)	0.4947
feature 730	1.87e-02 (1.55e-04)	1.86e-02 (1.69e-04)	0.1975	1.87e-02 (1.59e-04)	1.86e-02 (1.53e-04)	0.1506	1.87e-02 (1.56e-04)	1.87e-02 (1.71e-04)	0.4839	1.87e-02 (1.56e-04)	1.87e-02 (1.64e-04)	0.1604	1.87e-02 (1.66e-04)	1.87e-02 (1.25e-04)	0.4718
feature 731	1.87e-02 (1.56e-04)	1.86e-02 (1.75e-04)	0.1931	1.87e-02 (1.62e-04)	1.86e-02 (1.49e-04)	0.1017	1.87e-02 (1.58e-04)	1.87e-02 (1.72e-04)	0.3794	1.86e-02 (1.57e-04)	1.87e-02 (1.70e-04)	0.1613	1.87e-02 (1.70e-04)	1.87e-02 (1.19e-04)	0.4649
feature 732	1.87e-02 (1.58e-04)	1.86e-02 (1.81e-04)	0.2140	1.87e-02 (1.66e-04)	1.86e-02 (1.47e-04)	0.0851	1.86e-02 (1.60e-04)	1.87e-02 (1.78e-04)	0.3299	1.86e-02 (1.60e-04)	1.87e-02 (1.73e-04)	0.2007	1.86e-02 (1.73e-04)	1.87e-02 (1.17e-04)	0.4506
feature 733	1.86e-02 (1.61e-04)	1.86e-02 (1.83e-04)	0.2281	1.86e-02 (1.68e-04)	1.86e-02 (1.49e-04)	0.1027	1.86e-02 (1.61e-04)	1.87e-02 (1.86e-04)	0.3296	1.86e-02 (1.64e-04)	1.87e-02 (1.74e-04)	0.2753	1.86e-02 (1.76e-04)	1.86e-02 (1.21e-04)	0.4128
feature 734	1.86e-02 (1.64e-04)	1.86e-02 (1.79e-04)	0.2062	1.86e-02 (1.70e-04)	1.85e-02 (1.55e-04)	0.1533	1.86e-02 (1.62e-04)	1.86e-02 (1.90e-04)	0.3544	1.86e-02 (1.67e-04)	1.86e-02 (1.74e-04)	0.3609	1.86e-02 (1.76e-04)	1.86e-02 (1.29e-04)	0.3614
feature 735	1.86e-02 (1.67e-04)	1.85e-02 (1.72e-04)	0.1500	1.86e-02 (1.71e-04)	1.85e-02 (1.62e-04)	0.2170	1.86e-02 (1.64e-04)	1.86e-02 (1.90e-04)	0.3711	1.86e-02 (1.68e-04)	1.86e-02 (1.77e-04)	0.4111	1.86e-02 (1.76e-04)	1.86e-02 (1.38e-04)	0.3154
feature 736	1.86e-02 (1.70e-04)	1.85e-02 (1.67e-04)	0.0939	1.86e-02 (1.71e-04)	1.85e-02 (1.67e-04)	0.2510	1.85e-02 (1.67e-04)	1.86e-02 (1.84e-04)	0.3484	1.85e-02 (1.68e-04)	1.86e-02 (1.83e-04)	0.4011	1.85e-02 (1.77e-04)	1.86e-02 (1.44e-04)	0.2822
feature 737	1.86e-02 (1.71e-04)	1.85e-02 (1.66e-04)	0.0614	1.85e-02 (1.72e-04)	1.85e-02 (1.70e-04)	0.2330	1.85e-02 (1.70e-04)	1.86e-02 (1.77e-04)	0.2806	1.85e-02 (1.68e-04)	1.86e-02 (1.88e-04)	0.3582	1.85e-02 (1.78e-04)	1.86e-02 (1.43e-04)	0.2608
feature 738	1.85e-02 (1.70e-04)	1.85e-02 (1.69e-04)	0.0502	1.85e-02 (1.72e-04)	1.85e-02 (1.71e-04)	0.1863	1.85e-02 (1.72e-04)	1.86e-02 (1.70e-04)	0.2000	1.85e-02 (1.67e-04)	1.86e-02 (1.93e-04)	0.3298	1.85e-02 (1.80e-04)	1.86e-02 (1.39e-04)	0.2499
feature 739	1.85e-02 (1.70e-04)	1.84e-02 (1.72e-04)	0.0523	1.85e-02 (1.72e-04)	1.85e-02 (1.69e-04)	0.1493	1.85e-02 (1.73e-04)	1.86e-02 (1.67e-04)	0.1449	1.85e-02 (1.67e-04)	1.85e-02 (1.95e-04)	0.3478	1.85e-02 (1.81e-04)	1.85e-02 (1.35e-04)	0.2464
feature 740	1.85e-02 (1.69e-04)	1.84e-02 (1.73e-04)	0.0620	1.85e-02 (1.72e-04)	1.84e-02 (1.68e-04)	0.1442	1.85e-02 (1.72e-04)	1.85e-02 (1.68e-04)	0.1251	1.85e-02 (1.67e-04)	1.85e-02 (1.94e-04)	0.4244	1.85e-02 (1.80e-04)	1.85e-02 (1.35e-04)	0.2438
feature 741	1.85e-02 (1.69e-04)	1.84e-02 (1.70e-04)	0.0703	1.85e-02 (1.72e-04)	1.84e-02 (1.67e-04)	0.1801	1.85e-02 (1.70e-04)	1.85e-02 (1.71e-04)	0.1321	1.85e-02 (1.67e-04)	1.85e-02 (1.92e-04)	0.5514	1.85e-02 (1.78e-04)	1.85e-02 (1.39e-04)	0.2388
feature 742	1.85e-02 (1.70e-04)	1.84e-02 (1.63e-04)	0.0668	1.85e-02 (1.71e-04)	1.84e-02 (1.68e-04)	0.2587	1.84e-02 (1.69e-04)	1.85e-02 (1.72e-04)	0.1525	1.84e-02 (1.67e-04)	1.85e-02 (1.89e-04)	0.6867	1.84e-02 (1.76e-04)	1.85e-02 (1.47e-04)	0.2365
feature 743	1.84e-02 (1.71e-04)	1.84e-02 (1.56e-04)	0.0522	1.84e-02 (1.71e-04)	1.84e-02 (1.69e-04)	0.3562	1.84e-02 (1.69e-04)	1.85e-02 (1.70e-04)	0.1669	1.84e-02 (1.67e-04)	1.84e-02 (1.89e-04)	0.7699	1.84e-02 (1.73e-04)	1.85e-02 (1.56e-04)	0.2416
feature 744	1.84e-02 (1.72e-04)	1.83e-02 (1.54e-04)	0.0381	1.84e-02 (1.71e-04)	1.84e-02 (1.72e-04)	0.4202	1.84e-02 (1.71e-04)	1.85e-02 (1.65e-04)	0.1549	1.84e-02 (1.67e-04)	1.84e-02 (1.90e-04)	0.7773	1.84e-02 (1.73e-04)	1.84e-02 (1.62e-04)	0.2543
feature 745	1.84e-02 (1.73e-04)	1.83e-02 (1.57e-04)	0.0320	1.84e-02 (1.72e-04)	1.84e-02 (1.77e-04)	0.4207	1.84e-02 (1.74e-04)	1.84e-02 (1.60e-04)	0.1168	1.84e-02 (1.69e-04)	1.84e-02 (1.90e-04)	0.7418	1.84e-02 (1.74e-04)	1.84e-02 (1.64e-04)	0.2738
feature 746	1.84e-02 (1.73e-04)	1.83e-02 (1.63e-04)	0.0338	1.84e-02 (1.72e-04)	1.83e-02 (1.83e-04)	0.3835	1.84e-02 (1.76e-04)	1.84e-02 (1.55e-04)	0.0767	1.84e-02 (1.71e-04)	1.84e-02 (1.88e-04)	0.7239	1.84e-02 (1.76e-04)	1.84e-02 (1.63e-04)	0.3013
feature 747	1.84e-02 (1.73e-04)	1.83e-02 (1.67e-04)	0.0438	1.84e-02 (1.71e-04)	1.83e-02 (1.87e-04)	0.3588	1.83e-02 (1.77e-04)	1.84e-02 (1.53e-04)	0.0537	1.84e-02 (1.73e-04)	1.84e-02 (1.85e-04)	0.7748	1.84e-02 (1.77e-04)	1.84e-02 (1.62e-04)	0.3361
feature 748	1.84e-02 (1.73e-04)	1.83e-02 (1.68e-04)	0.0646	1.84e-02 (1.71e-04)	1.83e-02 (1.90e-04)	0.3837	1.83e-02 (1.76e-04)	1.84e-02 (1.55e-04)	0.0494	1.83e-02 (1.74e-04)	1.83e-02 (1.83e-04)	0.9115	1.83e-02 (1.78e-04)	1.84e-02 (1.62e-04)	0.3759
feature 749	1.83e-02 (1.74e-04)	1.83e-02 (1.68e-04)	0.0977	1.83e-02 (1.71e-04)	1.83e-02 (1.89e-04)	0.4780	1.83e-02 (1.75e-04)	1.84e-02 (1.60e-04)	0.0620	1.83e-02 (1.74e-04)	1.83e-02 (1.82e-04)	0.8991	1.83e-02 (1.77e-04)	1.84e-02 (1.63e-04)	0.4232
feature 750	1.83e-02 (1.75e-04)	1.83e-02 (1.70e-04)	0.1393	1.83e-02 (1.74e-04)	1.83e-02 (1.86e-04)	0.6407	1.83e-02 (1.75e-04)	1.84e-02 (1.69e-04)	0.0920	1.83e-02 (1.75e-04)	1.83e-02 (1.82e-04)	0.7296	1.83e-02 (1.78e-04)	1.83e-02 (1.66e-04)	0.4868
feature 751	1.83e-02 (1.79e-04)	1.83e-02 (1.79e-04)	0.1822	1.83e-02 (1.80e-04)	1.83e-02 (1.85e-04)	0.8251	1.83e-02 (1.78e-04)	1.84e-02 (1.81e-04)	0.1334	1.83e-02 (1.80e-04)	1.83e-02 (1.84e-04)	0.6325	1.83e-02 (1.83e-04)	1.83e-02 (1.71e-04)	0.5732
feature 752	1.83e-02 (1.86e-04)	1.82e-02 (1.95e-04)	0.2249	1.83e-02 (1.89e-04)	1.83e-02 (1.89e-04)	0.9513	1.83e-02 (1.84e-04)	1.83e-02 (1.98e-04)	0.1663	1.83e-02 (1.90e-04)	1.83e-02 (1.85e-04)	0.6053	1.83e-02 (1.92e-04)	1.83e-02 (1.76e-04)	0.6812
feature 753	1.83e-02 (1.94e-04)	1.82e-02 (2.16e-04)	0.2737	1.83e-02 (2.00e-04)	1.83e-02 (2.03e-04)	0.9833	1.83e-02 (1.93e-04)	1.83e-02 (2.17e-04)	0.1767	1.83e-02 (2.04e-04)	1.83e-02 (1.83e-04)	0.6106	1.83e-02 (2.05e-04)	1.83e-02 (1.79e-04)	0.8044
feature 754	1.83e-02 (2.05e-04)	1.82e-02 (2.36e-04)	0.3422	1.83e-02 (2.10e-04)	1.83e-02 (2.23e-04)	0.9601	1.82e-02 (2.04e-04)	1.83e-02 (2.36e-04)	0.1741	1.83e-02 (2.20e-04)	1.82e-02 (1.80e-04)	0.6026	1.83e-02 (2.20e-04)	1.83e-02 (1.80e-04)	0.9362
feature 755	1.83e-02 (2.17e-04)	1.82e-02 (2.54e-04)	0.4469	1.83e-02 (2.21e-04)	1.83e-02 (2.45e-04)	0.9483	1.82e-02 (2.15e-04)	1.83e-02 (2.56e-04)	0.1779	1.83e-02 (2.35e-04)	1.82e-02 (1.82e-04)	0.5525	1.83e-02 (2.36e-04)	1.83e-02 (1.79e-04)	0.9271
feature 756	1.83e-02 (2.30e-04)	1.82e-02 (2.71e-04)	0.5971	1.82e-02 (2.33e-04)	1.82e-02 (2.64e-04)	0.9933	1.82e-02 (2.26e-04)	1.83e-02 (2.76e-04)	0.2029	1.83e-02 (2.48e-04)	1.82e-02 (1.93e-04)	0.4704	1.82e-02 (2.52e-04)	1.82e-02 (1.76e-04)	0.7829
feature 757	1.82e-02 (2.43e-04)	1.82e-02 (2.88e-04)	0.7767	1.82e-02 (2.47e-04)	1.82e-02 (2.77e-04)	0.8955	1.82e-02 (2.38e-04)	1.83e-02 (2.97e-04)	0.2571	1.82e-02 (2.61e-04)	1.82e-02 (2.11e-04)	0.3920	1.82e-02 (2.68e-04)	1.82e-02 (1.72e-04)	0.6288
feature 758	1.82e-02 (2.57e-04)	1.82e-02 (3.11e-04)	0.9436	1.82e-02 (2.65e-04)	1.82e-02 (2.85e-04)	0.7461	1.82e-02 (2.52e-04)	1.83e-02 (3.23e-04)	0.3370	1.82e-02 (2.76e-04)	1.82e-02 (2.32e-04)	0.3433	1.82e-02 (2.87e-04)	1.82e-02 (1.68e-04)	0.4751
feature 759	1.82e-02 (2.74e-04)	1.82e-02 (3.41e-04)	0.9371	1.82e-02 (2.87e-04)	1.82e-02 (2.93e-04)	0.6124	1.82e-02 (2.69e-04)	1.83e-02 (3.56e-04)	0.4207	1.82e-02 (2.96e-04)	1.82e-02 (2.52e-04)	0.3274	1.82e-02 (3.10e-04)	1.82e-02 (1.68e-04)	0.3435
feature 760	1.82e-02 (2.95e-04)	1.82e-02 (3.76e-04)	0.8665	1.82e-02 (3.14e-04)	1.82e-02 (3.09e-04)	0.5389	1.82e-02 (2.90e-04)	1.83e-02 (3.94e-04)	0.4793	1.82e-02 (3.22e-04)	1.82e-02 (2.67e-04)	0.3348	1.82e-02 (3.37e-04)	1.82e-02 (1.73e-04)	0.2475
feature 761	1.82e-02 (3.20e-04)	1.82e-02 (4.14e-04)	0.8200	1.82e-02 (3.42e-04)	1.82e-02 (3.37e-04)	0.5318	1.82e-02 (3.13e-04)	1.83e-02 (4.35e-04)	0.5031	1.82e-02 (3.53e-04)	1.82e-02 (2.79e-04)	0.3513	1.82e-02 (3.68e-04)	1.81e-02 (1.80e-04)	0.1840
feature 762	1.82e-02 (3.48e-04)	1.82e-02 (4.51e-04)	0.7698	1.82e-02 (3.70e-04)	1.82e-02 (3.74e-04)	0.5644	1.82e-02 (3.40e-04)	1.83e-02 (4.77e-04)	0.5066	1.82e-02 (3.86e-04)	1.81e-02 (2.91e-04)	0.3636	1.82e-02 (4.00e-04)	1.81e-02 (1.89e-04)	0.1413
feature 763	1.82e-02 (3.77e-04)	1.82e-02 (4.84e-04)	0.6994	1.82e-02 (3.97e-04)	1.82e-02 (4.16e-04)	0.5978	1.82e-02 (3.67e-04)	1.83e-02 (5.16e-04)	0.5129	1.82e-02 (4.19e-04)	1.81e-02 (3.11e-04)	0.3649	1.82e-02 (4.34e-04)	1.81e-02 (1.94e-04)	0.1084
feature 764	1.82e-02 (4.07e-04)	1.82e-02 (5.16e-04)	0.6108	1.82e-02 (4.26e-04)	1.82e-02 (4.56e-04)	0.6015	1.82e-02 (3.96e-04)	1.83e-02 (5.53e-04)	0.5390	1.82e-02 (4.49e-04)	1.81e-02 (3.42e-04)	0.3579	1.82e-02 (4.68e-04)	1.81e-02 (1.96e-04)	0.0791
feature 765	1.82e-02 (4.37e-04)	1.83e-02 (5.48e-04)	0.5202	1.82e-02 (4.56e-04)	1.83e-02 (4.89e-04)	0.5671	1.82e-02 (4.26e-04)	1.83e-02 (5.90e-04)	0.5898	1.82e-02 (4.79e-04)	1.81e-02 (3.81e-04)	0.3509	1.82e-02 (5.03e-04)	1.81e-02 (1.94e-04)	0.0533
feature 766	1.82e-02 (4.68e-04)	1.83e-02 (5.86e-04)	0.4463	1.82e-02 (4.89e-04)	1.83e-02 (5.17e-04)	0.5085	1.82e-02 (4.58e-04)	1.83e-02 (6.28e-04)	0.6563	1.82e-02 (5.09e-04)	1.81e-02 (4.24e-04)	0.3510	1.82e-02 (5.39e-04)	1.81e-02 (1.93e-04)	0.0341
feature 767	1.82e-02 (4.99e-04)	1.83e-02 (6.29e-04)	0.3984	1.82e-02 (5.26e-04)	1.83e-02 (5.42e-04)	0.4513	1.82e-02 (4.91e-04)	1.82e-02 (6.72e-04)	0.7192	1.82e-02 (5.43e-04)	1.81e-02 (4.64e-04)	0.3604	1.82e-02 (5.77e-04)	1.81e-02 (1.99e-04)	0.0224
feature 768	1.82e-02 (5.34e-04)	1.83e-02 (6.78e-04)	0.3734	1.82e-02 (5.66e-04)	1.83e-02 (5.71e-04)	0.4171	1.82e-02 (5.26e-04)	1.82e-02 (7.22e-04)	0.7600	1.82e-02 (5.82e-04)	1.81e-02 (4.99e-04)	0.3767	1.82e-02 (6.18e-04)	1.80e-02 (2.14e-04)	0.0166
feature 769	1.82e-02 (5.72e-04)	1.83e-02 (7.28e-04)	0.3610	1.82e-02 (6.08e-04)	1.83e-02 (6.09e-04)	0.4137	1.82e-02 (5.63e-04)	1.83e-02 (7.77e-04)	0.7737	1.82e-02 (6.26e-04)	1.81e-02 (5.27e-04)	0.3942	1.83e-02 (6.61e-04)	1.80e-02 (2.36e-04)	0.0141
feature 770	1.82e-02 (6.13e-04)	1.84e-02 (7.77e-04)	0.3491	1.82e-02 (6.50e-04)	1.83e-02 (6.58e-04)	0.4342	1.82e-02 (6.02e-04)	1.83e-02 (8.34e-04)	0.7702	1.82e-02 (6.73e-04)	1.81e-02 (5.54e-04)	0.4075	1.83e-02 (7.07e-04)	1.80e-02 (2.62e-04)	0.0133
feature 771	1.82e-02 (6.57e-04)	1.84e-02 (8.23e-04)	0.3292	1.82e-02 (6.92e-04)	1.83e-02 (7.14e-04)	0.4619	1.82e-02 (6.44e-04)	1.83e-02 (8.89e-04)	0.7665	1.83e-02 (7.20e-04)	1.81e-02 (5.86e-04)	0.4141	1.83e-02 (7.54e-04)	1.80e-02 (2.86e-04)	0.0128
feature 772	1.82e-02 (7.01e-04)	1.84e-02 (8.67e-04)	0.2997	1.82e-02 (7.34e-04)	1.83e-02 (7.70e-04)	0.4790	1.82e-02 (6.87e-04)	1.83e-02 (9.40e-04)	0.7767	1.83e-02 (7.65e-04)	1.81e-02 (6.29e-04)	0.4165	1.83e-02 (8.02e-04)	1.80e-02 (3.07e-04)	0.0117
feature 773	1.82e-02 (7.46e-04)	1.84e-02 (9.10e-04)	0.2660	1.82e-02 (7.77e-04)	1.84e-02 (8.23e-04)	0.4756	1.82e-02 (7.32e-04)	1.83e-02 (9.89e-04)	0.8062	1.83e-02 (8.09e-04)	1.81e-02 (6.81e-04)	0.4194	1.83e-02 (8.51e-04)	1.80e-02 (3.24e-04)	0.0099
feature 774	1.82e-02 (7.90e-04)	1.85e-02 (9.57e-04)	0.2357	1.82e-02 (8.22e-04)	1.84e-02 (8.69e-04)	0.4542	1.83e-02 (7.78e-04)	1.83e-02 (1.04e-03)	0.8494	1.83e-02 (8.53e-04)	1.81e-02 (7.38e-04)	0.4268	1.83e-02 (9.00e-04)	1.80e-02 (3.41e-04)	0.0079
feature 775	1.82e-02 (8.35e-04)	1.85e-02 (1.01e-03)	0.2142	1.82e-02 (8.71e-04)	1.84e-02 (9.11e-04)	0.4264	1.83e-02 (8.25e-04)	1.83e-02 (1.09e-03)	0.8932	1.83e-02 (8.98e-04)	1.81e-02 (7.94e-04)	0.4398	1.83e-02 (9.50e-04)	1.80e-02 (3.63e-04)	0.0063
feature 776	1.82e-02 (8.81e-04)	1.86e-02 (1.07e-03)	0.2021	1.83e-02 (9.22e-04)	1.85e-02 (9.52e-04)	0.4056	1.83e-02 (8.73e-04)	1.83e-02 (1.15e-03)	0.9238	1.83e-02 (9.48e-04)	1.82e-02 (8.45e-04)	0.4561	1.84e-02 (1.00e-03)	1.80e-02 (3.92e-04)	0.0054
feature 777	1.82e-02 (9.29e-04)	1.86e-02 (1.13e-03)	0.1968	1.83e-02 (9.75e-04)	1.85e-02 (1.00e-03)	0.4004	1.83e-02 (9.21e-04)	1.83e-02 (1.21e-03)	0.9348	1.83e-02 (1.00e-03)	1.82e-02 (8.88e-04)	0.4717	1.84e-02 (1.06e-03)	1.80e-02 (4.28e-04)	0.0051
feature 778	1.83e-02 (9.81e-04)	1.86e-02 (1.19e-03)	0.1934	1.83e-02 (1.03e-03)	1.85e-02 (1.06e-03)	0.4111	1.83e-02 (9.71e-04)	1.84e-02 (1.28e-03)	0.9303	1.84e-02 (1.06e-03)	1.82e-02 (9.28e-04)	0.4827	1.84e-02 (1.11e-03)	1.80e-02 (4.68e-04)	0.0053
feature 779	1.83e-02 (1.03e-03)	1.87e-02 (1.24e-03)	0.1877	1.83e-02 (1.08e-03)	1.85e-02 (1.12e-03)	0.4310	1.83e-02 (1.02e-03)	1.84e-02 (1.34e-03)	0.9214	1.84e-02 (1.12e-03)	1.82e-02 (9.69e-04)	0.4881	1.85e-02 (1.17e-03)	1.80e-02 (5.08e-04)	0.0057
feature 780	1.83e-02 (1.09e-03)	1.87e-02 (1.30e-03)	0.1773	1.83e-02 (1.13e-03)	1.86e-02 (1.19e-03)	0.4493	1.84e-02 (1.08e-03)	1.84e-02 (1.41e-03)	0.9200	1.84e-02 (1.17e-03)	1.82e-02 (1.02e-03)	0.4900	1.85e-02 (1.23e-03)	1.80e-02 (5.47e-04)	0.0060
feature 781	1.83e-02 (1.15e-03)	1.88e-02 (1.35e-03)	0.1633	1.84e-02 (1.19e-03)	1.86e-02 (1.26e-03)	0.4573	1.84e-02 (1.13e-03)	1.84e-02 (1.47e-03)	0.9330	1.84e-02 (1.23e-03)	1.83e-02 (1.08e-03)	0.4929	1.85e-02 (1.29e-03)	1.80e-02 (5.83e-04)	0.0060
feature 782	1.83e-02 (1.20e-03)	1.88e-02 (1.40e-03)	0.1489	1.84e-02 (1.24e-03)	1.86e-02 (1.32e-03)	0.4523	1.84e-02 (1.19e-03)	1.84e-02 (1.52e-03)	0.9592	1.85e-02 (1.29e-03)	1.83e-02 (1.14e-03)	0.5004	1.85e-02 (1.35e-03)	1.80e-02 (6.18e-04)	0.0056
feature 783	1.84e-02 (1.26e-03)	1.89e-02 (1.46e-03)	0.1371	1.84e-02 (1.30e-03)	1.87e-02 (1.38e-03)	0.4389	1.85e-02 (1.25e-03)	1.85e-02 (1.58e-03)	0.9906	1.85e-02 (1.34e-03)	1.83e-02 (1.21e-03)	0.5134	1.86e-02 (1.41e-03)	1.80e-02 (6.54e-04)	0.0051
feature 784	1.84e-02 (1.31e-03)	1.89e-02 (1.52e-03)	0.1295	1.84e-02 (1.36e-03)	1.87e-02 (1.43e-03)	0.4253	1.85e-02 (1.31e-03)	1.85e-02 (1.64e-03)	0.9836	1.85e-02 (1.40e-03)	1.83e-02 (1.27e-03)	0.5299	1.86e-02 (1.47e-03)	1.80e-02 (6.94e-04)	0.0046
feature 785	1.84e-02 (1.37e-03)	1.90e-02 (1.59e-03)	0.1258	1.85e-02 (1.42e-03)	1.88e-02 (1.49e-03)	0.4191	1.85e-02 (1.37e-03)	1.85e-02 (1.71e-03)	0.9712	1.86e-02 (1.46e-03)	1.84e-02 (1.33e-03)	0.5459	1.87e-02 (1.53e-03)	1.80e-02 (7.40e-04)	0.0044
feature 786	1.84e-02 (1.43e-03)	1.91e-02 (1.65e-03)	0.1242	1.85e-02 (1.48e-03)	1.88e-02 (1.55e-03)	0.4238	1.86e-02 (1.43e-03)	1.86e-02 (1.78e-03)	0.9730	1.86e-02 (1.52e-03)	1.84e-02 (1.38e-03)	0.5576	1.87e-02 (1.59e-03)	1.80e-02 (7.90e-04)	0.0045
feature 787	1.85e-02 (1.49e-03)	1.91e-02 (1.72e-03)	0.1225	1.85e-02 (1.54e-03)	1.89e-02 (1.62e-03)	0.4376	1.86e-02 (1.48e-03)	1.86e-02 (1.85e-03)	0.9828	1.86e-02 (1.59e-03)	1.84e-02 (1.43e-03)	0.5633	1.88e-02 (1.65e-03)	1.80e-02 (8.42e-04)	0.0048
feature 788	1.85e-02 (1.55e-03)	1.92e-02 (1.78e-03)	0.1188	1.86e-02 (1.60e-03)	1.89e-02 (1.70e-03)	0.4544	1.86e-02 (1.55e-03)	1.86e-02 (1.93e-03)	0.9912	1.87e-02 (1.65e-03)	1.85e-02 (1.48e-03)	0.5647	1.88e-02 (1.72e-03)	1.80e-02 (8.94e-04)	0.0053
feature 789	1.85e-02 (1.62e-03)	1.93e-02 (1.84e-03)	0.1128	1.86e-02 (1.66e-03)	1.89e-02 (1.77e-03)	0.4672	1.87e-02 (1.61e-03)	1.87e-02 (1.99e-03)	0.9904	1.87e-02 (1.72e-03)	1.85e-02 (1.54e-03)	0.5659	1.88e-02 (1.78e-03)	1.80e-02 (9.44e-04)	0.0056
feature 790	1.86e-02 (1.68e-03)	1.93e-02 (1.89e-03)	0.1055	1.87e-02 (1.72e-03)	1.90e-02 (1.85e-03)	0.4715	1.87e-02 (1.67e-03)	1.87e-02 (2.06e-03)	0.9777	1.88e-02 (1.78e-03)	1.85e-02 (1.61e-03)	0.5711	1.89e-02 (1.85e-03)	1.80e-02 (9.93e-04)	0.0057
feature 791	1.86e-02 (1.75e-03)	1.94e-02 (1.95e-03)	0.0985	1.87e-02 (1.79e-03)	1.91e-02 (1.92e-03)	0.4674	1.88e-02 (1.74e-03)	1.87e-02 (2.12e-03)	0.9567	1.88e-02 (1.85e-03)	1.86e-02 (1.68e-03)	0.5823	1.90e-02 (1.92e-03)	1.80e-02 (1.04e-03)	0.0055
feature 792	1.86e-02 (1.81e-03)	1.95e-02 (2.02e-03)	0.0932	1.87e-02 (1.85e-03)	1.91e-02 (1.99e-03)	0.4594	1.88e-02 (1.81e-03)	1.88e-02 (2.18e-03)	0.9348	1.89e-02 (1.91e-03)	1.86e-02 (1.75e-03)	0.5985	1.90e-02 (1.98e-03)	1.81e-02 (1.09e-03)	0.0052
feature 793	1.87e-02 (1.87e-03)	1.96e-02 (2.09e-03)	0.0901	1.88e-02 (1.92e-03)	1.92e-02 (2.05e-03)	0.4534	1.89e-02 (1.87e-03)	1.88e-02 (2.25e-03)	0.9203	1.89e-02 (1.98e-03)	1.87e-02 (1.82e-03)	0.6162	1.91e-02 (2.05e-03)	1.81e-02 (1.15e-03)	0.0049
feature 794	1.87e-02 (1.93e-03)	1.96e-02 (2.16e-03)	0.0888	1.88e-02 (1.98e-03)	1.92e-02 (2.11e-03)	0.4542	1.89e-02 (1.94e-03)	1.89e-02 (2.31e-03)	0.9172	1.90e-02 (2.04e-03)	1.87e-02 (1.88e-03)	0.6310	1.91e-02 (2.11e-03)	1.81e-02 (1.20e-03)	0.0049
feature 795	1.88e-02 (2.00e-03)	1.97e-02 (2.22e-03)	0.0882	1.89e-02 (2.05e-03)	1.93e-02 (2.18e-03)	0.4628	1.90e-02 (2.00e-03)	1.89e-02 (2.39e-03)	0.9241	1.90e-02 (2.11e-03)	1.88e-02 (1.94e-03)	0.6399	1.92e-02 (2.18e-03)	1.81e-02 (1.26e-03)	0.0050
feature 796	1.88e-02 (2.06e-03)	1.98e-02 (2.29e-03)	0.0870	1.90e-02 (2.11e-03)	1.94e-02 (2.26e-03)	0.4768	1.90e-02 (2.07e-03)	1.90e-02 (2.46e-03)	0.9351	1.91e-02 (2.18e-03)	1.88e-02 (1.99e-03)	0.6429	1.93e-02 (2.25e-03)	1.81e-02 (1.32e-03)	0.0054
feature 797	1.89e-02 (2.13e-03)	1.99e-02 (2.35e-03)	0.0847	1.90e-02 (2.18e-03)	1.94e-02 (2.35e-03)	0.4913	1.91e-02 (2.13e-03)	1.91e-02 (2.53e-03)	0.9425	1.91e-02 (2.25e-03)	1.89e-02 (2.04e-03)	0.6431	1.93e-02 (2.31e-03)	1.82e-02 (1.39e-03)	0.0059
feature 798	1.89e-02 (2.20e-03)	2.00e-02 (2.41e-03)	0.0811	1.91e-02 (2.24e-03)	1.95e-02 (2.43e-03)	0.5012	1.92e-02 (2.20e-03)	1.91e-02 (2.60e-03)	0.9412	1.92e-02 (2.32e-03)	1.90e-02 (2.11e-03)	0.6451	1.94e-02 (2.38e-03)	1.82e-02 (1.45e-03)	0.0062
feature 799	1.90e-02 (2.27e-03)	2.01e-02 (2.46e-03)	0.0769	1.91e-02 (2.31e-03)	1.96e-02 (2.51e-03)	0.5041	1.92e-02 (2.27e-03)	1.92e-02 (2.67e-03)	0.9304	1.93e-02 (2.39e-03)	1.90e-02 (2.18e-03)	0.6525	1.95e-02 (2.45e-03)	1.82e-02 (1.51e-03)	0.0063
feature 800	1.90e-02 (2.34e-03)	2.02e-02 (2.53e-03)	0.0732	1.92e-02 (2.37e-03)	1.96e-02 (2.58e-03)	0.5014	1.93e-02 (2.34e-03)	1.92e-02 (2.73e-03)	0.9141	1.93e-02 (2.46e-03)	1.91e-02 (2.25e-03)	0.6663	1.95e-02 (2.52e-03)	1.82e-02 (1.56e-03)	0.0061
feature 801	1.91e-02 (2.40e-03)	2.03e-02 (2.59e-03)	0.0706	1.93e-02 (2.44e-03)	1.97e-02 (2.65e-03)	0.4968	1.94e-02 (2.41e-03)	1.93e-02 (2.79e-03)	0.8988	1.94e-02 (2.52e-03)	1.92e-02 (2.32e-03)	0.6844	1.96e-02 (2.58e-03)	1.83e-02 (1.62e-03)	0.0059
feature 802	1.92e-02 (2.47e-03)	2.04e-02 (2.66e-03)	0.0692	1.93e-02 (2.51e-03)	1.98e-02 (2.72e-03)	0.4950	1.94e-02 (2.48e-03)	1.93e-02 (2.85e-03)	0.8905	1.95e-02 (2.59e-03)	1.92e-02 (2.39e-03)	0.7025	1.97e-02 (2.65e-03)	1.83e-02 (1.69e-03)	0.0057
feature 803	1.92e-02 (2.53e-03)	2.05e-02 (2.73e-03)	0.0687	1.94e-02 (2.57e-03)	1.99e-02 (2.79e-03)	0.4991	1.95e-02 (2.55e-03)	1.94e-02 (2.91e-03)	0.8916	1.95e-02 (2.66e-03)	1.93e-02 (2.45e-03)	0.7164	1.98e-02 (2.71e-03)	1.83e-02 (1.75e-03)	0.0057
feature 804	1.93e-02 (2.59e-03)	2.06e-02 (2.79e-03)	0.0684	1.95e-02 (2.63e-03)	1.99e-02 (2.86e-03)	0.5091	1.96e-02 (2.61e-03)	1.95e-02 (2.98e-03)	0.9002	1.96e-02 (2.73e-03)	1.94e-02 (2.50e-03)	0.7239	1.99e-02 (2.78e-03)	1.84e-02 (1.81e-03)	0.0059
feature 805	1.94e-02 (2.66e-03)	2.07e-02 (2.85e-03)	0.0676	1.95e-02 (2.70e-03)	2.00e-02 (2.94e-03)	0.5226	1.97e-02 (2.68e-03)	1.96e-02 (3.05e-03)	0.9110	1.97e-02 (2.79e-03)	1.95e-02 (2.55e-03)	0.7258	1.99e-02 (2.84e-03)	1.84e-02 (1.88e-03)	0.0063
feature 806	1.94e-02 (2.72e-03)	2.08e-02 (2.91e-03)	0.0661	1.96e-02 (2.76e-03)	2.01e-02 (3.02e-03)	0.5354	1.97e-02 (2.74e-03)	1.96e-02 (3.11e-03)	0.9180	1.98e-02 (2.86e-03)	1.95e-02 (2.60e-03)	0.7259	2.00e-02 (2.90e-03)	1.85e-02 (1.95e-03)	0.0068
feature 807	1.95e-02 (2.79e-03)	2.09e-02 (2.96e-03)	0.0638	1.97e-02 (2.82e-03)	2.02e-02 (3.10e-03)	0.5438	1.98e-02 (2.81e-03)	1.97e-02 (3.18e-03)	0.9172	1.98e-02 (2.93e-03)	1.96e-02 (2.66e-03)	0.7286	2.01e-02 (2.97e-03)	1.85e-02 (2.01e-03)	0.0071
feature 808	1.96e-02 (2.86e-03)	2.10e-02 (3.01e-03)	0.0614	1.98e-02 (2.88e-03)	2.03e-02 (3.18e-03)	0.5464	1.99e-02 (2.88e-03)	1.98e-02 (3.24e-03)	0.9088	1.99e-02 (3.00e-03)	1.97e-02 (2.73e-03)	0.7372	2.02e-02 (3.03e-03)	1.86e-02 (2.08e-03)	0.0072
feature 809	1.97e-02 (2.92e-03)	2.11e-02 (3.07e-03)	0.0592	1.99e-02 (2.95e-03)	2.03e-02 (3.25e-03)	0.5447	2.00e-02 (2.94e-03)	1.99e-02 (3.29e-03)	0.8963	2.00e-02 (3.06e-03)	1.98e-02 (2.79e-03)	0.7521	2.03e-02 (3.10e-03)	1.86e-02 (2.14e-03)	0.0071
feature 810	1.97e-02 (2.98e-03)	2.12e-02 (3.13e-03)	0.0578	1.99e-02 (3.01e-03)	2.04e-02 (3.32e-03)	0.5421	2.01e-02 (3.01e-03)	1.99e-02 (3.34e-03)	0.8851	2.01e-02 (3.12e-03)	1.99e-02 (2.86e-03)	0.7708	2.04e-02 (3.16e-03)	1.87e-02 (2.21e-03)	0.0069
feature 811	1.98e-02 (3.04e-03)	2.13e-02 (3.19e-03)	0.0570	2.00e-02 (3.07e-03)	2.05e-02 (3.38e-03)	0.5423	2.02e-02 (3.08e-03)	2.00e-02 (3.39e-03)	0.8798	2.02e-02 (3.19e-03)	2.00e-02 (2.92e-03)	0.7890	2.05e-02 (3.21e-03)	1.87e-02 (2.27e-03)	0.0067
feature 812	1.99e-02 (3.10e-03)	2.15e-02 (3.25e-03)	0.0568	2.01e-02 (3.13e-03)	2.06e-02 (3.44e-03)	0.5477	2.02e-02 (3.14e-03)	2.01e-02 (3.44e-03)	0.8822	2.03e-02 (3.25e-03)	2.01e-02 (2.98e-03)	0.8027	2.06e-02 (3.27e-03)	1.88e-02 (2.34e-03)	0.0067
feature 813	2.00e-02 (3.16e-03)	2.16e-02 (3.31e-03)	0.0566	2.02e-02 (3.18e-03)	2.07e-02 (3.51e-03)	0.5580	2.03e-02 (3.20e-03)	2.02e-02 (3.49e-03)	0.8906	2.03e-02 (3.31e-03)	2.02e-02 (3.02e-03)	0.8099	2.07e-02 (3.32e-03)	1.88e-02 (2.40e-03)	0.0070
feature 814	2.01e-02 (3.22e-03)	2.17e-02 (3.36e-03)	0.0561	2.03e-02 (3.24e-03)	2.08e-02 (3.58e-03)	0.5709	2.04e-02 (3.25e-03)	2.03e-02 (3.55e-03)	0.9007	2.04e-02 (3.37e-03)	2.02e-02 (3.07e-03)	0.8118	2.08e-02 (3.38e-03)	1.89e-02 (2.47e-03)	0.0074
feature 815	2.01e-02 (3.28e-03)	2.18e-02 (3.40e-03)	0.0550	2.04e-02 (3.29e-03)	2.09e-02 (3.65e-03)	0.5827	2.05e-02 (3.31e-03)	2.04e-02 (3.60e-03)	0.9077	2.05e-02 (3.43e-03)	2.03e-02 (3.11e-03)	0.8119	2.09e-02 (3.43e-03)	1.90e-02 (2.54e-03)	0.0079
feature 816	2.02e-02 (3.33e-03)	2.19e-02 (3.45e-03)	0.0536	2.05e-02 (3.35e-03)	2.10e-02 (3.72e-03)	0.5905	2.06e-02 (3.37e-03)	2.05e-02 (3.66e-03)	0.9082	2.06e-02 (3.49e-03)	2.04e-02 (3.16e-03)	0.8146	2.10e-02 (3.49e-03)	1.90e-02 (2.60e-03)	0.0083
feature 817	2.03e-02 (3.39e-03)	2.20e-02 (3.49e-03)	0.0521	2.06e-02 (3.40e-03)	2.11e-02 (3.79e-03)	0.5933	2.07e-02 (3.43e-03)	2.06e-02 (3.71e-03)	0.9024	2.07e-02 (3.55e-03)	2.05e-02 (3.21e-03)	0.8230	2.11e-02 (3.54e-03)	1.91e-02 (2.67e-03)	0.0084
feature 818	2.04e-02 (3.45e-03)	2.22e-02 (3.54e-03)	0.0507	2.07e-02 (3.45e-03)	2.12e-02 (3.86e-03)	0.5923	2.08e-02 (3.49e-03)	2.07e-02 (3.75e-03)	0.8930	2.08e-02 (3.60e-03)	2.06e-02 (3.26e-03)	0.8375	2.12e-02 (3.59e-03)	1.91e-02 (2.73e-03)	0.0083
feature 819	2.05e-02 (3.50e-03)	2.23e-02 (3.58e-03)	0.0498	2.08e-02 (3.51e-03)	2.13e-02 (3.91e-03)	0.5907	2.09e-02 (3.55e-03)	2.08e-02 (3.78e-03)	0.8843	2.09e-02 (3.66e-03)	2.08e-02 (3.32e-03)	0.8559	2.13e-02 (3.64e-03)	1.92e-02 (2.79e-03)	0.0081
feature 820	2.06e-02 (3.55e-03)	2.24e-02 (3.63e-03)	0.0494	2.09e-02 (3.55e-03)	2.14e-02 (3.97e-03)	0.5916	2.10e-02 (3.60e-03)	2.09e-02 (3.81e-03)	0.8802	2.10e-02 (3.70e-03)	2.09e-02 (3.37e-03)	0.8740	2.14e-02 (3.69e-03)	1.93e-02 (2.85e-03)	0.0080
feature 821	2.07e-02 (3.60e-03)	2.25e-02 (3.68e-03)	0.0492	2.10e-02 (3.60e-03)	2.15e-02 (4.02e-03)	0.5972	2.11e-02 (3.65e-03)	2.10e-02 (3.84e-03)	0.8822	2.11e-02 (3.75e-03)	2.10e-02 (3.41e-03)	0.8881	2.15e-02 (3.73e-03)	1.93e-02 (2.91e-03)	0.0080
feature 822	2.08e-02 (3.64e-03)	2.27e-02 (3.72e-03)	0.0490	2.11e-02 (3.64e-03)	2.16e-02 (4.07e-03)	0.6072	2.12e-02 (3.70e-03)	2.11e-02 (3.87e-03)	0.8895	2.12e-02 (3.80e-03)	2.11e-02 (3.45e-03)	0.8962	2.16e-02 (3.77e-03)	1.94e-02 (2.97e-03)	0.0082
feature 823	2.09e-02 (3.68e-03)	2.28e-02 (3.75e-03)	0.0486	2.12e-02 (3.68e-03)	2.17e-02 (4.12e-03)	0.6197	2.13e-02 (3.75e-03)	2.12e-02 (3.91e-03)	0.8986	2.13e-02 (3.85e-03)	2.12e-02 (3.48e-03)	0.8989	2.17e-02 (3.81e-03)	1.95e-02 (3.03e-03)	0.0087
feature 824	2.10e-02 (3.73e-03)	2.29e-02 (3.78e-03)	0.0479	2.13e-02 (3.72e-03)	2.18e-02 (4.18e-03)	0.6315	2.14e-02 (3.79e-03)	2.13e-02 (3.95e-03)	0.9057	2.14e-02 (3.89e-03)	2.13e-02 (3.51e-03)	0.8994	2.18e-02 (3.85e-03)	1.96e-02 (3.09e-03)	0.0092
feature 825	2.11e-02 (3.77e-03)	2.30e-02 (3.81e-03)	0.0470	2.14e-02 (3.76e-03)	2.19e-02 (4.23e-03)	0.6397	2.15e-02 (3.83e-03)	2.14e-02 (3.99e-03)	0.9080	2.15e-02 (3.94e-03)	2.14e-02 (3.53e-03)	0.9016	2.20e-02 (3.88e-03)	1.97e-02 (3.15e-03)	0.0097
feature 826	2.12e-02 (3.82e-03)	2.32e-02 (3.84e-03)	0.0460	2.15e-02 (3.80e-03)	2.20e-02 (4.29e-03)	0.6432	2.16e-02 (3.88e-03)	2.15e-02 (4.02e-03)	0.9050	2.16e-02 (3.98e-03)	2.15e-02 (3.57e-03)	0.9088	2.21e-02 (3.92e-03)	1.98e-02 (3.21e-03)	0.0099
feature 827	2.13e-02 (3.86e-03)	2.33e-02 (3.87e-03)	0.0451	2.16e-02 (3.84e-03)	2.21e-02 (4.33e-03)	0.6431	2.18e-02 (3.92e-03)	2.16e-02 (4.04e-03)	0.8987	2.17e-02 (4.02e-03)	2.17e-02 (3.60e-03)	0.9217	2.22e-02 (3.95e-03)	1.99e-02 (3.27e-03)	0.0099
feature 828	2.14e-02 (3.90e-03)	2.34e-02 (3.89e-03)	0.0445	2.17e-02 (3.88e-03)	2.22e-02 (4.37e-03)	0.6420	2.19e-02 (3.96e-03)	2.17e-02 (4.06e-03)	0.8922	2.18e-02 (4.06e-03)	2.18e-02 (3.64e-03)	0.9389	2.23e-02 (3.98e-03)	1.99e-02 (3.32e-03)	0.0098
feature 829	2.15e-02 (3.93e-03)	2.35e-02 (3.92e-03)	0.0442	2.18e-02 (3.91e-03)	2.24e-02 (4.41e-03)	0.6430	2.20e-02 (4.00e-03)	2.18e-02 (4.07e-03)	0.8886	2.20e-02 (4.09e-03)	2.19e-02 (3.67e-03)	0.9569	2.24e-02 (4.01e-03)	2.00e-02 (3.37e-03)	0.0096
feature 830	2.16e-02 (3.96e-03)	2.37e-02 (3.95e-03)	0.0440	2.20e-02 (3.94e-03)	2.25e-02 (4.44e-03)	0.6481	2.21e-02 (4.04e-03)	2.19e-02 (4.07e-03)	0.8897	2.21e-02 (4.12e-03)	2.20e-02 (3.70e-03)	0.9720	2.25e-02 (4.03e-03)	2.01e-02 (3.41e-03)	0.0095
feature 831	2.17e-02 (3.98e-03)	2.38e-02 (3.97e-03)	0.0439	2.21e-02 (3.96e-03)	2.26e-02 (4.47e-03)	0.6577	2.22e-02 (4.07e-03)	2.21e-02 (4.08e-03)	0.8951	2.22e-02 (4.15e-03)	2.22e-02 (3.73e-03)	0.9820	2.27e-02 (4.06e-03)	2.02e-02 (3.46e-03)	0.0097
feature 832	2.19e-02 (4.01e-03)	2.39e-02 (3.99e-03)	0.0436	2.22e-02 (3.98e-03)	2.27e-02 (4.51e-03)	0.6702	2.23e-02 (4.09e-03)	2.22e-02 (4.09e-03)	0.9029	2.23e-02 (4.17e-03)	2.23e-02 (3.74e-03)	0.9869	2.28e-02 (4.07e-03)	2.03e-02 (3.51e-03)	0.0102
feature 833	2.20e-02 (4.04e-03)	2.40e-02 (4.00e-03)	0.0431	2.23e-02 (4.01e-03)	2.28e-02 (4.54e-03)	0.6827	2.24e-02 (4.12e-03)	2.23e-02 (4.11e-03)	0.9099	2.24e-02 (4.20e-03)	2.24e-02 (3.75e-03)	0.9888	2.29e-02 (4.09e-03)	2.04e-02 (3.55e-03)	0.0108
feature 834	2.21e-02 (4.06e-03)	2.42e-02 (4.01e-03)	0.0424	2.24e-02 (4.03e-03)	2.29e-02 (4.57e-03)	0.6924	2.25e-02 (4.14e-03)	2.24e-02 (4.12e-03)	0.9140	2.25e-02 (4.22e-03)	2.25e-02 (3.76e-03)	0.9911	2.30e-02 (4.11e-03)	2.05e-02 (3.60e-03)	0.0114
feature 835	2.22e-02 (4.08e-03)	2.43e-02 (4.02e-03)	0.0418	2.25e-02 (4.04e-03)	2.30e-02 (4.60e-03)	0.6978	2.26e-02 (4.17e-03)	2.25e-02 (4.14e-03)	0.9142	2.26e-02 (4.25e-03)	2.26e-02 (3.77e-03)	0.9968	2.31e-02 (4.12e-03)	2.06e-02 (3.65e-03)	0.0118
feature 836	2.23e-02 (4.11e-03)	2.44e-02 (4.02e-03)	0.0412	2.27e-02 (4.06e-03)	2.31e-02 (4.63e-03)	0.6992	2.28e-02 (4.19e-03)	2.26e-02 (4.14e-03)	0.9114	2.27e-02 (4.27e-03)	2.27e-02 (3.78e-03)	0.9924	2.32e-02 (4.14e-03)	2.07e-02 (3.69e-03)	0.0120
feature 837	2.24e-02 (4.12e-03)	2.45e-02 (4.03e-03)	0.0409	2.28e-02 (4.08e-03)	2.32e-02 (4.65e-03)	0.6989	2.29e-02 (4.21e-03)	2.28e-02 (4.14e-03)	0.9077	2.28e-02 (4.29e-03)	2.29e-02 (3.79e-03)	0.9771	2.34e-02 (4.15e-03)	2.08e-02 (3.73e-03)	0.0119
feature 838	2.25e-02 (4.14e-03)	2.47e-02 (4.04e-03)	0.0407	2.29e-02 (4.09e-03)	2.33e-02 (4.66e-03)	0.6997	2.30e-02 (4.23e-03)	2.29e-02 (4.13e-03)	0.9053	2.30e-02 (4.30e-03)	2.30e-02 (3.81e-03)	0.9597	2.35e-02 (4.15e-03)	2.09e-02 (3.76e-03)	0.0116
feature 839	2.26e-02 (4.15e-03)	2.48e-02 (4.04e-03)	0.0406	2.30e-02 (4.10e-03)	2.34e-02 (4.67e-03)	0.7040	2.31e-02 (4.24e-03)	2.30e-02 (4.11e-03)	0.9060	2.31e-02 (4.31e-03)	2.31e-02 (3.82e-03)	0.9433	2.36e-02 (4.15e-03)	2.10e-02 (3.79e-03)	0.0115
feature 840	2.28e-02 (4.15e-03)	2.49e-02 (4.04e-03)	0.0404	2.31e-02 (4.10e-03)	2.35e-02 (4.68e-03)	0.7128	2.32e-02 (4.25e-03)	2.31e-02 (4.09e-03)	0.9098	2.32e-02 (4.31e-03)	2.33e-02 (3.82e-03)	0.9304	2.37e-02 (4.15e-03)	2.11e-02 (3.82e-03)	0.0116
feature 841	2.29e-02 (4.16e-03)	2.50e-02 (4.04e-03)	0.0402	2.32e-02 (4.10e-03)	2.36e-02 (4.68e-03)	0.7253	2.33e-02 (4.26e-03)	2.32e-02 (4.07e-03)	0.9159	2.33e-02 (4.31e-03)	2.34e-02 (3.82e-03)	0.9219	2.38e-02 (4.15e-03)	2.12e-02 (3.85e-03)	0.0120
feature 842	2.30e-02 (4.16e-03)	2.51e-02 (4.03e-03)	0.0399	2.34e-02 (4.10e-03)	2.37e-02 (4.69e-03)	0.7391	2.34e-02 (4.26e-03)	2.33e-02 (4.06e-03)	0.9223	2.34e-02 (4.32e-03)	2.35e-02 (3.81e-03)	0.9169	2.39e-02 (4.14e-03)	2.13e-02 (3.87e-03)	0.0127
feature 843	2.31e-02 (4.16e-03)	2.52e-02 (4.02e-03)	0.0395	2.35e-02 (4.10e-03)	2.38e-02 (4.69e-03)	0.7514	2.36e-02 (4.26e-03)	2.35e-02 (4.05e-03)	0.9275	2.35e-02 (4.32e-03)	2.36e-02 (3.80e-03)	0.9130	2.41e-02 (4.13e-03)	2.15e-02 (3.90e-03)	0.0134
feature 844	2.32e-02 (4.16e-03)	2.53e-02 (4.00e-03)	0.0391	2.36e-02 (4.10e-03)	2.39e-02 (4.70e-03)	0.7600	2.37e-02 (4.26e-03)	2.36e-02 (4.04e-03)	0.9305	2.36e-02 (4.32e-03)	2.37e-02 (3.78e-03)	0.9075	2.42e-02 (4.13e-03)	2.16e-02 (3.93e-03)	0.0141
feature 845	2.33e-02 (4.16e-03)	2.55e-02 (3.99e-03)	0.0388	2.37e-02 (4.09e-03)	2.40e-02 (4.70e-03)	0.7644	2.38e-02 (4.26e-03)	2.37e-02 (4.03e-03)	0.9316	2.37e-02 (4.31e-03)	2.39e-02 (3.77e-03)	0.8985	2.43e-02 (4.11e-03)	2.17e-02 (3.96e-03)	0.0145
feature 846	2.34e-02 (4.16e-03)	2.56e-02 (3.97e-03)	0.0387	2.38e-02 (4.08e-03)	2.42e-02 (4.69e-03)	0.7658	2.39e-02 (4.26e-03)	2.38e-02 (4.01e-03)	0.9317	2.39e-02 (4.31e-03)	2.40e-02 (3.76e-03)	0.8855	2.44e-02 (4.10e-03)	2.18e-02 (3.98e-03)	0.0146
feature 847	2.36e-02 (4.15e-03)	2.57e-02 (3.95e-03)	0.0387	2.39e-02 (4.07e-03)	2.43e-02 (4.68e-03)	0.7668	2.40e-02 (4.25e-03)	2.39e-02 (3.98e-03)	0.9323	2.40e-02 (4.30e-03)	2.41e-02 (3.74e-03)	0.8693	2.45e-02 (4.08e-03)	2.19e-02 (3.99e-03)	0.0144
feature 848	2.37e-02 (4.14e-03)	2.58e-02 (3.93e-03)	0.0387	2.40e-02 (4.06e-03)	2.44e-02 (4.67e-03)	0.7701	2.41e-02 (4.24e-03)	2.40e-02 (3.94e-03)	0.9344	2.41e-02 (4.29e-03)	2.42e-02 (3.73e-03)	0.8523	2.46e-02 (4.06e-03)	2.20e-02 (4.00e-03)	0.0142
feature 849	2.38e-02 (4.12e-03)	2.59e-02 (3.91e-03)	0.0387	2.42e-02 (4.04e-03)	2.45e-02 (4.65e-03)	0.7776	2.42e-02 (4.23e-03)	2.42e-02 (3.89e-03)	0.9381	2.42e-02 (4.27e-03)	2.44e-02 (3.72e-03)	0.8366	2.47e-02 (4.04e-03)	2.21e-02 (4.01e-03)	0.0142
feature 850	2.39e-02 (4.10e-03)	2.60e-02 (3.89e-03)	0.0387	2.43e-02 (4.02e-03)	2.46e-02 (4.63e-03)	0.7896	2.43e-02 (4.22e-03)	2.43e-02 (3.85e-03)	0.9431	2.43e-02 (4.25e-03)	2.45e-02 (3.70e-03)	0.8237	2.48e-02 (4.01e-03)	2.22e-02 (4.01e-03)	0.0145
feature 851	2.40e-02 (4.08e-03)	2.61e-02 (3.86e-03)	0.0385	2.44e-02 (4.00e-03)	2.47e-02 (4.61e-03)	0.8045	2.44e-02 (4.20e-03)	2.44e-02 (3.80e-03)	0.9485	2.44e-02 (4.22e-03)	2.46e-02 (3.67e-03)	0.8139	2.49e-02 (3.98e-03)	2.24e-02 (4.01e-03)	0.0151
feature 852	2.41e-02 (4.06e-03)	2.62e-02 (3.83e-03)	0.0382	2.45e-02 (3.97e-03)	2.47e-02 (4.59e-03)	0.8200	2.46e-02 (4.17e-03)	2.45e-02 (3.77e-03)	0.9536	2.45e-02 (4.20e-03)	2.47e-02 (3.64e-03)	0.8061	2.50e-02 (3.95e-03)	2.25e-02 (4.02e-03)	0.0159
feature 853	2.42e-02 (4.03e-03)	2.63e-02 (3.80e-03)	0.0380	2.46e-02 (3.95e-03)	2.48e-02 (4.56e-03)	0.8331	2.47e-02 (4.15e-03)	2.46e-02 (3.73e-03)	0.9580	2.46e-02 (4.17e-03)	2.48e-02 (3.60e-03)	0.7986	2.51e-02 (3.92e-03)	2.26e-02 (4.03e-03)	0.0168
feature 854	2.43e-02 (4.01e-03)	2.63e-02 (3.76e-03)	0.0380	2.47e-02 (3.92e-03)	2.49e-02 (4.53e-03)	0.8424	2.48e-02 (4.12e-03)	2.47e-02 (3.70e-03)	0.9620	2.47e-02 (4.15e-03)	2.49e-02 (3.56e-03)	0.7896	2.52e-02 (3.89e-03)	2.27e-02 (4.03e-03)	0.0176
feature 855	2.44e-02 (3.98e-03)	2.64e-02 (3.72e-03)	0.0382	2.48e-02 (3.89e-03)	2.50e-02 (4.50e-03)	0.8477	2.49e-02 (4.09e-03)	2.48e-02 (3.66e-03)	0.9664	2.48e-02 (4.12e-03)	2.51e-02 (3.53e-03)	0.7779	2.53e-02 (3.85e-03)	2.28e-02 (4.03e-03)	0.0181
feature 856	2.45e-02 (3.95e-03)	2.65e-02 (3.68e-03)	0.0385	2.49e-02 (3.86e-03)	2.51e-02 (4.46e-03)	0.8505	2.50e-02 (4.06e-03)	2.49e-02 (3.62e-03)	0.9716	2.49e-02 (4.09e-03)	2.52e-02 (3.49e-03)	0.7635	2.54e-02 (3.81e-03)	2.30e-02 (4.03e-03)	0.0182
feature 857	2.46e-02 (3.92e-03)	2.66e-02 (3.64e-03)	0.0389	2.50e-02 (3.82e-03)	2.52e-02 (4.43e-03)	0.8536	2.51e-02 (4.03e-03)	2.50e-02 (3.56e-03)	0.9779	2.50e-02 (4.05e-03)	2.53e-02 (3.45e-03)	0.7471	2.55e-02 (3.77e-03)	2.31e-02 (4.01e-03)	0.0181
feature 858	2.48e-02 (3.88e-03)	2.67e-02 (3.60e-03)	0.0393	2.51e-02 (3.79e-03)	2.53e-02 (4.39e-03)	0.8595	2.52e-02 (4.00e-03)	2.51e-02 (3.50e-03)	0.9849	2.51e-02 (4.01e-03)	2.54e-02 (3.42e-03)	0.7300	2.56e-02 (3.73e-03)	2.32e-02 (4.00e-03)	0.0180
feature 859	2.49e-02 (3.84e-03)	2.68e-02 (3.56e-03)	0.0395	2.52e-02 (3.74e-03)	2.54e-02 (4.35e-03)	0.8699	2.53e-02 (3.96e-03)	2.52e-02 (3.44e-03)	0.9917	2.52e-02 (3.97e-03)	2.55e-02 (3.38e-03)	0.7135	2.57e-02 (3.68e-03)	2.33e-02 (3.98e-03)	0.0181
feature 860	2.50e-02 (3.80e-03)	2.68e-02 (3.51e-03)	0.0396	2.53e-02 (3.70e-03)	2.55e-02 (4.30e-03)	0.8847	2.53e-02 (3.92e-03)	2.53e-02 (3.37e-03)	0.9975	2.53e-02 (3.93e-03)	2.56e-02 (3.34e-03)	0.6986	2.58e-02 (3.63e-03)	2.34e-02 (3.96e-03)	0.0185
feature 861	2.51e-02 (3.76e-03)	2.69e-02 (3.47e-03)	0.0395	2.54e-02 (3.66e-03)	2.55e-02 (4.25e-03)	0.9025	2.54e-02 (3.88e-03)	2.54e-02 (3.31e-03)	0.9978	2.54e-02 (3.88e-03)	2.57e-02 (3.29e-03)	0.6852	2.59e-02 (3.58e-03)	2.35e-02 (3.93e-03)	0.0193
feature 862	2.52e-02 (3.71e-03)	2.70e-02 (3.42e-03)	0.0395	2.55e-02 (3.61e-03)	2.56e-02 (4.20e-03)	0.9207	2.55e-02 (3.83e-03)	2.55e-02 (3.25e-03)	0.9938	2.55e-02 (3.83e-03)	2.58e-02 (3.24e-03)	0.6729	2.60e-02 (3.53e-03)	2.36e-02 (3.91e-03)	0.0203
feature 863	2.52e-02 (3.66e-03)	2.70e-02 (3.36e-03)	0.0397	2.56e-02 (3.56e-03)	2.57e-02 (4.14e-03)	0.9368	2.56e-02 (3.79e-03)	2.56e-02 (3.19e-03)	0.9892	2.55e-02 (3.78e-03)	2.59e-02 (3.18e-03)	0.6609	2.61e-02 (3.47e-03)	2.38e-02 (3.89e-03)	0.0216
feature 864	2.53e-02 (3.61e-03)	2.71e-02 (3.31e-03)	0.0402	2.57e-02 (3.51e-03)	2.58e-02 (4.08e-03)	0.9492	2.57e-02 (3.74e-03)	2.57e-02 (3.14e-03)	0.9827	2.56e-02 (3.73e-03)	2.60e-02 (3.13e-03)	0.6481	2.62e-02 (3.42e-03)	2.39e-02 (3.87e-03)	0.0227
feature 865	2.54e-02 (3.57e-03)	2.72e-02 (3.25e-03)	0.0411	2.58e-02 (3.46e-03)	2.58e-02 (4.02e-03)	0.9576	2.58e-02 (3.68e-03)	2.58e-02 (3.08e-03)	0.9733	2.57e-02 (3.68e-03)	2.61e-02 (3.07e-03)	0.6341	2.62e-02 (3.36e-03)	2.40e-02 (3.85e-03)	0.0235
feature 866	2.55e-02 (3.52e-03)	2.72e-02 (3.19e-03)	0.0422	2.59e-02 (3.41e-03)	2.59e-02 (3.96e-03)	0.9635	2.59e-02 (3.63e-03)	2.59e-02 (3.02e-03)	0.9610	2.58e-02 (3.63e-03)	2.62e-02 (3.01e-03)	0.6185	2.63e-02 (3.30e-03)	2.41e-02 (3.82e-03)	0.0239
feature 867	2.56e-02 (3.46e-03)	2.73e-02 (3.13e-03)	0.0434	2.60e-02 (3.35e-03)	2.60e-02 (3.90e-03)	0.9694	2.59e-02 (3.58e-03)	2.60e-02 (2.95e-03)	0.9469	2.59e-02 (3.57e-03)	2.63e-02 (2.95e-03)	0.6017	2.64e-02 (3.24e-03)	2.42e-02 (3.78e-03)	0.0240
feature 868	2.57e-02 (3.41e-03)	2.73e-02 (3.07e-03)	0.0445	2.60e-02 (3.30e-03)	2.61e-02 (3.84e-03)	0.9779	2.60e-02 (3.52e-03)	2.61e-02 (2.88e-03)	0.9330	2.60e-02 (3.51e-03)	2.64e-02 (2.90e-03)	0.5840	2.65e-02 (3.17e-03)	2.43e-02 (3.74e-03)	0.0241
feature 869	2.58e-02 (3.35e-03)	2.74e-02 (3.01e-03)	0.0454	2.61e-02 (3.24e-03)	2.61e-02 (3.77e-03)	0.9908	2.61e-02 (3.46e-03)	2.62e-02 (2.80e-03)	0.9212	2.60e-02 (3.45e-03)	2.65e-02 (2.84e-03)	0.5658	2.65e-02 (3.11e-03)	2.44e-02 (3.70e-03)	0.0243
feature 870	2.59e-02 (3.29e-03)	2.74e-02 (2.95e-03)	0.0460	2.62e-02 (3.17e-03)	2.62e-02 (3.71e-03)	0.9915	2.62e-02 (3.40e-03)	2.63e-02 (2.72e-03)	0.9129	2.61e-02 (3.38e-03)	2.65e-02 (2.78e-03)	0.5477	2.66e-02 (3.05e-03)	2.45e-02 (3.65e-03)	0.0248
feature 871	2.60e-02 (3.22e-03)	2.75e-02 (2.90e-03)	0.0464	2.63e-02 (3.11e-03)	2.62e-02 (3.63e-03)	0.9700	2.63e-02 (3.34e-03)	2.63e-02 (2.64e-03)	0.9078	2.62e-02 (3.32e-03)	2.66e-02 (2.72e-03)	0.5297	2.67e-02 (2.98e-03)	2.46e-02 (3.60e-03)	0.0259
feature 872	2.60e-02 (3.16e-03)	2.75e-02 (2.84e-03)	0.0470	2.63e-02 (3.05e-03)	2.63e-02 (3.56e-03)	0.9469	2.63e-02 (3.28e-03)	2.64e-02 (2.57e-03)	0.9042	2.62e-02 (3.25e-03)	2.67e-02 (2.66e-03)	0.5122	2.67e-02 (2.91e-03)	2.47e-02 (3.56e-03)	0.0275
feature 873	2.61e-02 (3.09e-03)	2.75e-02 (2.77e-03)	0.0481	2.64e-02 (2.99e-03)	2.63e-02 (3.48e-03)	0.9247	2.64e-02 (3.21e-03)	2.65e-02 (2.50e-03)	0.8993	2.63e-02 (3.19e-03)	2.68e-02 (2.59e-03)	0.4950	2.68e-02 (2.84e-03)	2.48e-02 (3.51e-03)	0.0294
feature 874	2.62e-02 (3.03e-03)	2.76e-02 (2.71e-03)	0.0497	2.65e-02 (2.92e-03)	2.64e-02 (3.39e-03)	0.9055	2.64e-02 (3.14e-03)	2.65e-02 (2.43e-03)	0.8902	2.64e-02 (3.12e-03)	2.68e-02 (2.53e-03)	0.4783	2.68e-02 (2.77e-03)	2.49e-02 (3.47e-03)	0.0314
feature 875	2.63e-02 (2.96e-03)	2.76e-02 (2.64e-03)	0.0522	2.66e-02 (2.86e-03)	2.64e-02 (3.31e-03)	0.8902	2.65e-02 (3.07e-03)	2.66e-02 (2.36e-03)	0.8750	2.64e-02 (3.05e-03)	2.69e-02 (2.46e-03)	0.4617	2.69e-02 (2.70e-03)	2.50e-02 (3.42e-03)	0.0332
feature 876	2.63e-02 (2.90e-03)	2.76e-02 (2.56e-03)	0.0554	2.66e-02 (2.79e-03)	2.65e-02 (3.23e-03)	0.8782	2.66e-02 (3.00e-03)	2.67e-02 (2.29e-03)	0.8539	2.65e-02 (2.98e-03)	2.70e-02 (2.39e-03)	0.4450	2.69e-02 (2.63e-03)	2.51e-02 (3.37e-03)	0.0346
feature 877	2.64e-02 (2.83e-03)	2.76e-02 (2.49e-03)	0.0591	2.67e-02 (2.72e-03)	2.65e-02 (3.15e-03)	0.8675	2.66e-02 (2.93e-03)	2.67e-02 (2.22e-03)	0.8289	2.65e-02 (2.91e-03)	2.70e-02 (2.33e-03)	0.4278	2.70e-02 (2.56e-03)	2.52e-02 (3.32e-03)	0.0355
feature 878	2.65e-02 (2.76e-03)	2.76e-02 (2.42e-03)	0.0628	2.67e-02 (2.65e-03)	2.66e-02 (3.08e-03)	0.8557	2.67e-02 (2.86e-03)	2.68e-02 (2.15e-03)	0.8035	2.66e-02 (2.83e-03)	2.71e-02 (2.26e-03)	0.4096	2.70e-02 (2.49e-03)	2.53e-02 (3.25e-03)	0.0361
feature 879	2.65e-02 (2.69e-03)	2.76e-02 (2.36e-03)	0.0664	2.68e-02 (2.58e-03)	2.66e-02 (3.00e-03)	0.8401	2.67e-02 (2.79e-03)	2.69e-02 (2.07e-03)	0.7814	2.67e-02 (2.76e-03)	2.72e-02 (2.19e-03)	0.3904	2.71e-02 (2.42e-03)	2.54e-02 (3.19e-03)	0.0367
feature 880	2.66e-02 (2.62e-03)	2.77e-02 (2.30e-03)	0.0696	2.68e-02 (2.51e-03)	2.67e-02 (2.92e-03)	0.8191	2.68e-02 (2.72e-03)	2.69e-02 (1.99e-03)	0.7653	2.67e-02 (2.69e-03)	2.72e-02 (2.13e-03)	0.3700	2.71e-02 (2.34e-03)	2.55e-02 (3.12e-03)	0.0378
feature 881	2.66e-02 (2.55e-03)	2.77e-02 (2.23e-03)	0.0726	2.69e-02 (2.44e-03)	2.67e-02 (2.83e-03)	0.7927	2.68e-02 (2.65e-03)	2.70e-02 (1.92e-03)	0.7556	2.67e-02 (2.61e-03)	2.73e-02 (2.06e-03)	0.3490	2.72e-02 (2.27e-03)	2.56e-02 (3.05e-03)	0.0395
feature 882	2.67e-02 (2.47e-03)	2.77e-02 (2.17e-03)	0.0759	2.69e-02 (2.37e-03)	2.67e-02 (2.74e-03)	0.7619	2.69e-02 (2.57e-03)	2.70e-02 (1.85e-03)	0.7503	2.68e-02 (2.54e-03)	2.73e-02 (2.00e-03)	0.3279	2.72e-02 (2.20e-03)	2.57e-02 (2.98e-03)	0.0423
feature 883	2.67e-02 (2.40e-03)	2.77e-02 (2.11e-03)	0.0802	2.70e-02 (2.31e-03)	2.68e-02 (2.65e-03)	0.7292	2.69e-02 (2.50e-03)	2.71e-02 (1.78e-03)	0.7451	2.68e-02 (2.46e-03)	2.74e-02 (1.93e-03)	0.3076	2.72e-02 (2.13e-03)	2.58e-02 (2.92e-03)	0.0460
feature 884	2.68e-02 (2.33e-03)	2.77e-02 (2.05e-03)	0.0866	2.70e-02 (2.24e-03)	2.68e-02 (2.56e-03)	0.6973	2.69e-02 (2.42e-03)	2.71e-02 (1.72e-03)	0.7354	2.69e-02 (2.39e-03)	2.74e-02 (1.87e-03)	0.2886	2.72e-02 (2.06e-03)	2.59e-02 (2.85e-03)	0.0507
feature 885	2.68e-02 (2.26e-03)	2.77e-02 (1.99e-03)	0.0957	2.71e-02 (2.17e-03)	2.68e-02 (2.47e-03)	0.6686	2.70e-02 (2.35e-03)	2.71e-02 (1.67e-03)	0.7171	2.69e-02 (2.31e-03)	2.74e-02 (1.80e-03)	0.2713	2.73e-02 (1.99e-03)	2.59e-02 (2.79e-03)	0.0558
feature 886	2.69e-02 (2.19e-03)	2.77e-02 (1.92e-03)	0.1082	2.71e-02 (2.11e-03)	2.68e-02 (2.38e-03)	0.6444	2.70e-02 (2.27e-03)	2.72e-02 (1.61e-03)	0.6890	2.69e-02 (2.24e-03)	2.75e-02 (1.75e-03)	0.2556	2.73e-02 (1.93e-03)	2.60e-02 (2.72e-03)	0.0609
feature 887	2.69e-02 (2.12e-03)	2.76e-02 (1.86e-03)	0.1243	2.71e-02 (2.04e-03)	2.68e-02 (2.30e-03)	0.6242	2.70e-02 (2.20e-03)	2.72e-02 (1.55e-03)	0.6527	2.70e-02 (2.17e-03)	2.75e-02 (1.69e-03)	0.2409	2.73e-02 (1.86e-03)	2.61e-02 (2.66e-03)	0.0654
feature 888	2.69e-02 (2.06e-03)	2.76e-02 (1.79e-03)	0.1437	2.71e-02 (1.97e-03)	2.69e-02 (2.22e-03)	0.6060	2.70e-02 (2.13e-03)	2.73e-02 (1.49e-03)	0.6129	2.70e-02 (2.09e-03)	2.75e-02 (1.63e-03)	0.2266	2.73e-02 (1.79e-03)	2.62e-02 (2.58e-03)	0.0692
feature 889	2.70e-02 (1.99e-03)	2.76e-02 (1.74e-03)	0.1655	2.72e-02 (1.91e-03)	2.69e-02 (2.14e-03)	0.5869	2.71e-02 (2.06e-03)	2.73e-02 (1.43e-03)	0.5752	2.70e-02 (2.02e-03)	2.75e-02 (1.58e-03)	0.2119	2.73e-02 (1.73e-03)	2.62e-02 (2.50e-03)	0.0726
feature 890	2.70e-02 (1.92e-03)	2.76e-02 (1.68e-03)	0.1887	2.72e-02 (1.84e-03)	2.69e-02 (2.06e-03)	0.5636	2.71e-02 (1.99e-03)	2.73e-02 (1.38e-03)	0.5450	2.70e-02 (1.95e-03)	2.76e-02 (1.53e-03)	0.1966	2.73e-02 (1.67e-03)	2.63e-02 (2.42e-03)	0.0762
feature 891	2.70e-02 (1.86e-03)	2.76e-02 (1.64e-03)	0.2128	2.72e-02 (1.78e-03)	2.69e-02 (1.98e-03)	0.5337	2.71e-02 (1.92e-03)	2.73e-02 (1.34e-03)	0.5252	2.70e-02 (1.88e-03)	2.76e-02 (1.48e-03)	0.1808	2.74e-02 (1.62e-03)	2.63e-02 (2.34e-03)	0.0812
feature 892	2.71e-02 (1.79e-03)	2.75e-02 (1.59e-03)	0.2386	2.72e-02 (1.73e-03)	2.69e-02 (1.90e-03)	0.4968	2.71e-02 (1.85e-03)	2.74e-02 (1.31e-03)	0.5162	2.71e-02 (1.82e-03)	2.76e-02 (1.43e-03)	0.1654	2.74e-02 (1.57e-03)	2.64e-02 (2.26e-03)	0.0887
feature 893	2.71e-02 (1.73e-03)	2.75e-02 (1.55e-03)	0.2686	2.72e-02 (1.67e-03)	2.69e-02 (1.81e-03)	0.4545	2.71e-02 (1.79e-03)	2.74e-02 (1.29e-03)	0.5150	2.71e-02 (1.76e-03)	2.76e-02 (1.39e-03)	0.1512	2.74e-02 (1.52e-03)	2.65e-02 (2.18e-03)	0.1000
feature 894	2.71e-02 (1.67e-03)	2.75e-02 (1.52e-03)	0.3069	2.73e-02 (1.62e-03)	2.69e-02 (1.73e-03)	0.4105	2.71e-02 (1.72e-03)	2.74e-02 (1.28e-03)	0.5166	2.71e-02 (1.70e-03)	2.76e-02 (1.34e-03)	0.1392	2.73e-02 (1.48e-03)	2.65e-02 (2.11e-03)	0.1161
feature 895	2.71e-02 (1.62e-03)	2.75e-02 (1.48e-03)	0.3585	2.73e-02 (1.58e-03)	2.69e-02 (1.66e-03)	0.3691	2.71e-02 (1.66e-03)	2.74e-02 (1.28e-03)	0.5148	2.71e-02 (1.64e-03)	2.76e-02 (1.31e-03)	0.1301	2.73e-02 (1.44e-03)	2.66e-02 (2.04e-03)	0.1373
feature 896	2.71e-02 (1.57e-03)	2.74e-02 (1.45e-03)	0.4283	2.73e-02 (1.54e-03)	2.69e-02 (1.59e-03)	0.3343	2.71e-02 (1.61e-03)	2.74e-02 (1.28e-03)	0.5048	2.71e-02 (1.59e-03)	2.76e-02 (1.28e-03)	0.1241	2.73e-02 (1.41e-03)	2.67e-02 (1.97e-03)	0.1632
feature 897	2.71e-02 (1.53e-03)	2.74e-02 (1.43e-03)	0.5194	2.73e-02 (1.50e-03)	2.69e-02 (1.53e-03)	0.3079	2.71e-02 (1.56e-03)	2.74e-02 (1.27e-03)	0.4850	2.71e-02 (1.55e-03)	2.76e-02 (1.26e-03)	0.1210	2.73e-02 (1.38e-03)	2.67e-02 (1.90e-03)	0.1921
feature 898	2.72e-02 (1.49e-03)	2.73e-02 (1.40e-03)	0.6307	2.73e-02 (1.46e-03)	2.69e-02 (1.47e-03)	0.2898	2.71e-02 (1.51e-03)	2.74e-02 (1.26e-03)	0.4574	2.71e-02 (1.50e-03)	2.76e-02 (1.25e-03)	0.1204	2.73e-02 (1.35e-03)	2.67e-02 (1.83e-03)	0.2223
feature 899	2.72e-02 (1.45e-03)	2.73e-02 (1.39e-03)	0.7558	2.73e-02 (1.43e-03)	2.69e-02 (1.43e-03)	0.2775	2.71e-02 (1.47e-03)	2.74e-02 (1.25e-03)	0.4270	2.71e-02 (1.46e-03)	2.76e-02 (1.25e-03)	0.1215	2.73e-02 (1.33e-03)	2.68e-02 (1.76e-03)	0.2528
feature 900	2.72e-02 (1.41e-03)	2.72e-02 (1.38e-03)	0.8844	2.72e-02 (1.40e-03)	2.69e-02 (1.39e-03)	0.2674	2.71e-02 (1.44e-03)	2.74e-02 (1.24e-03)	0.4002	2.71e-02 (1.42e-03)	2.76e-02 (1.25e-03)	0.1234	2.73e-02 (1.32e-03)	2.68e-02 (1.68e-03)	0.2846
feature 901	2.72e-02 (1.38e-03)	2.72e-02 (1.37e-03)	0.9939	2.72e-02 (1.38e-03)	2.68e-02 (1.35e-03)	0.2558	2.71e-02 (1.40e-03)	2.74e-02 (1.25e-03)	0.3830	2.71e-02 (1.39e-03)	2.76e-02 (1.25e-03)	0.1255	2.72e-02 (1.31e-03)	2.68e-02 (1.60e-03)	0.3214
feature 902	2.72e-02 (1.36e-03)	2.71e-02 (1.37e-03)	0.8854	2.72e-02 (1.36e-03)	2.68e-02 (1.32e-03)	0.2399	2.71e-02 (1.37e-03)	2.74e-02 (1.27e-03)	0.3789	2.70e-02 (1.36e-03)	2.75e-02 (1.25e-03)	0.1277	2.72e-02 (1.31e-03)	2.69e-02 (1.53e-03)	0.3696
feature 903	2.71e-02 (1.34e-03)	2.71e-02 (1.37e-03)	0.7908	2.72e-02 (1.34e-03)	2.68e-02 (1.29e-03)	0.2196	2.71e-02 (1.35e-03)	2.74e-02 (1.30e-03)	0.3885	2.70e-02 (1.35e-03)	2.75e-02 (1.25e-03)	0.1305	2.72e-02 (1.31e-03)	2.69e-02 (1.46e-03)	0.4376
feature 904	2.71e-02 (1.33e-03)	2.70e-02 (1.37e-03)	0.7066	2.72e-02 (1.34e-03)	2.68e-02 (1.26e-03)	0.1974	2.71e-02 (1.33e-03)	2.73e-02 (1.35e-03)	0.4093	2.70e-02 (1.34e-03)	2.75e-02 (1.25e-03)	0.1348	2.72e-02 (1.32e-03)	2.69e-02 (1.39e-03)	0.5335
feature 905	2.71e-02 (1.32e-03)	2.70e-02 (1.38e-03)	0.6273	2.72e-02 (1.34e-03)	2.67e-02 (1.25e-03)	0.1774	2.70e-02 (1.31e-03)	2.73e-02 (1.41e-03)	0.4362	2.70e-02 (1.34e-03)	2.75e-02 (1.26e-03)	0.1416	2.71e-02 (1.33e-03)	2.70e-02 (1.34e-03)	0.6612
feature 906	2.71e-02 (1.33e-03)	2.69e-02 (1.39e-03)	0.5489	2.71e-02 (1.35e-03)	2.67e-02 (1.25e-03)	0.1631	2.70e-02 (1.31e-03)	2.73e-02 (1.47e-03)	0.4626	2.70e-02 (1.34e-03)	2.74e-02 (1.27e-03)	0.1518	2.71e-02 (1.36e-03)	2.70e-02 (1.29e-03)	0.8164
feature 907	2.71e-02 (1.34e-03)	2.68e-02 (1.41e-03)	0.4703	2.71e-02 (1.37e-03)	2.67e-02 (1.26e-03)	0.1569	2.70e-02 (1.31e-03)	2.72e-02 (1.53e-03)	0.4829	2.69e-02 (1.36e-03)	2.74e-02 (1.30e-03)	0.1657	2.70e-02 (1.38e-03)	2.70e-02 (1.25e-03)	0.9855
feature 908	2.71e-02 (1.35e-03)	2.68e-02 (1.44e-03)	0.3939	2.71e-02 (1.39e-03)	2.66e-02 (1.27e-03)	0.1597	2.69e-02 (1.32e-03)	2.72e-02 (1.57e-03)	0.4935	2.69e-02 (1.37e-03)	2.74e-02 (1.33e-03)	0.1831	2.70e-02 (1.42e-03)	2.70e-02 (1.20e-03)	0.8494
feature 909	2.70e-02 (1.37e-03)	2.67e-02 (1.47e-03)	0.3236	2.71e-02 (1.41e-03)	2.66e-02 (1.30e-03)	0.1709	2.69e-02 (1.34e-03)	2.72e-02 (1.60e-03)	0.4935	2.69e-02 (1.39e-03)	2.73e-02 (1.37e-03)	0.2036	2.69e-02 (1.45e-03)	2.71e-02 (1.16e-03)	0.7025
feature 910	2.70e-02 (1.39e-03)	2.66e-02 (1.51e-03)	0.2633	2.70e-02 (1.43e-03)	2.66e-02 (1.33e-03)	0.1890	2.69e-02 (1.37e-03)	2.71e-02 (1.62e-03)	0.4851	2.68e-02 (1.41e-03)	2.73e-02 (1.42e-03)	0.2258	2.69e-02 (1.48e-03)	2.71e-02 (1.13e-03)	0.5794
feature 911	2.70e-02 (1.40e-03)	2.65e-02 (1.55e-03)	0.2150	2.70e-02 (1.45e-03)	2.65e-02 (1.37e-03)	0.2106	2.68e-02 (1.39e-03)	2.71e-02 (1.64e-03)	0.4723	2.68e-02 (1.43e-03)	2.72e-02 (1.47e-03)	0.2486	2.68e-02 (1.52e-03)	2.71e-02 (1.09e-03)	0.4776
feature 912	2.70e-02 (1.42e-03)	2.64e-02 (1.58e-03)	0.1787	2.69e-02 (1.47e-03)	2.65e-02 (1.41e-03)	0.2312	2.68e-02 (1.42e-03)	2.71e-02 (1.66e-03)	0.4604	2.68e-02 (1.45e-03)	2.72e-02 (1.51e-03)	0.2713	2.68e-02 (1.55e-03)	2.70e-02 (1.06e-03)	0.3915
feature 913	2.69e-02 (1.45e-03)	2.64e-02 (1.61e-03)	0.1528	2.69e-02 (1.50e-03)	2.65e-02 (1.44e-03)	0.2463	2.67e-02 (1.45e-03)	2.71e-02 (1.69e-03)	0.4540	2.67e-02 (1.48e-03)	2.71e-02 (1.54e-03)	0.2937	2.67e-02 (1.58e-03)	2.70e-02 (1.05e-03)	0.3156
feature 914	2.69e-02 (1.48e-03)	2.63e-02 (1.63e-03)	0.1353	2.68e-02 (1.53e-03)	2.64e-02 (1.49e-03)	0.2538	2.67e-02 (1.47e-03)	2.70e-02 (1.73e-03)	0.4564	2.67e-02 (1.51e-03)	2.71e-02 (1.57e-03)	0.3164	2.67e-02 (1.62e-03)	2.70e-02 (1.05e-03)	0.2477
feature 915	2.68e-02 (1.51e-03)	2.62e-02 (1.66e-03)	0.1237	2.68e-02 (1.56e-03)	2.64e-02 (1.53e-03)	0.2545	2.66e-02 (1.50e-03)	2.70e-02 (1.78e-03)	0.4687	2.66e-02 (1.55e-03)	2.70e-02 (1.60e-03)	0.3402	2.66e-02 (1.65e-03)	2.70e-02 (1.06e-03)	0.1885
feature 916	2.68e-02 (1.55e-03)	2.61e-02 (1.68e-03)	0.1159	2.68e-02 (1.59e-03)	2.63e-02 (1.57e-03)	0.2521	2.66e-02 (1.53e-03)	2.69e-02 (1.84e-03)	0.4900	2.66e-02 (1.59e-03)	2.70e-02 (1.62e-03)	0.3652	2.66e-02 (1.69e-03)	2.70e-02 (1.08e-03)	0.1396
feature 917	2.68e-02 (1.59e-03)	2.61e-02 (1.70e-03)	0.1097	2.67e-02 (1.63e-03)	2.62e-02 (1.62e-03)	0.2515	2.66e-02 (1.57e-03)	2.69e-02 (1.90e-03)	0.5174	2.65e-02 (1.63e-03)	2.69e-02 (1.65e-03)	0.3915	2.65e-02 (1.73e-03)	2.70e-02 (1.10e-03)	0.1020
feature 918	2.67e-02 (1.64e-03)	2.60e-02 (1.73e-03)	0.1036	2.67e-02 (1.67e-03)	2.62e-02 (1.67e-03)	0.2569	2.65e-02 (1.61e-03)	2.68e-02 (1.95e-03)	0.5469	2.65e-02 (1.67e-03)	2.68e-02 (1.68e-03)	0.4181	2.64e-02 (1.77e-03)	2.70e-02 (1.12e-03)	0.0749
feature 919	2.67e-02 (1.68e-03)	2.59e-02 (1.77e-03)	0.0965	2.66e-02 (1.71e-03)	2.61e-02 (1.73e-03)	0.2712	2.64e-02 (1.65e-03)	2.67e-02 (2.00e-03)	0.5740	2.64e-02 (1.72e-03)	2.68e-02 (1.72e-03)	0.4442	2.64e-02 (1.81e-03)	2.70e-02 (1.15e-03)	0.0565
feature 920	2.66e-02 (1.72e-03)	2.58e-02 (1.81e-03)	0.0882	2.65e-02 (1.75e-03)	2.61e-02 (1.78e-03)	0.2953	2.64e-02 (1.69e-03)	2.67e-02 (2.04e-03)	0.5948	2.64e-02 (1.76e-03)	2.67e-02 (1.76e-03)	0.4692	2.63e-02 (1.86e-03)	2.70e-02 (1.17e-03)	0.0448
feature 921	2.65e-02 (1.76e-03)	2.57e-02 (1.86e-03)	0.0790	2.65e-02 (1.79e-03)	2.60e-02 (1.83e-03)	0.3279	2.63e-02 (1.74e-03)	2.66e-02 (2.07e-03)	0.6066	2.63e-02 (1.80e-03)	2.66e-02 (1.81e-03)	0.4930	2.62e-02 (1.90e-03)	2.70e-02 (1.19e-03)	0.0377
feature 922	2.65e-02 (1.79e-03)	2.56e-02 (1.90e-03)	0.0697	2.64e-02 (1.83e-03)	2.60e-02 (1.89e-03)	0.3652	2.63e-02 (1.78e-03)	2.65e-02 (2.09e-03)	0.6085	2.63e-02 (1.84e-03)	2.66e-02 (1.86e-03)	0.5161	2.62e-02 (1.94e-03)	2.69e-02 (1.22e-03)	0.0337
feature 923	2.64e-02 (1.83e-03)	2.55e-02 (1.94e-03)	0.0613	2.63e-02 (1.87e-03)	2.59e-02 (1.94e-03)	0.4010	2.62e-02 (1.83e-03)	2.65e-02 (2.11e-03)	0.6016	2.62e-02 (1.88e-03)	2.65e-02 (1.90e-03)	0.5396	2.61e-02 (1.98e-03)	2.69e-02 (1.26e-03)	0.0315
feature 924	2.64e-02 (1.86e-03)	2.54e-02 (1.97e-03)	0.0545	2.63e-02 (1.90e-03)	2.59e-02 (1.99e-03)	0.4286	2.61e-02 (1.87e-03)	2.64e-02 (2.12e-03)	0.5890	2.61e-02 (1.92e-03)	2.64e-02 (1.94e-03)	0.5646	2.60e-02 (2.01e-03)	2.68e-02 (1.30e-03)	0.0302
feature 925	2.63e-02 (1.90e-03)	2.53e-02 (2.00e-03)	0.0496	2.62e-02 (1.93e-03)	2.58e-02 (2.04e-03)	0.4436	2.61e-02 (1.91e-03)	2.64e-02 (2.14e-03)	0.5748	2.61e-02 (1.95e-03)	2.63e-02 (1.96e-03)	0.5919	2.59e-02 (2.04e-03)	2.68e-02 (1.36e-03)	0.0290
feature 926	2.63e-02 (1.93e-03)	2.52e-02 (2.02e-03)	0.0468	2.61e-02 (1.96e-03)	2.57e-02 (2.08e-03)	0.4456	2.60e-02 (1.95e-03)	2.63e-02 (2.15e-03)	0.5631	2.60e-02 (1.99e-03)	2.62e-02 (1.98e-03)	0.6219	2.59e-02 (2.07e-03)	2.68e-02 (1.42e-03)	0.0276
feature 927	2.62e-02 (1.96e-03)	2.52e-02 (2.03e-03)	0.0458	2.61e-02 (1.99e-03)	2.57e-02 (2.13e-03)	0.4386	2.59e-02 (1.98e-03)	2.62e-02 (2.17e-03)	0.5576	2.59e-02 (2.03e-03)	2.62e-02 (2.00e-03)	0.6539	2.58e-02 (2.09e-03)	2.67e-02 (1.48e-03)	0.0258
feature 928	2.61e-02 (2.00e-03)	2.51e-02 (2.04e-03)	0.0460	2.60e-02 (2.01e-03)	2.56e-02 (2.17e-03)	0.4290	2.59e-02 (2.01e-03)	2.62e-02 (2.18e-03)	0.5606	2.59e-02 (2.06e-03)	2.61e-02 (2.01e-03)	0.6863	2.57e-02 (2.11e-03)	2.67e-02 (1.54e-03)	0.0237
feature 929	2.61e-02 (2.03e-03)	2.50e-02 (2.06e-03)	0.0469	2.59e-02 (2.04e-03)	2.55e-02 (2.22e-03)	0.4239	2.58e-02 (2.05e-03)	2.61e-02 (2.19e-03)	0.5729	2.58e-02 (2.09e-03)	2.60e-02 (2.03e-03)	0.7170	2.56e-02 (2.13e-03)	2.67e-02 (1.60e-03)	0.0216
feature 930	2.60e-02 (2.06e-03)	2.49e-02 (2.07e-03)	0.0478	2.59e-02 (2.06e-03)	2.54e-02 (2.26e-03)	0.4286	2.57e-02 (2.07e-03)	2.60e-02 (2.21e-03)	0.5938	2.57e-02 (2.12e-03)	2.59e-02 (2.05e-03)	0.7438	2.56e-02 (2.15e-03)	2.66e-02 (1.64e-03)	0.0199
feature 931	2.59e-02 (2.09e-03)	2.49e-02 (2.09e-03)	0.0480	2.58e-02 (2.08e-03)	2.54e-02 (2.29e-03)	0.4462	2.56e-02 (2.10e-03)	2.59e-02 (2.23e-03)	0.6213	2.57e-02 (2.14e-03)	2.58e-02 (2.06e-03)	0.7653	2.55e-02 (2.17e-03)	2.66e-02 (1.67e-03)	0.0185
feature 932	2.59e-02 (2.11e-03)	2.48e-02 (2.10e-03)	0.0469	2.57e-02 (2.10e-03)	2.53e-02 (2.33e-03)	0.4769	2.56e-02 (2.13e-03)	2.58e-02 (2.25e-03)	0.6521	2.56e-02 (2.17e-03)	2.57e-02 (2.09e-03)	0.7817	2.54e-02 (2.19e-03)	2.65e-02 (1.70e-03)	0.0178
feature 933	2.58e-02 (2.14e-03)	2.47e-02 (2.12e-03)	0.0446	2.56e-02 (2.13e-03)	2.52e-02 (2.36e-03)	0.5181	2.55e-02 (2.15e-03)	2.57e-02 (2.28e-03)	0.6823	2.55e-02 (2.20e-03)	2.57e-02 (2.11e-03)	0.7944	2.53e-02 (2.22e-03)	2.65e-02 (1.72e-03)	0.0177
feature 934	2.57e-02 (2.16e-03)	2.46e-02 (2.14e-03)	0.0414	2.55e-02 (2.16e-03)	2.52e-02 (2.38e-03)	0.5641	2.54e-02 (2.18e-03)	2.56e-02 (2.31e-03)	0.7085	2.54e-02 (2.22e-03)	2.56e-02 (2.13e-03)	0.8057	2.52e-02 (2.24e-03)	2.64e-02 (1.76e-03)	0.0180
feature 935	2.56e-02 (2.18e-03)	2.45e-02 (2.16e-03)	0.0380	2.55e-02 (2.18e-03)	2.51e-02 (2.40e-03)	0.6075	2.54e-02 (2.20e-03)	2.56e-02 (2.34e-03)	0.7283	2.54e-02 (2.25e-03)	2.55e-02 (2.14e-03)	0.8183	2.52e-02 (2.26e-03)	2.63e-02 (1.80e-03)	0.0187
feature 936	2.56e-02 (2.21e-03)	2.44e-02 (2.17e-03)	0.0351	2.54e-02 (2.21e-03)	2.51e-02 (2.42e-03)	0.6407	2.53e-02 (2.23e-03)	2.55e-02 (2.37e-03)	0.7407	2.53e-02 (2.28e-03)	2.54e-02 (2.15e-03)	0.8344	2.51e-02 (2.28e-03)	2.63e-02 (1.85e-03)	0.0194
feature 937	2.55e-02 (2.24e-03)	2.43e-02 (2.18e-03)	0.0332	2.53e-02 (2.23e-03)	2.50e-02 (2.44e-03)	0.6591	2.52e-02 (2.25e-03)	2.54e-02 (2.38e-03)	0.7463	2.52e-02 (2.30e-03)	2.53e-02 (2.16e-03)	0.8555	2.50e-02 (2.29e-03)	2.62e-02 (1.91e-03)	0.0199
feature 938	2.54e-02 (2.26e-03)	2.42e-02 (2.19e-03)	0.0324	2.52e-02 (2.26e-03)	2.49e-02 (2.47e-03)	0.6619	2.51e-02 (2.28e-03)	2.53e-02 (2.39e-03)	0.7466	2.51e-02 (2.33e-03)	2.52e-02 (2.17e-03)	0.8814	2.49e-02 (2.31e-03)	2.61e-02 (1.97e-03)	0.0200
feature 939	2.53e-02 (2.28e-03)	2.41e-02 (2.20e-03)	0.0328	2.51e-02 (2.27e-03)	2.48e-02 (2.50e-03)	0.6528	2.50e-02 (2.30e-03)	2.52e-02 (2.39e-03)	0.7437	2.50e-02 (2.36e-03)	2.51e-02 (2.17e-03)	0.9107	2.48e-02 (2.32e-03)	2.61e-02 (2.03e-03)	0.0197
feature 940	2.52e-02 (2.30e-03)	2.40e-02 (2.22e-03)	0.0343	2.50e-02 (2.29e-03)	2.47e-02 (2.53e-03)	0.6384	2.49e-02 (2.33e-03)	2.51e-02 (2.37e-03)	0.7399	2.50e-02 (2.38e-03)	2.50e-02 (2.18e-03)	0.9408	2.47e-02 (2.32e-03)	2.60e-02 (2.08e-03)	0.0191
feature 941	2.51e-02 (2.32e-03)	2.39e-02 (2.23e-03)	0.0362	2.49e-02 (2.30e-03)	2.46e-02 (2.57e-03)	0.6256	2.48e-02 (2.35e-03)	2.50e-02 (2.35e-03)	0.7370	2.49e-02 (2.39e-03)	2.49e-02 (2.18e-03)	0.9688	2.46e-02 (2.33e-03)	2.60e-02 (2.11e-03)	0.0183
feature 942	2.50e-02 (2.33e-03)	2.38e-02 (2.25e-03)	0.0381	2.49e-02 (2.30e-03)	2.45e-02 (2.61e-03)	0.6201	2.48e-02 (2.38e-03)	2.50e-02 (2.32e-03)	0.7363	2.48e-02 (2.41e-03)	2.48e-02 (2.19e-03)	0.9925	2.45e-02 (2.34e-03)	2.59e-02 (2.13e-03)	0.0174
feature 943	2.50e-02 (2.34e-03)	2.38e-02 (2.27e-03)	0.0393	2.48e-02 (2.31e-03)	2.45e-02 (2.64e-03)	0.6251	2.47e-02 (2.39e-03)	2.49e-02 (2.30e-03)	0.7385	2.47e-02 (2.42e-03)	2.47e-02 (2.19e-03)	0.9893	2.44e-02 (2.35e-03)	2.58e-02 (2.14e-03)	0.0166
feature 944	2.49e-02 (2.34e-03)	2.37e-02 (2.28e-03)	0.0391	2.47e-02 (2.31e-03)	2.44e-02 (2.67e-03)	0.6409	2.46e-02 (2.41e-03)	2.48e-02 (2.28e-03)	0.7435	2.46e-02 (2.43e-03)	2.46e-02 (2.19e-03)	0.9762	2.44e-02 (2.36e-03)	2.57e-02 (2.14e-03)	0.0160
feature 945	2.48e-02 (2.35e-03)	2.36e-02 (2.29e-03)	0.0376	2.46e-02 (2.31e-03)	2.43e-02 (2.69e-03)	0.6653	2.45e-02 (2.41e-03)	2.47e-02 (2.27e-03)	0.7504	2.45e-02 (2.43e-03)	2.45e-02 (2.19e-03)	0.9661	2.43e-02 (2.36e-03)	2.57e-02 (2.14e-03)	0.0156
feature 946	2.47e-02 (2.35e-03)	2.35e-02 (2.28e-03)	0.0350	2.45e-02 (2.30e-03)	2.42e-02 (2.70e-03)	0.6945	2.44e-02 (2.41e-03)	2.46e-02 (2.26e-03)	0.7582	2.45e-02 (2.43e-03)	2.44e-02 (2.18e-03)	0.9561	2.42e-02 (2.36e-03)	2.56e-02 (2.14e-03)	0.0154
feature 947	2.46e-02 (2.34e-03)	2.34e-02 (2.27e-03)	0.0321	2.44e-02 (2.30e-03)	2.42e-02 (2.70e-03)	0.7243	2.43e-02 (2.41e-03)	2.45e-02 (2.26e-03)	0.7657	2.44e-02 (2.43e-03)	2.43e-02 (2.17e-03)	0.9428	2.41e-02 (2.35e-03)	2.55e-02 (2.16e-03)	0.0156
feature 948	2.46e-02 (2.34e-03)	2.33e-02 (2.25e-03)	0.0295	2.43e-02 (2.30e-03)	2.41e-02 (2.68e-03)	0.7507	2.43e-02 (2.41e-03)	2.44e-02 (2.24e-03)	0.7717	2.43e-02 (2.43e-03)	2.42e-02 (2.16e-03)	0.9236	2.40e-02 (2.34e-03)	2.54e-02 (2.18e-03)	0.0161
feature 949	2.45e-02 (2.33e-03)	2.32e-02 (2.22e-03)	0.0278	2.42e-02 (2.29e-03)	2.41e-02 (2.65e-03)	0.7713	2.42e-02 (2.40e-03)	2.43e-02 (2.22e-03)	0.7757	2.42e-02 (2.42e-03)	2.42e-02 (2.14e-03)	0.8966	2.39e-02 (2.32e-03)	2.53e-02 (2.22e-03)	0.0170
feature 950	2.44e-02 (2.32e-03)	2.31e-02 (2.19e-03)	0.0273	2.42e-02 (2.28e-03)	2.40e-02 (2.63e-03)	0.7860	2.41e-02 (2.39e-03)	2.43e-02 (2.19e-03)	0.7774	2.42e-02 (2.40e-03)	2.41e-02 (2.12e-03)	0.8617	2.39e-02 (2.29e-03)	2.53e-02 (2.26e-03)	0.0184
feature 951	2.43e-02 (2.31e-03)	2.31e-02 (2.15e-03)	0.0282	2.41e-02 (2.27e-03)	2.39e-02 (2.60e-03)	0.7967	2.40e-02 (2.38e-03)	2.42e-02 (2.15e-03)	0.7772	2.41e-02 (2.39e-03)	2.40e-02 (2.10e-03)	0.8207	2.38e-02 (2.26e-03)	2.52e-02 (2.31e-03)	0.0204
feature 952	2.42e-02 (2.29e-03)	2.30e-02 (2.12e-03)	0.0305	2.40e-02 (2.25e-03)	2.39e-02 (2.57e-03)	0.8069	2.40e-02 (2.36e-03)	2.41e-02 (2.10e-03)	0.7757	2.40e-02 (2.37e-03)	2.39e-02 (2.08e-03)	0.7765	2.37e-02 (2.22e-03)	2.51e-02 (2.34e-03)	0.0229
feature 953	2.41e-02 (2.28e-03)	2.30e-02 (2.10e-03)	0.0343	2.39e-02 (2.23e-03)	2.38e-02 (2.54e-03)	0.8202	2.39e-02 (2.34e-03)	2.40e-02 (2.04e-03)	0.7740	2.39e-02 (2.34e-03)	2.38e-02 (2.05e-03)	0.7326	2.36e-02 (2.19e-03)	2.50e-02 (2.37e-03)	0.0261
feature 954	2.41e-02 (2.26e-03)	2.30e-02 (2.07e-03)	0.0392	2.39e-02 (2.20e-03)	2.37e-02 (2.52e-03)	0.8396	2.38e-02 (2.32e-03)	2.40e-02 (1.99e-03)	0.7729	2.39e-02 (2.32e-03)	2.37e-02 (2.03e-03)	0.6921	2.36e-02 (2.16e-03)	2.49e-02 (2.38e-03)	0.0301
feature 955	2.40e-02 (2.23e-03)	2.29e-02 (2.05e-03)	0.0445	2.38e-02 (2.17e-03)	2.37e-02 (2.50e-03)	0.8664	2.37e-02 (2.30e-03)	2.39e-02 (1.95e-03)	0.7732	2.38e-02 (2.29e-03)	2.36e-02 (2.00e-03)	0.6573	2.35e-02 (2.13e-03)	2.48e-02 (2.38e-03)	0.0346
feature 956	2.39e-02 (2.21e-03)	2.29e-02 (2.03e-03)	0.0492	2.37e-02 (2.14e-03)	2.36e-02 (2.48e-03)	0.8996	2.37e-02 (2.28e-03)	2.38e-02 (1.91e-03)	0.7751	2.38e-02 (2.26e-03)	2.35e-02 (1.97e-03)	0.6285	2.35e-02 (2.10e-03)	2.47e-02 (2.37e-03)	0.0395
feature 957	2.38e-02 (2.18e-03)	2.28e-02 (2.00e-03)	0.0525	2.36e-02 (2.11e-03)	2.36e-02 (2.45e-03)	0.9368	2.36e-02 (2.25e-03)	2.37e-02 (1.88e-03)	0.7781	2.37e-02 (2.23e-03)	2.34e-02 (1.94e-03)	0.6048	2.34e-02 (2.07e-03)	2.46e-02 (2.35e-03)	0.0442
feature 958	2.38e-02 (2.15e-03)	2.28e-02 (1.98e-03)	0.0538	2.36e-02 (2.09e-03)	2.36e-02 (2.42e-03)	0.9744	2.35e-02 (2.22e-03)	2.37e-02 (1.85e-03)	0.7813	2.36e-02 (2.21e-03)	2.34e-02 (1.90e-03)	0.5840	2.33e-02 (2.04e-03)	2.45e-02 (2.34e-03)	0.0484
feature 959	2.37e-02 (2.12e-03)	2.27e-02 (1.95e-03)	0.0537	2.35e-02 (2.06e-03)	2.35e-02 (2.38e-03)	0.9911	2.35e-02 (2.19e-03)	2.36e-02 (1.83e-03)	0.7832	2.36e-02 (2.17e-03)	2.33e-02 (1.87e-03)	0.5633	2.33e-02 (2.01e-03)	2.44e-02 (2.32e-03)	0.0516
feature 960	2.37e-02 (2.09e-03)	2.27e-02 (1.91e-03)	0.0528	2.34e-02 (2.03e-03)	2.35e-02 (2.34e-03)	0.9622	2.34e-02 (2.15e-03)	2.36e-02 (1.79e-03)	0.7822	2.35e-02 (2.14e-03)	2.32e-02 (1.82e-03)	0.5399	2.32e-02 (1.97e-03)	2.44e-02 (2.31e-03)	0.0538
feature 961	2.36e-02 (2.05e-03)	2.26e-02 (1.88e-03)	0.0524	2.34e-02 (2.00e-03)	2.34e-02 (2.29e-03)	0.9400	2.34e-02 (2.12e-03)	2.35e-02 (1.75e-03)	0.7766	2.35e-02 (2.11e-03)	2.31e-02 (1.78e-03)	0.5117	2.32e-02 (1.93e-03)	2.43e-02 (2.30e-03)	0.0556
feature 962	2.35e-02 (2.02e-03)	2.26e-02 (1.85e-03)	0.0539	2.33e-02 (1.97e-03)	2.34e-02 (2.24e-03)	0.9238	2.33e-02 (2.09e-03)	2.34e-02 (1.70e-03)	0.7653	2.34e-02 (2.08e-03)	2.31e-02 (1.74e-03)	0.4779	2.31e-02 (1.89e-03)	2.42e-02 (2.28e-03)	0.0575
feature 963	2.35e-02 (1.98e-03)	2.26e-02 (1.83e-03)	0.0583	2.33e-02 (1.93e-03)	2.33e-02 (2.20e-03)	0.9113	2.33e-02 (2.06e-03)	2.34e-02 (1.64e-03)	0.7476	2.34e-02 (2.04e-03)	2.30e-02 (1.71e-03)	0.4393	2.31e-02 (1.85e-03)	2.42e-02 (2.27e-03)	0.0607
feature 964	2.34e-02 (1.95e-03)	2.26e-02 (1.81e-03)	0.0671	2.32e-02 (1.90e-03)	2.33e-02 (2.17e-03)	0.8993	2.32e-02 (2.03e-03)	2.34e-02 (1.59e-03)	0.7241	2.33e-02 (2.01e-03)	2.29e-02 (1.67e-03)	0.3980	2.30e-02 (1.82e-03)	2.41e-02 (2.26e-03)	0.0663
feature 965	2.34e-02 (1.92e-03)	2.26e-02 (1.80e-03)	0.0821	2.32e-02 (1.87e-03)	2.33e-02 (2.14e-03)	0.8847	2.32e-02 (2.00e-03)	2.33e-02 (1.54e-03)	0.6964	2.33e-02 (1.98e-03)	2.29e-02 (1.64e-03)	0.3568	2.30e-02 (1.79e-03)	2.40e-02 (2.23e-03)	0.0758
feature 966	2.33e-02 (1.89e-03)	2.26e-02 (1.80e-03)	0.1052	2.31e-02 (1.84e-03)	2.32e-02 (2.12e-03)	0.8653	2.31e-02 (1.98e-03)	2.33e-02 (1.50e-03)	0.6675	2.32e-02 (1.95e-03)	2.28e-02 (1.62e-03)	0.3187	2.30e-02 (1.77e-03)	2.39e-02 (2.21e-03)	0.0909
feature 967	2.32e-02 (1.87e-03)	2.26e-02 (1.80e-03)	0.1381	2.31e-02 (1.81e-03)	2.32e-02 (2.11e-03)	0.8402	2.31e-02 (1.96e-03)	2.33e-02 (1.47e-03)	0.6406	2.32e-02 (1.92e-03)	2.27e-02 (1.59e-03)	0.2856	2.29e-02 (1.75e-03)	2.38e-02 (2.18e-03)	0.1137
feature 968	2.32e-02 (1.85e-03)	2.26e-02 (1.80e-03)	0.1817	2.30e-02 (1.79e-03)	2.32e-02 (2.10e-03)	0.8100	2.30e-02 (1.93e-03)	2.32e-02 (1.46e-03)	0.6193	2.32e-02 (1.90e-03)	2.27e-02 (1.57e-03)	0.2587	2.29e-02 (1.74e-03)	2.37e-02 (2.16e-03)	0.1462
feature 969	2.31e-02 (1.83e-03)	2.26e-02 (1.80e-03)	0.2353	2.30e-02 (1.77e-03)	2.32e-02 (2.08e-03)	0.7764	2.30e-02 (1.91e-03)	2.32e-02 (1.47e-03)	0.6063	2.31e-02 (1.89e-03)	2.26e-02 (1.55e-03)	0.2383	2.29e-02 (1.73e-03)	2.36e-02 (2.13e-03)	0.1890
feature 970	2.31e-02 (1.82e-03)	2.26e-02 (1.80e-03)	0.2966	2.30e-02 (1.76e-03)	2.31e-02 (2.06e-03)	0.7410	2.30e-02 (1.89e-03)	2.32e-02 (1.49e-03)	0.6034	2.31e-02 (1.87e-03)	2.26e-02 (1.54e-03)	0.2237	2.29e-02 (1.73e-03)	2.35e-02 (2.11e-03)	0.2408
feature 971	2.31e-02 (1.80e-03)	2.26e-02 (1.81e-03)	0.3624	2.29e-02 (1.75e-03)	2.31e-02 (2.04e-03)	0.7052	2.29e-02 (1.88e-03)	2.31e-02 (1.51e-03)	0.6116	2.31e-02 (1.86e-03)	2.26e-02 (1.52e-03)	0.2141	2.29e-02 (1.72e-03)	2.34e-02 (2.09e-03)	0.2981
feature 972	2.30e-02 (1.79e-03)	2.27e-02 (1.82e-03)	0.4300	2.29e-02 (1.75e-03)	2.31e-02 (2.01e-03)	0.6698	2.29e-02 (1.86e-03)	2.31e-02 (1.55e-03)	0.6311	2.30e-02 (1.86e-03)	2.25e-02 (1.51e-03)	0.2082	2.28e-02 (1.72e-03)	2.33e-02 (2.07e-03)	0.3562
feature 973	2.30e-02 (1.79e-03)	2.27e-02 (1.84e-03)	0.4979	2.29e-02 (1.76e-03)	2.31e-02 (1.98e-03)	0.6345	2.29e-02 (1.85e-03)	2.31e-02 (1.60e-03)	0.6609	2.30e-02 (1.85e-03)	2.25e-02 (1.51e-03)	0.2049	2.28e-02 (1.73e-03)	2.32e-02 (2.05e-03)	0.4111
feature 974	2.29e-02 (1.78e-03)	2.27e-02 (1.87e-03)	0.5664	2.28e-02 (1.77e-03)	2.31e-02 (1.95e-03)	0.5982	2.29e-02 (1.84e-03)	2.30e-02 (1.65e-03)	0.6994	2.30e-02 (1.85e-03)	2.25e-02 (1.51e-03)	0.2029	2.28e-02 (1.74e-03)	2.32e-02 (2.02e-03)	0.4617
feature 975	2.29e-02 (1.78e-03)	2.27e-02 (1.91e-03)	0.6372	2.28e-02 (1.78e-03)	2.31e-02 (1.93e-03)	0.5600	2.28e-02 (1.83e-03)	2.30e-02 (1.72e-03)	0.7443	2.30e-02 (1.86e-03)	2.25e-02 (1.52e-03)	0.2013	2.28e-02 (1.76e-03)	2.31e-02 (1.99e-03)	0.5101
feature 976	2.29e-02 (1.79e-03)	2.27e-02 (1.95e-03)	0.7125	2.28e-02 (1.80e-03)	2.31e-02 (1.92e-03)	0.5193	2.28e-02 (1.83e-03)	2.29e-02 (1.79e-03)	0.7927	2.30e-02 (1.87e-03)	2.24e-02 (1.54e-03)	0.1992	2.28e-02 (1.79e-03)	2.31e-02 (1.94e-03)	0.5605
feature 977	2.29e-02 (1.80e-03)	2.27e-02 (2.01e-03)	0.7938	2.28e-02 (1.82e-03)	2.31e-02 (1.92e-03)	0.4765	2.28e-02 (1.84e-03)	2.29e-02 (1.87e-03)	0.8413	2.29e-02 (1.89e-03)	2.24e-02 (1.57e-03)	0.1965	2.28e-02 (1.83e-03)	2.30e-02 (1.89e-03)	0.6189
feature 978	2.28e-02 (1.82e-03)	2.28e-02 (2.07e-03)	0.8812	2.28e-02 (1.85e-03)	2.31e-02 (1.93e-03)	0.4332	2.28e-02 (1.85e-03)	2.29e-02 (1.96e-03)	0.8877	2.29e-02 (1.92e-03)	2.24e-02 (1.61e-03)	0.1934	2.28e-02 (1.88e-03)	2.30e-02 (1.83e-03)	0.6909
feature 979	2.28e-02 (1.85e-03)	2.28e-02 (2.14e-03)	0.9725	2.27e-02 (1.89e-03)	2.32e-02 (1.94e-03)	0.3918	2.28e-02 (1.88e-03)	2.29e-02 (2.05e-03)	0.9298	2.29e-02 (1.95e-03)	2.24e-02 (1.65e-03)	0.1910	2.28e-02 (1.94e-03)	2.29e-02 (1.76e-03)	0.7805
feature 980	2.28e-02 (1.88e-03)	2.29e-02 (2.22e-03)	0.9360	2.27e-02 (1.94e-03)	2.32e-02 (1.97e-03)	0.3550	2.28e-02 (1.90e-03)	2.28e-02 (2.14e-03)	0.9670	2.29e-02 (1.99e-03)	2.23e-02 (1.71e-03)	0.1903	2.28e-02 (2.01e-03)	2.29e-02 (1.70e-03)	0.8882
feature 981	2.28e-02 (1.91e-03)	2.29e-02 (2.30e-03)	0.8484	2.27e-02 (1.98e-03)	2.32e-02 (2.00e-03)	0.3248	2.28e-02 (1.94e-03)	2.28e-02 (2.23e-03)	0.9996	2.29e-02 (2.03e-03)	2.23e-02 (1.76e-03)	0.1927	2.28e-02 (2.07e-03)	2.28e-02 (1.64e-03)	0.9904
feature 982	2.28e-02 (1.95e-03)	2.30e-02 (2.39e-03)	0.7685	2.27e-02 (2.04e-03)	2.33e-02 (2.04e-03)	0.3026	2.28e-02 (1.98e-03)	2.28e-02 (2.33e-03)	0.9714	2.29e-02 (2.08e-03)	2.23e-02 (1.82e-03)	0.1994	2.28e-02 (2.14e-03)	2.28e-02 (1.59e-03)	0.8636
feature 983	2.28e-02 (2.00e-03)	2.30e-02 (2.47e-03)	0.6985	2.27e-02 (2.09e-03)	2.33e-02 (2.08e-03)	0.2890	2.28e-02 (2.02e-03)	2.28e-02 (2.42e-03)	0.9446	2.29e-02 (2.14e-03)	2.23e-02 (1.88e-03)	0.2113	2.29e-02 (2.21e-03)	2.27e-02 (1.55e-03)	0.7413
feature 984	2.28e-02 (2.05e-03)	2.31e-02 (2.55e-03)	0.6387	2.27e-02 (2.15e-03)	2.33e-02 (2.13e-03)	0.2836	2.28e-02 (2.07e-03)	2.28e-02 (2.51e-03)	0.9185	2.30e-02 (2.19e-03)	2.23e-02 (1.94e-03)	0.2292	2.29e-02 (2.29e-03)	2.27e-02 (1.52e-03)	0.6313
feature 985	2.28e-02 (2.10e-03)	2.31e-02 (2.64e-03)	0.5880	2.27e-02 (2.22e-03)	2.33e-02 (2.19e-03)	0.2852	2.29e-02 (2.13e-03)	2.28e-02 (2.61e-03)	0.8920	2.30e-02 (2.26e-03)	2.24e-02 (2.01e-03)	0.2530	2.29e-02 (2.36e-03)	2.26e-02 (1.51e-03)	0.5370
feature 986	2.28e-02 (2.17e-03)	2.32e-02 (2.72e-03)	0.5440	2.27e-02 (2.28e-03)	2.33e-02 (2.26e-03)	0.2919	2.29e-02 (2.18e-03)	2.28e-02 (2.71e-03)	0.8645	2.30e-02 (2.33e-03)	2.24e-02 (2.07e-03)	0.2825	2.29e-02 (2.44e-03)	2.26e-02 (1.50e-03)	0.4574
feature 987	2.28e-02 (2.23e-03)	2.32e-02 (2.80e-03)	0.5041	2.27e-02 (2.35e-03)	2.34e-02 (2.34e-03)	0.3012	2.29e-02 (2.24e-03)	2.28e-02 (2.81e-03)	0.8360	2.30e-02 (2.40e-03)	2.24e-02 (2.14e-03)	0.3161	2.29e-02 (2.52e-03)	2.26e-02 (1.50e-03)	0.3891
feature 988	2.28e-02 (2.31e-03)	2.33e-02 (2.87e-03)	0.4656	2.28e-02 (2.43e-03)	2.34e-02 (2.42e-03)	0.3101	2.29e-02 (2.31e-03)	2.27e-02 (2.92e-03)	0.8070	2.30e-02 (2.48e-03)	2.25e-02 (2.21e-03)	0.3514	2.30e-02 (2.61e-03)	2.25e-02 (1.50e-03)	0.3285
feature 989	2.28e-02 (2.38e-03)	2.34e-02 (2.95e-03)	0.4267	2.28e-02 (2.50e-03)	2.34e-02 (2.51e-03)	0.3163	2.29e-02 (2.38e-03)	2.27e-02 (3.03e-03)	0.7786	2.30e-02 (2.56e-03)	2.25e-02 (2.28e-03)	0.3855	2.30e-02 (2.69e-03)	2.25e-02 (1.52e-03)	0.2731
feature 990	2.28e-02 (2.46e-03)	2.34e-02 (3.03e-03)	0.3868	2.28e-02 (2.58e-03)	2.35e-02 (2.60e-03)	0.3182	2.30e-02 (2.45e-03)	2.27e-02 (3.14e-03)	0.7522	2.30e-02 (2.64e-03)	2.25e-02 (2.36e-03)	0.4150	2.30e-02 (2.78e-03)	2.25e-02 (1.54e-03)	0.2221
feature 991	2.28e-02 (2.54e-03)	2.35e-02 (3.11e-03)	0.3464	2.28e-02 (2.67e-03)	2.35e-02 (2.68e-03)	0.3154	2.30e-02 (2.53e-03)	2.27e-02 (3.24e-03)	0.7289	2.31e-02 (2.73e-03)	2.26e-02 (2.45e-03)	0.4378	2.31e-02 (2.87e-03)	2.24e-02 (1.57e-03)	0.1763
feature 992	2.28e-02 (2.63e-03)	2.36e-02 (3.19e-03)	0.3068	2.29e-02 (2.75e-03)	2.36e-02 (2.77e-03)	0.3087	2.31e-02 (2.61e-03)	2.28e-02 (3.34e-03)	0.7101	2.31e-02 (2.81e-03)	2.26e-02 (2.54e-03)	0.4528	2.31e-02 (2.96e-03)	2.24e-02 (1.61e-03)	0.1369
feature 993	2.28e-02 (2.71e-03)	2.37e-02 (3.27e-03)	0.2698	2.29e-02 (2.84e-03)	2.36e-02 (2.85e-03)	0.2997	2.31e-02 (2.70e-03)	2.28e-02 (3.43e-03)	0.6966	2.31e-02 (2.90e-03)	2.26e-02 (2.64e-03)	0.4605	2.32e-02 (3.05e-03)	2.24e-02 (1.66e-03)	0.1048
feature 994	2.29e-02 (2.80e-03)	2.38e-02 (3.35e-03)	0.2367	2.29e-02 (2.92e-03)	2.37e-02 (2.94e-03)	0.2903	2.31e-02 (2.78e-03)	2.28e-02 (3.52e-03)	0.6888	2.32e-02 (2.98e-03)	2.27e-02 (2.74e-03)	0.4624	2.32e-02 (3.14e-03)	2.23e-02 (1.72e-03)	0.0802
feature 995	2.29e-02 (2.88e-03)	2.39e-02 (3.42e-03)	0.2085	2.29e-02 (3.01e-03)	2.38e-02 (3.02e-03)	0.2822	2.32e-02 (2.87e-03)	2.28e-02 (3.60e-03)	0.6863	2.32e-02 (3.06e-03)	2.27e-02 (2.85e-03)	0.4608	2.33e-02 (3.23e-03)	2.23e-02 (1.77e-03)	0.0622
feature 996	2.29e-02 (2.97e-03)	2.40e-02 (3.50e-03)	0.1852	2.30e-02 (3.10e-03)	2.38e-02 (3.10e-03)	0.2768	2.32e-02 (2.97e-03)	2.29e-02 (3.69e-03)	0.6884	2.33e-02 (3.15e-03)	2.27e-02 (2.96e-03)	0.4576	2.34e-02 (3.32e-03)	2.23e-02 (1.84e-03)	0.0496
feature 997	2.29e-02 (3.06e-03)	2.42e-02 (3.57e-03)	0.1664	2.30e-02 (3.19e-03)	2.39e-02 (3.19e-03)	0.2748	2.33e-02 (3.06e-03)	2.29e-02 (3.77e-03)	0.6937	2.33e-02 (3.23e-03)	2.27e-02 (3.07e-03)	0.4546	2.34e-02 (3.41e-03)	2.22e-02 (1.90e-03)	0.0412
feature 998	2.30e-02 (3.15e-03)	2.43e-02 (3.65e-03)	0.1513	2.31e-02 (3.28e-03)	2.40e-02 (3.28e-03)	0.2762	2.33e-02 (3.15e-03)	2.30e-02 (3.86e-03)	0.7007	2.34e-02 (3.32e-03)	2.28e-02 (3.19e-03)	0.4526	2.35e-02 (3.50e-03)	2.22e-02 (1.97e-03)	0.0357
feature 999	2.30e-02 (3.25e-03)	2.44e-02 (3.72e-03)	0.1389	2.31e-02 (3.37e-03)	2.40e-02 (3.37e-03)	0.2805	2.34e-02 (3.24e-03)	2.30e-02 (3.95e-03)	0.7076	2.34e-02 (3.40e-03)	2.28e-02 (3.30e-03)	0.4520	2.36e-02 (3.59e-03)	2.22e-02 (2.05e-03)	0.0322
feature 1000	2.31e-02 (3.34e-03)	2.45e-02 (3.78e-03)	0.1282	2.32e-02 (3.46e-03)	2.41e-02 (3.47e-03)	0.2871	2.34e-02 (3.34e-03)	2.31e-02 (4.04e-03)	0.7129	2.35e-02 (3.49e-03)	2.28e-02 (3.41e-03)	0.4529	2.36e-02 (3.68e-03)	2.22e-02 (2.12e-03)	0.0301
feature 1001	2.31e-02 (3.44e-03)	2.46e-02 (3.85e-03)	0.1183	2.32e-02 (3.55e-03)	2.42e-02 (3.57e-03)	0.2950	2.35e-02 (3.43e-03)	2.31e-02 (4.13e-03)	0.7157	2.35e-02 (3.58e-03)	2.29e-02 (3.52e-03)	0.4548	2.37e-02 (3.78e-03)	2.22e-02 (2.20e-03)	0.0286
feature 1002	2.31e-02 (3.53e-03)	2.47e-02 (3.92e-03)	0.1087	2.33e-02 (3.64e-03)	2.42e-02 (3.68e-03)	0.3035	2.35e-02 (3.52e-03)	2.32e-02 (4.22e-03)	0.7156	2.36e-02 (3.66e-03)	2.29e-02 (3.63e-03)	0.4575	2.38e-02 (3.87e-03)	2.22e-02 (2.28e-03)	0.0274
feature 1003	2.32e-02 (3.62e-03)	2.48e-02 (3.98e-03)	0.0990	2.33e-02 (3.73e-03)	2.43e-02 (3.78e-03)	0.3118	2.36e-02 (3.62e-03)	2.32e-02 (4.30e-03)	0.7131	2.37e-02 (3.75e-03)	2.30e-02 (3.74e-03)	0.4607	2.38e-02 (3.96e-03)	2.23e-02 (2.36e-03)	0.0261
feature 1004	2.32e-02 (3.72e-03)	2.49e-02 (4.05e-03)	0.0894	2.34e-02 (3.82e-03)	2.44e-02 (3.88e-03)	0.3199	2.37e-02 (3.71e-03)	2.33e-02 (4.38e-03)	0.7087	2.37e-02 (3.84e-03)	2.30e-02 (3.84e-03)	0.4644	2.39e-02 (4.05e-03)	2.23e-02 (2.45e-03)	0.0246
feature 1005	2.33e-02 (3.81e-03)	2.51e-02 (4.11e-03)	0.0801	2.35e-02 (3.90e-03)	2.44e-02 (3.99e-03)	0.3276	2.37e-02 (3.80e-03)	2.33e-02 (4.46e-03)	0.7037	2.38e-02 (3.93e-03)	2.31e-02 (3.94e-03)	0.4690	2.40e-02 (4.13e-03)	2.23e-02 (2.54e-03)	0.0229
feature 1006	2.33e-02 (3.90e-03)	2.52e-02 (4.17e-03)	0.0714	2.35e-02 (3.99e-03)	2.45e-02 (4.09e-03)	0.3354	2.38e-02 (3.90e-03)	2.34e-02 (4.53e-03)	0.6990	2.39e-02 (4.01e-03)	2.31e-02 (4.04e-03)	0.4749	2.41e-02 (4.22e-03)	2.23e-02 (2.63e-03)	0.0211
feature 1007	2.34e-02 (3.99e-03)	2.54e-02 (4.23e-03)	0.0637	2.36e-02 (4.07e-03)	2.46e-02 (4.20e-03)	0.3436	2.39e-02 (3.99e-03)	2.34e-02 (4.60e-03)	0.6955	2.39e-02 (4.10e-03)	2.32e-02 (4.12e-03)	0.4827	2.42e-02 (4.30e-03)	2.23e-02 (2.72e-03)	0.0193
feature 1008	2.34e-02 (4.07e-03)	2.55e-02 (4.28e-03)	0.0572	2.37e-02 (4.15e-03)	2.47e-02 (4.30e-03)	0.3527	2.40e-02 (4.08e-03)	2.35e-02 (4.68e-03)	0.6937	2.40e-02 (4.19e-03)	2.33e-02 (4.21e-03)	0.4929	2.43e-02 (4.38e-03)	2.23e-02 (2.81e-03)	0.0177
feature 1009	2.35e-02 (4.16e-03)	2.56e-02 (4.33e-03)	0.0519	2.37e-02 (4.23e-03)	2.48e-02 (4.41e-03)	0.3629	2.40e-02 (4.16e-03)	2.36e-02 (4.75e-03)	0.6938	2.41e-02 (4.28e-03)	2.34e-02 (4.29e-03)	0.5057	2.44e-02 (4.46e-03)	2.23e-02 (2.91e-03)	0.0164
feature 1010	2.36e-02 (4.25e-03)	2.58e-02 (4.38e-03)	0.0477	2.38e-02 (4.31e-03)	2.48e-02 (4.51e-03)	0.3742	2.41e-02 (4.25e-03)	2.37e-02 (4.83e-03)	0.6953	2.42e-02 (4.36e-03)	2.35e-02 (4.36e-03)	0.5210	2.44e-02 (4.54e-03)	2.23e-02 (3.01e-03)	0.0155
feature 1011	2.36e-02 (4.33e-03)	2.59e-02 (4.43e-03)	0.0446	2.39e-02 (4.39e-03)	2.49e-02 (4.61e-03)	0.3865	2.42e-02 (4.33e-03)	2.37e-02 (4.90e-03)	0.6976	2.42e-02 (4.45e-03)	2.36e-02 (4.43e-03)	0.5384	2.45e-02 (4.61e-03)	2.23e-02 (3.11e-03)	0.0149
feature 1012	2.37e-02 (4.42e-03)	2.60e-02 (4.48e-03)	0.0424	2.40e-02 (4.47e-03)	2.50e-02 (4.71e-03)	0.3995	2.43e-02 (4.41e-03)	2.38e-02 (4.98e-03)	0.7000	2.43e-02 (4.53e-03)	2.37e-02 (4.50e-03)	0.5571	2.46e-02 (4.68e-03)	2.24e-02 (3.21e-03)	0.0147
feature 1013	2.38e-02 (4.50e-03)	2.62e-02 (4.54e-03)	0.0410	2.41e-02 (4.54e-03)	2.51e-02 (4.81e-03)	0.4128	2.44e-02 (4.49e-03)	2.39e-02 (5.05e-03)	0.7019	2.44e-02 (4.61e-03)	2.38e-02 (4.57e-03)	0.5763	2.47e-02 (4.76e-03)	2.24e-02 (3.31e-03)	0.0146
feature 1014	2.39e-02 (4.58e-03)	2.63e-02 (4.60e-03)	0.0401	2.42e-02 (4.61e-03)	2.51e-02 (4.90e-03)	0.4262	2.45e-02 (4.57e-03)	2.40e-02 (5.12e-03)	0.7026	2.45e-02 (4.69e-03)	2.39e-02 (4.64e-03)	0.5952	2.48e-02 (4.83e-03)	2.25e-02 (3.40e-03)	0.0148
feature 1015	2.39e-02 (4.65e-03)	2.64e-02 (4.66e-03)	0.0397	2.43e-02 (4.69e-03)	2.52e-02 (4.99e-03)	0.4394	2.45e-02 (4.65e-03)	2.41e-02 (5.18e-03)	0.7022	2.46e-02 (4.77e-03)	2.40e-02 (4.70e-03)	0.6132	2.49e-02 (4.90e-03)	2.25e-02 (3.49e-03)	0.0151
feature 1016	2.40e-02 (4.72e-03)	2.65e-02 (4.73e-03)	0.0396	2.44e-02 (4.75e-03)	2.53e-02 (5.08e-03)	0.4523	2.46e-02 (4.73e-03)	2.41e-02 (5.24e-03)	0.7008	2.47e-02 (4.84e-03)	2.41e-02 (4.77e-03)	0.6303	2.50e-02 (4.97e-03)	2.26e-02 (3.58e-03)	0.0155
feature 1017	2.41e-02 (4.79e-03)	2.66e-02 (4.81e-03)	0.0397	2.44e-02 (4.82e-03)	2.54e-02 (5.18e-03)	0.4652	2.47e-02 (4.80e-03)	2.42e-02 (5.30e-03)	0.6987	2.47e-02 (4.92e-03)	2.42e-02 (4.82e-03)	0.6468	2.51e-02 (5.04e-03)	2.26e-02 (3.65e-03)	0.0158
feature 1018	2.42e-02 (4.86e-03)	2.68e-02 (4.88e-03)	0.0400	2.45e-02 (4.88e-03)	2.55e-02 (5.27e-03)	0.4782	2.48e-02 (4.88e-03)	2.43e-02 (5.35e-03)	0.6966	2.48e-02 (4.99e-03)	2.43e-02 (4.88e-03)	0.6632	2.52e-02 (5.10e-03)	2.27e-02 (3.73e-03)	0.0162
feature 1019	2.43e-02 (4.92e-03)	2.69e-02 (4.95e-03)	0.0405	2.46e-02 (4.95e-03)	2.56e-02 (5.36e-03)	0.4916	2.49e-02 (4.95e-03)	2.44e-02 (5.39e-03)	0.6949	2.49e-02 (5.06e-03)	2.44e-02 (4.93e-03)	0.6803	2.53e-02 (5.17e-03)	2.28e-02 (3.80e-03)	0.0166
feature 1020	2.44e-02 (4.98e-03)	2.70e-02 (5.02e-03)	0.0409	2.47e-02 (5.00e-03)	2.56e-02 (5.44e-03)	0.5055	2.50e-02 (5.02e-03)	2.45e-02 (5.44e-03)	0.6942	2.50e-02 (5.13e-03)	2.45e-02 (4.97e-03)	0.6991	2.54e-02 (5.23e-03)	2.28e-02 (3.87e-03)	0.0170
feature 1021	2.45e-02 (5.04e-03)	2.71e-02 (5.08e-03)	0.0414	2.48e-02 (5.06e-03)	2.57e-02 (5.53e-03)	0.5199	2.51e-02 (5.08e-03)	2.46e-02 (5.49e-03)	0.6948	2.51e-02 (5.20e-03)	2.47e-02 (5.01e-03)	0.7202	2.55e-02 (5.28e-03)	2.29e-02 (3.95e-03)	0.0174
feature 1022	2.46e-02 (5.10e-03)	2.72e-02 (5.14e-03)	0.0419	2.49e-02 (5.11e-03)	2.58e-02 (5.61e-03)	0.5347	2.52e-02 (5.14e-03)	2.47e-02 (5.53e-03)	0.6968	2.52e-02 (5.26e-03)	2.48e-02 (5.04e-03)	0.7438	2.57e-02 (5.33e-03)	2.30e-02 (4.03e-03)	0.0177
feature 1023	2.47e-02 (5.15e-03)	2.74e-02 (5.18e-03)	0.0422	2.51e-02 (5.16e-03)	2.59e-02 (5.68e-03)	0.5498	2.53e-02 (5.20e-03)	2.48e-02 (5.58e-03)	0.7001	2.53e-02 (5.32e-03)	2.49e-02 (5.06e-03)	0.7699	2.58e-02 (5.38e-03)	2.30e-02 (4.12e-03)	0.0179
feature 1024	2.48e-02 (5.21e-03)	2.75e-02 (5.22e-03)	0.0425	2.52e-02 (5.21e-03)	2.60e-02 (5.75e-03)	0.5651	2.54e-02 (5.25e-03)	2.49e-02 (5.62e-03)	0.7047	2.54e-02 (5.38e-03)	2.51e-02 (5.08e-03)	0.7980	2.59e-02 (5.42e-03)	2.31e-02 (4.20e-03)	0.0180
feature 1025	2.49e-02 (5.26e-03)	2.76e-02 (5.25e-03)	0.0425	2.53e-02 (5.25e-03)	2.61e-02 (5.82e-03)	0.5803	2.55e-02 (5.30e-03)	2.50e-02 (5.65e-03)	0.7104	2.55e-02 (5.44e-03)	2.52e-02 (5.10e-03)	0.8276	2.60e-02 (5.46e-03)	2.32e-02 (4.30e-03)	0.0180
feature 1026	2.50e-02 (5.31e-03)	2.77e-02 (5.28e-03)	0.0423	2.54e-02 (5.29e-03)	2.62e-02 (5.88e-03)	0.5954	2.56e-02 (5.35e-03)	2.51e-02 (5.68e-03)	0.7171	2.56e-02 (5.49e-03)	2.54e-02 (5.12e-03)	0.8576	2.61e-02 (5.49e-03)	2.32e-02 (4.39e-03)	0.0178
feature 1027	2.51e-02 (5.35e-03)	2.78e-02 (5.31e-03)	0.0420	2.55e-02 (5.33e-03)	2.63e-02 (5.94e-03)	0.6105	2.58e-02 (5.40e-03)	2.53e-02 (5.70e-03)	0.7247	2.57e-02 (5.54e-03)	2.55e-02 (5.13e-03)	0.8874	2.62e-02 (5.52e-03)	2.33e-02 (4.48e-03)	0.0175
feature 1028	2.52e-02 (5.40e-03)	2.80e-02 (5.34e-03)	0.0414	2.56e-02 (5.37e-03)	2.63e-02 (6.00e-03)	0.6258	2.59e-02 (5.45e-03)	2.54e-02 (5.71e-03)	0.7336	2.58e-02 (5.59e-03)	2.56e-02 (5.13e-03)	0.9165	2.64e-02 (5.54e-03)	2.34e-02 (4.58e-03)	0.0171
feature 1029	2.53e-02 (5.44e-03)	2.81e-02 (5.37e-03)	0.0408	2.57e-02 (5.41e-03)	2.64e-02 (6.07e-03)	0.6415	2.60e-02 (5.50e-03)	2.55e-02 (5.71e-03)	0.7438	2.59e-02 (5.64e-03)	2.58e-02 (5.14e-03)	0.9444	2.65e-02 (5.57e-03)	2.34e-02 (4.67e-03)	0.0166
feature 1030	2.54e-02 (5.48e-03)	2.82e-02 (5.39e-03)	0.0401	2.58e-02 (5.44e-03)	2.65e-02 (6.13e-03)	0.6578	2.61e-02 (5.55e-03)	2.56e-02 (5.71e-03)	0.7555	2.60e-02 (5.68e-03)	2.59e-02 (5.14e-03)	0.9712	2.66e-02 (5.59e-03)	2.35e-02 (4.76e-03)	0.0161
feature 1031	2.55e-02 (5.51e-03)	2.83e-02 (5.42e-03)	0.0395	2.60e-02 (5.47e-03)	2.66e-02 (6.19e-03)	0.6746	2.62e-02 (5.60e-03)	2.57e-02 (5.70e-03)	0.7688	2.61e-02 (5.73e-03)	2.61e-02 (5.14e-03)	0.9969	2.67e-02 (5.61e-03)	2.35e-02 (4.84e-03)	0.0157
feature 1032	2.56e-02 (5.55e-03)	2.85e-02 (5.43e-03)	0.0390	2.61e-02 (5.49e-03)	2.67e-02 (6.25e-03)	0.6917	2.63e-02 (5.64e-03)	2.59e-02 (5.68e-03)	0.7838	2.62e-02 (5.77e-03)	2.62e-02 (5.13e-03)	0.9784	2.68e-02 (5.62e-03)	2.36e-02 (4.93e-03)	0.0153
feature 1033	2.57e-02 (5.58e-03)	2.86e-02 (5.45e-03)	0.0386	2.62e-02 (5.51e-03)	2.68e-02 (6.30e-03)	0.7089	2.64e-02 (5.68e-03)	2.60e-02 (5.67e-03)	0.8002	2.63e-02 (5.80e-03)	2.64e-02 (5.13e-03)	0.9546	2.70e-02 (5.64e-03)	2.37e-02 (5.01e-03)	0.0151
feature 1034	2.58e-02 (5.61e-03)	2.87e-02 (5.46e-03)	0.0383	2.63e-02 (5.53e-03)	2.68e-02 (6.35e-03)	0.7254	2.65e-02 (5.72e-03)	2.61e-02 (5.65e-03)	0.8175	2.64e-02 (5.83e-03)	2.65e-02 (5.12e-03)	0.9318	2.71e-02 (5.64e-03)	2.37e-02 (5.10e-03)	0.0150
feature 1035	2.59e-02 (5.63e-03)	2.88e-02 (5.46e-03)	0.0382	2.64e-02 (5.55e-03)	2.69e-02 (6.38e-03)	0.7407	2.66e-02 (5.75e-03)	2.63e-02 (5.63e-03)	0.8352	2.65e-02 (5.86e-03)	2.66e-02 (5.12e-03)	0.9104	2.72e-02 (5.65e-03)	2.38e-02 (5.18e-03)	0.0150
feature 1036	2.60e-02 (5.66e-03)	2.89e-02 (5.45e-03)	0.0382	2.65e-02 (5.56e-03)	2.70e-02 (6.41e-03)	0.7544	2.67e-02 (5.77e-03)	2.64e-02 (5.60e-03)	0.8524	2.66e-02 (5.88e-03)	2.68e-02 (5.11e-03)	0.8905	2.73e-02 (5.64e-03)	2.39e-02 (5.26e-03)	0.0150
feature 1037	2.61e-02 (5.67e-03)	2.91e-02 (5.44e-03)	0.0382	2.67e-02 (5.57e-03)	2.71e-02 (6.43e-03)	0.7660	2.68e-02 (5.79e-03)	2.66e-02 (5.58e-03)	0.8687	2.67e-02 (5.89e-03)	2.69e-02 (5.11e-03)	0.8727	2.74e-02 (5.64e-03)	2.40e-02 (5.33e-03)	0.0151
feature 1038	2.63e-02 (5.68e-03)	2.92e-02 (5.43e-03)	0.0383	2.68e-02 (5.58e-03)	2.72e-02 (6.44e-03)	0.7755	2.69e-02 (5.81e-03)	2.67e-02 (5.55e-03)	0.8836	2.68e-02 (5.90e-03)	2.71e-02 (5.10e-03)	0.8571	2.76e-02 (5.63e-03)	2.41e-02 (5.39e-03)	0.0153
feature 1039	2.64e-02 (5.69e-03)	2.93e-02 (5.42e-03)	0.0383	2.69e-02 (5.58e-03)	2.73e-02 (6.44e-03)	0.7833	2.70e-02 (5.82e-03)	2.68e-02 (5.51e-03)	0.8966	2.69e-02 (5.90e-03)	2.72e-02 (5.10e-03)	0.8437	2.77e-02 (5.61e-03)	2.42e-02 (5.45e-03)	0.0154
feature 1040	2.65e-02 (5.69e-03)	2.94e-02 (5.40e-03)	0.0383	2.70e-02 (5.58e-03)	2.74e-02 (6.43e-03)	0.7900	2.71e-02 (5.82e-03)	2.70e-02 (5.47e-03)	0.9080	2.70e-02 (5.90e-03)	2.73e-02 (5.09e-03)	0.8322	2.78e-02 (5.60e-03)	2.43e-02 (5.49e-03)	0.0154
feature 1041	2.66e-02 (5.68e-03)	2.95e-02 (5.39e-03)	0.0382	2.71e-02 (5.57e-03)	2.75e-02 (6.43e-03)	0.7961	2.73e-02 (5.82e-03)	2.71e-02 (5.43e-03)	0.9177	2.72e-02 (5.89e-03)	2.75e-02 (5.08e-03)	0.8222	2.79e-02 (5.58e-03)	2.44e-02 (5.53e-03)	0.0155
feature 1042	2.67e-02 (5.67e-03)	2.96e-02 (5.37e-03)	0.0382	2.73e-02 (5.56e-03)	2.77e-02 (6.42e-03)	0.8027	2.74e-02 (5.82e-03)	2.72e-02 (5.38e-03)	0.9264	2.73e-02 (5.88e-03)	2.76e-02 (5.06e-03)	0.8131	2.80e-02 (5.55e-03)	2.45e-02 (5.55e-03)	0.0156
feature 1043	2.69e-02 (5.66e-03)	2.97e-02 (5.35e-03)	0.0381	2.74e-02 (5.54e-03)	2.78e-02 (6.40e-03)	0.8101	2.75e-02 (5.81e-03)	2.74e-02 (5.32e-03)	0.9343	2.74e-02 (5.87e-03)	2.77e-02 (5.04e-03)	0.8041	2.82e-02 (5.53e-03)	2.46e-02 (5.57e-03)	0.0157
feature 1044	2.70e-02 (5.64e-03)	2.98e-02 (5.32e-03)	0.0381	2.75e-02 (5.52e-03)	2.79e-02 (6.39e-03)	0.8189	2.76e-02 (5.79e-03)	2.75e-02 (5.27e-03)	0.9420	2.75e-02 (5.84e-03)	2.79e-02 (5.01e-03)	0.7947	2.83e-02 (5.50e-03)	2.47e-02 (5.58e-03)	0.0159
feature 1045	2.71e-02 (5.61e-03)	2.99e-02 (5.29e-03)	0.0382	2.76e-02 (5.49e-03)	2.80e-02 (6.37e-03)	0.8288	2.77e-02 (5.77e-03)	2.76e-02 (5.21e-03)	0.9498	2.76e-02 (5.82e-03)	2.80e-02 (4.98e-03)	0.7845	2.84e-02 (5.46e-03)	2.49e-02 (5.59e-03)	0.0161
feature 1046	2.72e-02 (5.58e-03)	3.01e-02 (5.26e-03)	0.0383	2.78e-02 (5.46e-03)	2.81e-02 (6.34e-03)	0.8397	2.78e-02 (5.75e-03)	2.78e-02 (5.15e-03)	0.9579	2.77e-02 (5.79e-03)	2.81e-02 (4.94e-03)	0.7734	2.85e-02 (5.42e-03)	2.50e-02 (5.60e-03)	0.0165
feature 1047	2.74e-02 (5.55e-03)	3.02e-02 (5.21e-03)	0.0386	2.79e-02 (5.42e-03)	2.82e-02 (6.31e-03)	0.8508	2.79e-02 (5.72e-03)	2.79e-02 (5.10e-03)	0.9662	2.79e-02 (5.76e-03)	2.83e-02 (4.90e-03)	0.7615	2.86e-02 (5.38e-03)	2.51e-02 (5.60e-03)	0.0170
feature 1048	2.75e-02 (5.52e-03)	3.02e-02 (5.16e-03)	0.0388	2.80e-02 (5.39e-03)	2.83e-02 (6.26e-03)	0.8614	2.81e-02 (5.69e-03)	2.80e-02 (5.04e-03)	0.9745	2.80e-02 (5.72e-03)	2.84e-02 (4.86e-03)	0.7492	2.88e-02 (5.33e-03)	2.53e-02 (5.60e-03)	0.0175
feature 1049	2.76e-02 (5.48e-03)	3.03e-02 (5.11e-03)	0.0392	2.81e-02 (5.35e-03)	2.84e-02 (6.22e-03)	0.8709	2.82e-02 (5.65e-03)	2.82e-02 (4.98e-03)	0.9825	2.81e-02 (5.68e-03)	2.85e-02 (4.82e-03)	0.7369	2.89e-02 (5.28e-03)	2.54e-02 (5.60e-03)	0.0180
feature 1050	2.77e-02 (5.44e-03)	3.04e-02 (5.05e-03)	0.0395	2.82e-02 (5.30e-03)	2.85e-02 (6.16e-03)	0.8789	2.83e-02 (5.60e-03)	2.83e-02 (4.92e-03)	0.9899	2.82e-02 (5.63e-03)	2.86e-02 (4.78e-03)	0.7251	2.90e-02 (5.23e-03)	2.55e-02 (5.60e-03)	0.0185
feature 1051	2.79e-02 (5.40e-03)	3.05e-02 (5.00e-03)	0.0397	2.84e-02 (5.26e-03)	2.86e-02 (6.10e-03)	0.8855	2.84e-02 (5.56e-03)	2.84e-02 (4.85e-03)	0.9965	2.83e-02 (5.58e-03)	2.88e-02 (4.73e-03)	0.7141	2.91e-02 (5.17e-03)	2.57e-02 (5.58e-03)	0.0189
feature 1052	2.80e-02 (5.35e-03)	3.06e-02 (4.94e-03)	0.0400	2.85e-02 (5.21e-03)	2.87e-02 (6.04e-03)	0.8909	2.85e-02 (5.51e-03)	2.85e-02 (4.79e-03)	0.9978	2.84e-02 (5.53e-03)	2.89e-02 (4.68e-03)	0.7037	2.92e-02 (5.11e-03)	2.58e-02 (5.57e-03)	0.0192
feature 1053	2.81e-02 (5.30e-03)	3.07e-02 (4.88e-03)	0.0401	2.86e-02 (5.16e-03)	2.88e-02 (5.97e-03)	0.8960	2.86e-02 (5.46e-03)	2.86e-02 (4.72e-03)	0.9929	2.85e-02 (5.47e-03)	2.90e-02 (4.63e-03)	0.6938	2.93e-02 (5.05e-03)	2.59e-02 (5.54e-03)	0.0194
feature 1054	2.82e-02 (5.24e-03)	3.08e-02 (4.82e-03)	0.0403	2.87e-02 (5.10e-03)	2.89e-02 (5.91e-03)	0.9016	2.87e-02 (5.40e-03)	2.88e-02 (4.64e-03)	0.9884	2.87e-02 (5.41e-03)	2.91e-02 (4.57e-03)	0.6840	2.94e-02 (4.99e-03)	2.61e-02 (5.51e-03)	0.0197
feature 1055	2.83e-02 (5.19e-03)	3.09e-02 (4.76e-03)	0.0404	2.88e-02 (5.04e-03)	2.90e-02 (5.85e-03)	0.9087	2.89e-02 (5.35e-03)	2.89e-02 (4.57e-03)	0.9840	2.88e-02 (5.36e-03)	2.93e-02 (4.51e-03)	0.6738	2.95e-02 (4.92e-03)	2.62e-02 (5.47e-03)	0.0199
feature 1056	2.84e-02 (5.13e-03)	3.09e-02 (4.71e-03)	0.0406	2.89e-02 (4.98e-03)	2.91e-02 (5.79e-03)	0.9177	2.90e-02 (5.29e-03)	2.90e-02 (4.49e-03)	0.9791	2.89e-02 (5.30e-03)	2.94e-02 (4.45e-03)	0.6627	2.96e-02 (4.86e-03)	2.63e-02 (5.44e-03)	0.0202
feature 1057	2.86e-02 (5.07e-03)	3.10e-02 (4.64e-03)	0.0409	2.90e-02 (4.92e-03)	2.92e-02 (5.73e-03)	0.9291	2.91e-02 (5.23e-03)	2.91e-02 (4.40e-03)	0.9732	2.90e-02 (5.23e-03)	2.95e-02 (4.38e-03)	0.6503	2.97e-02 (4.79e-03)	2.65e-02 (5.40e-03)	0.0206
feature 1058	2.87e-02 (5.00e-03)	3.11e-02 (4.58e-03)	0.0412	2.91e-02 (4.86e-03)	2.92e-02 (5.66e-03)	0.9425	2.92e-02 (5.17e-03)	2.92e-02 (4.32e-03)	0.9662	2.91e-02 (5.17e-03)	2.96e-02 (4.31e-03)	0.6368	2.98e-02 (4.72e-03)	2.66e-02 (5.36e-03)	0.0212
feature 1059	2.88e-02 (4.94e-03)	3.12e-02 (4.51e-03)	0.0417	2.93e-02 (4.79e-03)	2.93e-02 (5.59e-03)	0.9572	2.93e-02 (5.11e-03)	2.93e-02 (4.24e-03)	0.9578	2.92e-02 (5.10e-03)	2.97e-02 (4.24e-03)	0.6221	2.99e-02 (4.65e-03)	2.67e-02 (5.32e-03)	0.0219
feature 1060	2.89e-02 (4.88e-03)	3.12e-02 (4.44e-03)	0.0423	2.94e-02 (4.72e-03)	2.94e-02 (5.52e-03)	0.9723	2.94e-02 (5.05e-03)	2.94e-02 (4.16e-03)	0.9484	2.93e-02 (5.04e-03)	2.98e-02 (4.17e-03)	0.6068	3.00e-02 (4.58e-03)	2.69e-02 (5.29e-03)	0.0226
feature 1061	2.90e-02 (4.81e-03)	3.13e-02 (4.37e-03)	0.0431	2.95e-02 (4.66e-03)	2.95e-02 (5.44e-03)	0.9868	2.94e-02 (4.98e-03)	2.95e-02 (4.07e-03)	0.9382	2.93e-02 (4.97e-03)	2.99e-02 (4.10e-03)	0.5915	3.01e-02 (4.50e-03)	2.70e-02 (5.25e-03)	0.0235
feature 1062	2.91e-02 (4.74e-03)	3.13e-02 (4.29e-03)	0.0440	2.96e-02 (4.59e-03)	2.96e-02 (5.36e-03)	0.9999	2.95e-02 (4.91e-03)	2.96e-02 (3.99e-03)	0.9277	2.94e-02 (4.89e-03)	3.00e-02 (4.03e-03)	0.5767	3.02e-02 (4.42e-03)	2.71e-02 (5.21e-03)	0.0243
feature 1063	2.92e-02 (4.67e-03)	3.14e-02 (4.21e-03)	0.0449	2.97e-02 (4.52e-03)	2.96e-02 (5.27e-03)	0.9891	2.96e-02 (4.83e-03)	2.97e-02 (3.91e-03)	0.9174	2.95e-02 (4.82e-03)	3.01e-02 (3.96e-03)	0.5627	3.02e-02 (4.34e-03)	2.73e-02 (5.16e-03)	0.0250
feature 1064	2.93e-02 (4.60e-03)	3.14e-02 (4.13e-03)	0.0459	2.97e-02 (4.44e-03)	2.97e-02 (5.17e-03)	0.9800	2.97e-02 (4.76e-03)	2.98e-02 (3.82e-03)	0.9077	2.96e-02 (4.74e-03)	3.02e-02 (3.89e-03)	0.5497	3.03e-02 (4.26e-03)	2.74e-02 (5.12e-03)	0.0257
feature 1065	2.94e-02 (4.52e-03)	3.15e-02 (4.05e-03)	0.0469	2.98e-02 (4.37e-03)	2.98e-02 (5.08e-03)	0.9723	2.98e-02 (4.68e-03)	2.99e-02 (3.74e-03)	0.8988	2.97e-02 (4.66e-03)	3.03e-02 (3.82e-03)	0.5375	3.04e-02 (4.18e-03)	2.75e-02 (5.06e-03)	0.0263
feature 1066	2.95e-02 (4.45e-03)	3.15e-02 (3.98e-03)	0.0478	2.99e-02 (4.29e-03)	2.99e-02 (4.98e-03)	0.9650	2.99e-02 (4.60e-03)	3.00e-02 (3.65e-03)	0.8906	2.98e-02 (4.58e-03)	3.04e-02 (3.75e-03)	0.5258	3.05e-02 (4.10e-03)	2.76e-02 (5.00e-03)	0.0267
feature 1067	2.96e-02 (4.37e-03)	3.16e-02 (3.90e-03)	0.0488	3.00e-02 (4.22e-03)	2.99e-02 (4.89e-03)	0.9569	3.00e-02 (4.52e-03)	3.01e-02 (3.56e-03)	0.8829	2.99e-02 (4.49e-03)	3.05e-02 (3.67e-03)	0.5140	3.05e-02 (4.02e-03)	2.78e-02 (4.93e-03)	0.0272
feature 1068	2.97e-02 (4.29e-03)	3.16e-02 (3.82e-03)	0.0498	3.01e-02 (4.14e-03)	3.00e-02 (4.80e-03)	0.9468	3.00e-02 (4.44e-03)	3.02e-02 (3.48e-03)	0.8751	2.99e-02 (4.41e-03)	3.06e-02 (3.59e-03)	0.5015	3.06e-02 (3.93e-03)	2.79e-02 (4.86e-03)	0.0278
feature 1069	2.97e-02 (4.20e-03)	3.16e-02 (3.75e-03)	0.0509	3.02e-02 (4.05e-03)	3.01e-02 (4.71e-03)	0.9339	3.01e-02 (4.36e-03)	3.03e-02 (3.38e-03)	0.8666	3.00e-02 (4.33e-03)	3.07e-02 (3.51e-03)	0.4879	3.07e-02 (3.85e-03)	2.80e-02 (4.79e-03)	0.0285
feature 1070	2.98e-02 (4.12e-03)	3.17e-02 (3.67e-03)	0.0521	3.02e-02 (3.97e-03)	3.01e-02 (4.62e-03)	0.9178	3.02e-02 (4.28e-03)	3.03e-02 (3.29e-03)	0.8569	3.01e-02 (4.24e-03)	3.07e-02 (3.43e-03)	0.4728	3.07e-02 (3.77e-03)	2.81e-02 (4.73e-03)	0.0295
feature 1071	2.99e-02 (4.04e-03)	3.17e-02 (3.59e-03)	0.0535	3.03e-02 (3.89e-03)	3.02e-02 (4.53e-03)	0.8990	3.02e-02 (4.19e-03)	3.04e-02 (3.20e-03)	0.8455	3.01e-02 (4.16e-03)	3.08e-02 (3.34e-03)	0.4564	3.08e-02 (3.68e-03)	2.82e-02 (4.66e-03)	0.0306
feature 1072	3.00e-02 (3.96e-03)	3.17e-02 (3.51e-03)	0.0553	3.04e-02 (3.81e-03)	3.02e-02 (4.44e-03)	0.8782	3.03e-02 (4.11e-03)	3.05e-02 (3.11e-03)	0.8322	3.02e-02 (4.07e-03)	3.09e-02 (3.26e-03)	0.4390	3.08e-02 (3.59e-03)	2.83e-02 (4.59e-03)	0.0321
feature 1073	3.01e-02 (3.87e-03)	3.18e-02 (3.43e-03)	0.0574	3.04e-02 (3.72e-03)	3.03e-02 (4.34e-03)	0.8566	3.04e-02 (4.02e-03)	3.06e-02 (3.02e-03)	0.8173	3.03e-02 (3.98e-03)	3.10e-02 (3.18e-03)	0.4212	3.09e-02 (3.51e-03)	2.85e-02 (4.53e-03)	0.0336
feature 1074	3.01e-02 (3.79e-03)	3.18e-02 (3.34e-03)	0.0600	3.05e-02 (3.64e-03)	3.03e-02 (4.24e-03)	0.8357	3.04e-02 (3.94e-03)	3.06e-02 (2.93e-03)	0.8010	3.03e-02 (3.90e-03)	3.10e-02 (3.10e-03)	0.4035	3.09e-02 (3.42e-03)	2.86e-02 (4.46e-03)	0.0353
feature 1075	3.02e-02 (3.71e-03)	3.18e-02 (3.26e-03)	0.0630	3.06e-02 (3.56e-03)	3.03e-02 (4.14e-03)	0.8166	3.05e-02 (3.85e-03)	3.07e-02 (2.84e-03)	0.7840	3.04e-02 (3.81e-03)	3.11e-02 (3.02e-03)	0.3866	3.10e-02 (3.33e-03)	2.87e-02 (4.39e-03)	0.0370
feature 1076	3.03e-02 (3.62e-03)	3.18e-02 (3.18e-03)	0.0664	3.06e-02 (3.48e-03)	3.04e-02 (4.03e-03)	0.7998	3.05e-02 (3.76e-03)	3.08e-02 (2.75e-03)	0.7669	3.05e-02 (3.71e-03)	3.12e-02 (2.94e-03)	0.3708	3.10e-02 (3.24e-03)	2.88e-02 (4.32e-03)	0.0386
feature 1077	3.03e-02 (3.53e-03)	3.18e-02 (3.09e-03)	0.0703	3.07e-02 (3.39e-03)	3.04e-02 (3.92e-03)	0.7853	3.06e-02 (3.67e-03)	3.08e-02 (2.67e-03)	0.7503	3.05e-02 (3.62e-03)	3.12e-02 (2.87e-03)	0.3562	3.11e-02 (3.15e-03)	2.89e-02 (4.24e-03)	0.0402
feature 1078	3.04e-02 (3.45e-03)	3.18e-02 (3.01e-03)	0.0746	3.07e-02 (3.31e-03)	3.05e-02 (3.81e-03)	0.7726	3.06e-02 (3.58e-03)	3.09e-02 (2.59e-03)	0.7345	3.06e-02 (3.53e-03)	3.13e-02 (2.79e-03)	0.3425	3.11e-02 (3.06e-03)	2.90e-02 (4.16e-03)	0.0416
feature 1079	3.05e-02 (3.36e-03)	3.18e-02 (2.93e-03)	0.0792	3.08e-02 (3.23e-03)	3.05e-02 (3.70e-03)	0.7603	3.07e-02 (3.49e-03)	3.09e-02 (2.50e-03)	0.7198	3.06e-02 (3.44e-03)	3.13e-02 (2.72e-03)	0.3293	3.11e-02 (2.98e-03)	2.91e-02 (4.07e-03)	0.0430
feature 1080	3.05e-02 (3.27e-03)	3.18e-02 (2.86e-03)	0.0842	3.08e-02 (3.14e-03)	3.06e-02 (3.59e-03)	0.7468	3.07e-02 (3.40e-03)	3.10e-02 (2.43e-03)	0.7057	3.06e-02 (3.34e-03)	3.14e-02 (2.64e-03)	0.3161	3.12e-02 (2.89e-03)	2.92e-02 (3.98e-03)	0.0446
feature 1081	3.06e-02 (3.18e-03)	3.18e-02 (2.78e-03)	0.0897	3.09e-02 (3.05e-03)	3.06e-02 (3.49e-03)	0.7307	3.08e-02 (3.30e-03)	3.10e-02 (2.35e-03)	0.6918	3.07e-02 (3.25e-03)	3.14e-02 (2.56e-03)	0.3023	3.12e-02 (2.81e-03)	2.93e-02 (3.89e-03)	0.0464
feature 1082	3.06e-02 (3.09e-03)	3.18e-02 (2.70e-03)	0.0957	3.09e-02 (2.97e-03)	3.06e-02 (3.39e-03)	0.7107	3.08e-02 (3.21e-03)	3.11e-02 (2.27e-03)	0.6773	3.07e-02 (3.16e-03)	3.14e-02 (2.48e-03)	0.2877	3.12e-02 (2.73e-03)	2.94e-02 (3.80e-03)	0.0487
feature 1083	3.07e-02 (3.01e-03)	3.18e-02 (2.63e-03)	0.1025	3.10e-02 (2.89e-03)	3.06e-02 (3.29e-03)	0.6865	3.08e-02 (3.12e-03)	3.11e-02 (2.20e-03)	0.6615	3.08e-02 (3.07e-03)	3.15e-02 (2.40e-03)	0.2720	3.13e-02 (2.64e-03)	2.94e-02 (3.71e-03)	0.0516
feature 1084	3.07e-02 (2.92e-03)	3.18e-02 (2.55e-03)	0.1106	3.10e-02 (2.80e-03)	3.06e-02 (3.19e-03)	0.6584	3.09e-02 (3.03e-03)	3.11e-02 (2.12e-03)	0.6438	3.08e-02 (2.98e-03)	3.15e-02 (2.33e-03)	0.2556	3.13e-02 (2.56e-03)	2.95e-02 (3.62e-03)	0.0551
feature 1085	3.07e-02 (2.84e-03)	3.17e-02 (2.48e-03)	0.1203	3.10e-02 (2.72e-03)	3.07e-02 (3.09e-03)	0.6277	3.09e-02 (2.95e-03)	3.12e-02 (2.05e-03)	0.6240	3.08e-02 (2.90e-03)	3.15e-02 (2.25e-03)	0.2389	3.13e-02 (2.49e-03)	2.96e-02 (3.54e-03)	0.0594
feature 1086	3.08e-02 (2.76e-03)	3.17e-02 (2.40e-03)	0.1323	3.11e-02 (2.64e-03)	3.07e-02 (2.99e-03)	0.5958	3.09e-02 (2.86e-03)	3.12e-02 (1.99e-03)	0.6022	3.08e-02 (2.81e-03)	3.16e-02 (2.18e-03)	0.2225	3.13e-02 (2.41e-03)	2.97e-02 (3.46e-03)	0.0643
feature 1087	3.08e-02 (2.68e-03)	3.17e-02 (2.34e-03)	0.1472	3.11e-02 (2.57e-03)	3.07e-02 (2.89e-03)	0.5648	3.09e-02 (2.78e-03)	3.12e-02 (1.92e-03)	0.5789	3.09e-02 (2.73e-03)	3.16e-02 (2.12e-03)	0.2071	3.13e-02 (2.33e-03)	2.98e-02 (3.37e-03)	0.0697
feature 1088	3.09e-02 (2.60e-03)	3.17e-02 (2.27e-03)	0.1654	3.11e-02 (2.50e-03)	3.07e-02 (2.78e-03)	0.5359	3.10e-02 (2.69e-03)	3.13e-02 (1.87e-03)	0.5550	3.09e-02 (2.65e-03)	3.16e-02 (2.05e-03)	0.1931	3.13e-02 (2.26e-03)	2.99e-02 (3.29e-03)	0.0754
feature 1089	3.09e-02 (2.52e-03)	3.16e-02 (2.21e-03)	0.1877	3.11e-02 (2.42e-03)	3.07e-02 (2.68e-03)	0.5102	3.10e-02 (2.61e-03)	3.13e-02 (1.81e-03)	0.5314	3.09e-02 (2.56e-03)	3.16e-02 (2.00e-03)	0.1808	3.13e-02 (2.19e-03)	2.99e-02 (3.20e-03)	0.0814
feature 1090	3.09e-02 (2.45e-03)	3.16e-02 (2.15e-03)	0.2143	3.11e-02 (2.35e-03)	3.07e-02 (2.58e-03)	0.4877	3.10e-02 (2.53e-03)	3.13e-02 (1.76e-03)	0.5093	3.09e-02 (2.48e-03)	3.16e-02 (1.94e-03)	0.1702	3.13e-02 (2.13e-03)	3.00e-02 (3.11e-03)	0.0876
feature 1091	3.09e-02 (2.37e-03)	3.16e-02 (2.10e-03)	0.2456	3.12e-02 (2.29e-03)	3.07e-02 (2.48e-03)	0.4678	3.10e-02 (2.45e-03)	3.13e-02 (1.72e-03)	0.4895	3.09e-02 (2.40e-03)	3.16e-02 (1.89e-03)	0.1612	3.13e-02 (2.06e-03)	3.01e-02 (3.02e-03)	0.0943
feature 1092	3.10e-02 (2.30e-03)	3.15e-02 (2.05e-03)	0.2819	3.12e-02 (2.22e-03)	3.07e-02 (2.39e-03)	0.4491	3.10e-02 (2.37e-03)	3.13e-02 (1.68e-03)	0.4723	3.09e-02 (2.32e-03)	3.16e-02 (1.85e-03)	0.1534	3.13e-02 (2.00e-03)	3.01e-02 (2.92e-03)	0.1017
feature 1093	3.10e-02 (2.22e-03)	3.15e-02 (2.00e-03)	0.3235	3.12e-02 (2.15e-03)	3.07e-02 (2.30e-03)	0.4299	3.10e-02 (2.29e-03)	3.13e-02 (1.65e-03)	0.4581	3.09e-02 (2.25e-03)	3.16e-02 (1.80e-03)	0.1464	3.13e-02 (1.95e-03)	3.02e-02 (2.82e-03)	0.1104
feature 1094	3.10e-02 (2.15e-03)	3.14e-02 (1.95e-03)	0.3707	3.12e-02 (2.09e-03)	3.07e-02 (2.21e-03)	0.4085	3.10e-02 (2.22e-03)	3.13e-02 (1.63e-03)	0.4465	3.09e-02 (2.18e-03)	3.16e-02 (1.76e-03)	0.1401	3.13e-02 (1.90e-03)	3.02e-02 (2.73e-03)	0.1211
feature 1095	3.10e-02 (2.09e-03)	3.14e-02 (1.90e-03)	0.4241	3.12e-02 (2.03e-03)	3.07e-02 (2.13e-03)	0.3838	3.10e-02 (2.15e-03)	3.13e-02 (1.61e-03)	0.4371	3.09e-02 (2.11e-03)	3.16e-02 (1.72e-03)	0.1341	3.13e-02 (1.85e-03)	3.03e-02 (2.63e-03)	0.1346
feature 1096	3.10e-02 (2.03e-03)	3.13e-02 (1.86e-03)	0.4845	3.12e-02 (1.98e-03)	3.07e-02 (2.05e-03)	0.3557	3.10e-02 (2.08e-03)	3.13e-02 (1.60e-03)	0.4291	3.09e-02 (2.05e-03)	3.16e-02 (1.69e-03)	0.1285	3.12e-02 (1.81e-03)	3.04e-02 (2.54e-03)	0.1517
feature 1097	3.10e-02 (1.97e-03)	3.13e-02 (1.82e-03)	0.5530	3.12e-02 (1.93e-03)	3.07e-02 (1.98e-03)	0.3251	3.10e-02 (2.02e-03)	3.13e-02 (1.60e-03)	0.4218	3.09e-02 (1.99e-03)	3.16e-02 (1.66e-03)	0.1235	3.12e-02 (1.77e-03)	3.04e-02 (2.45e-03)	0.1733
feature 1098	3.10e-02 (1.93e-03)	3.12e-02 (1.79e-03)	0.6305	3.12e-02 (1.89e-03)	3.06e-02 (1.91e-03)	0.2937	3.10e-02 (1.96e-03)	3.13e-02 (1.61e-03)	0.4148	3.09e-02 (1.94e-03)	3.16e-02 (1.63e-03)	0.1193	3.12e-02 (1.74e-03)	3.05e-02 (2.36e-03)	0.2000
feature 1099	3.10e-02 (1.88e-03)	3.12e-02 (1.77e-03)	0.7173	3.11e-02 (1.85e-03)	3.06e-02 (1.84e-03)	0.2639	3.10e-02 (1.91e-03)	3.13e-02 (1.62e-03)	0.4077	3.09e-02 (1.89e-03)	3.16e-02 (1.62e-03)	0.1162	3.12e-02 (1.72e-03)	3.05e-02 (2.28e-03)	0.2321
feature 1100	3.10e-02 (1.84e-03)	3.11e-02 (1.75e-03)	0.8128	3.11e-02 (1.82e-03)	3.06e-02 (1.79e-03)	0.2378	3.10e-02 (1.86e-03)	3.13e-02 (1.63e-03)	0.4008	3.09e-02 (1.85e-03)	3.16e-02 (1.61e-03)	0.1145	3.11e-02 (1.70e-03)	3.05e-02 (2.21e-03)	0.2699
feature 1101	3.10e-02 (1.81e-03)	3.10e-02 (1.74e-03)	0.9154	3.11e-02 (1.79e-03)	3.06e-02 (1.74e-03)	0.2168	3.09e-02 (1.82e-03)	3.13e-02 (1.65e-03)	0.3944	3.09e-02 (1.82e-03)	3.15e-02 (1.60e-03)	0.1145	3.11e-02 (1.69e-03)	3.06e-02 (2.13e-03)	0.3134
feature 1102	3.10e-02 (1.78e-03)	3.10e-02 (1.74e-03)	0.9780	3.11e-02 (1.77e-03)	3.05e-02 (1.69e-03)	0.2017	3.09e-02 (1.79e-03)	3.13e-02 (1.67e-03)	0.3892	3.09e-02 (1.79e-03)	3.15e-02 (1.60e-03)	0.1165	3.11e-02 (1.69e-03)	3.06e-02 (2.05e-03)	0.3630
feature 1103	3.10e-02 (1.75e-03)	3.09e-02 (1.75e-03)	0.8707	3.11e-02 (1.75e-03)	3.05e-02 (1.66e-03)	0.1924	3.09e-02 (1.76e-03)	3.13e-02 (1.69e-03)	0.3859	3.08e-02 (1.76e-03)	3.15e-02 (1.60e-03)	0.1204	3.10e-02 (1.69e-03)	3.06e-02 (1.98e-03)	0.4195
feature 1104	3.10e-02 (1.73e-03)	3.08e-02 (1.75e-03)	0.7665	3.10e-02 (1.74e-03)	3.05e-02 (1.64e-03)	0.1881	3.09e-02 (1.73e-03)	3.12e-02 (1.71e-03)	0.3851	3.08e-02 (1.74e-03)	3.14e-02 (1.61e-03)	0.1265	3.10e-02 (1.69e-03)	3.07e-02 (1.90e-03)	0.4846
feature 1105	3.09e-02 (1.71e-03)	3.08e-02 (1.76e-03)	0.6685	3.10e-02 (1.73e-03)	3.05e-02 (1.62e-03)	0.1874	3.08e-02 (1.71e-03)	3.12e-02 (1.74e-03)	0.3873	3.08e-02 (1.73e-03)	3.14e-02 (1.62e-03)	0.1346	3.10e-02 (1.70e-03)	3.07e-02 (1.82e-03)	0.5607
feature 1106	3.09e-02 (1.70e-03)	3.07e-02 (1.78e-03)	0.5789	3.10e-02 (1.73e-03)	3.04e-02 (1.62e-03)	0.1887	3.08e-02 (1.70e-03)	3.12e-02 (1.77e-03)	0.3928	3.07e-02 (1.72e-03)	3.14e-02 (1.64e-03)	0.1446	3.09e-02 (1.71e-03)	3.07e-02 (1.74e-03)	0.6506
feature 1107	3.09e-02 (1.69e-03)	3.06e-02 (1.79e-03)	0.4991	3.09e-02 (1.72e-03)	3.04e-02 (1.61e-03)	0.1902	3.08e-02 (1.69e-03)	3.11e-02 (1.80e-03)	0.4011	3.07e-02 (1.71e-03)	3.13e-02 (1.66e-03)	0.1562	3.09e-02 (1.73e-03)	3.07e-02 (1.67e-03)	0.7561
feature 1108	3.09e-02 (1.69e-03)	3.05e-02 (1.80e-03)	0.4295	3.09e-02 (1.73e-03)	3.04e-02 (1.61e-03)	0.1907	3.07e-02 (1.68e-03)	3.11e-02 (1.85e-03)	0.4119	3.07e-02 (1.71e-03)	3.13e-02 (1.69e-03)	0.1693	3.08e-02 (1.75e-03)	3.07e-02 (1.60e-03)	0.8775
feature 1109	3.08e-02 (1.70e-03)	3.04e-02 (1.81e-03)	0.3700	3.09e-02 (1.74e-03)	3.03e-02 (1.62e-03)	0.1896	3.07e-02 (1.68e-03)	3.11e-02 (1.89e-03)	0.4241	3.06e-02 (1.72e-03)	3.12e-02 (1.71e-03)	0.1834	3.08e-02 (1.77e-03)	3.08e-02 (1.54e-03)	0.9884
feature 1110	3.08e-02 (1.71e-03)	3.04e-02 (1.83e-03)	0.3197	3.08e-02 (1.76e-03)	3.03e-02 (1.63e-03)	0.1872	3.06e-02 (1.69e-03)	3.10e-02 (1.95e-03)	0.4368	3.06e-02 (1.73e-03)	3.12e-02 (1.75e-03)	0.1983	3.07e-02 (1.80e-03)	3.08e-02 (1.50e-03)	0.8480
feature 1111	3.08e-02 (1.73e-03)	3.03e-02 (1.85e-03)	0.2776	3.08e-02 (1.78e-03)	3.02e-02 (1.65e-03)	0.1844	3.06e-02 (1.70e-03)	3.10e-02 (2.00e-03)	0.4490	3.05e-02 (1.75e-03)	3.11e-02 (1.78e-03)	0.2139	3.06e-02 (1.84e-03)	3.08e-02 (1.46e-03)	0.7097
feature 1112	3.07e-02 (1.76e-03)	3.02e-02 (1.88e-03)	0.2425	3.07e-02 (1.81e-03)	3.02e-02 (1.67e-03)	0.1829	3.05e-02 (1.72e-03)	3.09e-02 (2.06e-03)	0.4600	3.05e-02 (1.77e-03)	3.11e-02 (1.82e-03)	0.2299	3.06e-02 (1.87e-03)	3.08e-02 (1.43e-03)	0.5819
feature 1113	3.07e-02 (1.79e-03)	3.01e-02 (1.91e-03)	0.2133	3.07e-02 (1.84e-03)	3.01e-02 (1.70e-03)	0.1841	3.05e-02 (1.75e-03)	3.09e-02 (2.11e-03)	0.4696	3.05e-02 (1.80e-03)	3.10e-02 (1.85e-03)	0.2465	3.05e-02 (1.91e-03)	3.08e-02 (1.40e-03)	0.4698
feature 1114	3.06e-02 (1.82e-03)	3.00e-02 (1.95e-03)	0.1887	3.06e-02 (1.87e-03)	3.00e-02 (1.74e-03)	0.1892	3.04e-02 (1.78e-03)	3.08e-02 (2.16e-03)	0.4777	3.04e-02 (1.84e-03)	3.09e-02 (1.89e-03)	0.2640	3.04e-02 (1.95e-03)	3.08e-02 (1.38e-03)	0.3756
feature 1115	3.06e-02 (1.85e-03)	2.99e-02 (1.99e-03)	0.1678	3.06e-02 (1.90e-03)	3.00e-02 (1.79e-03)	0.1988	3.04e-02 (1.81e-03)	3.08e-02 (2.21e-03)	0.4848	3.03e-02 (1.88e-03)	3.09e-02 (1.93e-03)	0.2826	3.04e-02 (2.00e-03)	3.08e-02 (1.37e-03)	0.2987
feature 1116	3.05e-02 (1.88e-03)	2.98e-02 (2.03e-03)	0.1497	3.05e-02 (1.94e-03)	2.99e-02 (1.85e-03)	0.2131	3.03e-02 (1.85e-03)	3.07e-02 (2.25e-03)	0.4914	3.03e-02 (1.92e-03)	3.08e-02 (1.97e-03)	0.3026	3.03e-02 (2.04e-03)	3.08e-02 (1.35e-03)	0.2369
feature 1117	3.05e-02 (1.92e-03)	2.97e-02 (2.08e-03)	0.1340	3.05e-02 (1.97e-03)	2.99e-02 (1.91e-03)	0.2315	3.03e-02 (1.89e-03)	3.06e-02 (2.29e-03)	0.4981	3.02e-02 (1.96e-03)	3.07e-02 (2.00e-03)	0.3242	3.02e-02 (2.09e-03)	3.07e-02 (1.35e-03)	0.1876
feature 1118	3.04e-02 (1.95e-03)	2.96e-02 (2.12e-03)	0.1202	3.04e-02 (2.01e-03)	2.98e-02 (1.98e-03)	0.2527	3.02e-02 (1.93e-03)	3.06e-02 (2.33e-03)	0.5056	3.02e-02 (2.00e-03)	3.07e-02 (2.04e-03)	0.3474	3.02e-02 (2.13e-03)	3.07e-02 (1.35e-03)	0.1486
feature 1119	3.04e-02 (1.99e-03)	2.95e-02 (2.16e-03)	0.1082	3.03e-02 (2.05e-03)	2.98e-02 (2.05e-03)	0.2749	3.01e-02 (1.97e-03)	3.05e-02 (2.36e-03)	0.5143	3.01e-02 (2.04e-03)	3.06e-02 (2.08e-03)	0.3718	3.01e-02 (2.17e-03)	3.07e-02 (1.35e-03)	0.1178
feature 1120	3.03e-02 (2.03e-03)	2.94e-02 (2.20e-03)	0.0979	3.03e-02 (2.08e-03)	2.97e-02 (2.11e-03)	0.2963	3.01e-02 (2.02e-03)	3.04e-02 (2.40e-03)	0.5243	3.01e-02 (2.09e-03)	3.05e-02 (2.12e-03)	0.3973	3.00e-02 (2.22e-03)	3.07e-02 (1.37e-03)	0.0937
feature 1121	3.03e-02 (2.07e-03)	2.93e-02 (2.24e-03)	0.0890	3.02e-02 (2.12e-03)	2.96e-02 (2.17e-03)	0.3150	3.00e-02 (2.06e-03)	3.04e-02 (2.44e-03)	0.5356	3.00e-02 (2.13e-03)	3.04e-02 (2.16e-03)	0.4231	2.99e-02 (2.26e-03)	3.07e-02 (1.39e-03)	0.0751
feature 1122	3.02e-02 (2.11e-03)	2.92e-02 (2.27e-03)	0.0816	3.01e-02 (2.16e-03)	2.96e-02 (2.22e-03)	0.3302	2.99e-02 (2.10e-03)	3.03e-02 (2.48e-03)	0.5478	2.99e-02 (2.17e-03)	3.03e-02 (2.20e-03)	0.4486	2.98e-02 (2.30e-03)	3.06e-02 (1.43e-03)	0.0608
feature 1123	3.01e-02 (2.16e-03)	2.91e-02 (2.30e-03)	0.0755	3.00e-02 (2.20e-03)	2.95e-02 (2.27e-03)	0.3415	2.99e-02 (2.15e-03)	3.02e-02 (2.52e-03)	0.5603	2.98e-02 (2.22e-03)	3.03e-02 (2.24e-03)	0.4735	2.98e-02 (2.34e-03)	3.06e-02 (1.46e-03)	0.0499
feature 1124	3.01e-02 (2.20e-03)	2.90e-02 (2.33e-03)	0.0705	3.00e-02 (2.25e-03)	2.94e-02 (2.31e-03)	0.3497	2.98e-02 (2.19e-03)	3.01e-02 (2.57e-03)	0.5726	2.98e-02 (2.26e-03)	3.02e-02 (2.28e-03)	0.4973	2.97e-02 (2.38e-03)	3.06e-02 (1.51e-03)	0.0417
feature 1125	3.00e-02 (2.25e-03)	2.89e-02 (2.37e-03)	0.0665	2.99e-02 (2.29e-03)	2.93e-02 (2.36e-03)	0.3561	2.97e-02 (2.23e-03)	3.01e-02 (2.62e-03)	0.5839	2.97e-02 (2.31e-03)	3.01e-02 (2.32e-03)	0.5199	2.96e-02 (2.42e-03)	3.05e-02 (1.55e-03)	0.0356
feature 1126	2.99e-02 (2.29e-03)	2.88e-02 (2.40e-03)	0.0633	2.98e-02 (2.34e-03)	2.93e-02 (2.41e-03)	0.3625	2.96e-02 (2.28e-03)	3.00e-02 (2.66e-03)	0.5941	2.96e-02 (2.35e-03)	3.00e-02 (2.36e-03)	0.5414	2.95e-02 (2.47e-03)	3.05e-02 (1.60e-03)	0.0310
feature 1127	2.99e-02 (2.34e-03)	2.87e-02 (2.43e-03)	0.0606	2.97e-02 (2.38e-03)	2.92e-02 (2.46e-03)	0.3705	2.95e-02 (2.32e-03)	2.99e-02 (2.70e-03)	0.6029	2.95e-02 (2.40e-03)	2.99e-02 (2.40e-03)	0.5622	2.94e-02 (2.51e-03)	3.05e-02 (1.65e-03)	0.0277
feature 1128	2.98e-02 (2.38e-03)	2.86e-02 (2.47e-03)	0.0583	2.96e-02 (2.42e-03)	2.91e-02 (2.51e-03)	0.3813	2.95e-02 (2.37e-03)	2.98e-02 (2.74e-03)	0.6104	2.95e-02 (2.45e-03)	2.98e-02 (2.43e-03)	0.5827	2.93e-02 (2.55e-03)	3.04e-02 (1.70e-03)	0.0251
feature 1129	2.97e-02 (2.42e-03)	2.85e-02 (2.50e-03)	0.0562	2.96e-02 (2.46e-03)	2.90e-02 (2.58e-03)	0.3958	2.94e-02 (2.41e-03)	2.97e-02 (2.78e-03)	0.6169	2.94e-02 (2.49e-03)	2.97e-02 (2.46e-03)	0.6034	2.92e-02 (2.59e-03)	3.04e-02 (1.74e-03)	0.0233
feature 1130	2.96e-02 (2.46e-03)	2.84e-02 (2.54e-03)	0.0541	2.95e-02 (2.49e-03)	2.89e-02 (2.64e-03)	0.4138	2.93e-02 (2.46e-03)	2.96e-02 (2.80e-03)	0.6228	2.93e-02 (2.54e-03)	2.96e-02 (2.49e-03)	0.6246	2.91e-02 (2.62e-03)	3.03e-02 (1.79e-03)	0.0219
feature 1131	2.95e-02 (2.50e-03)	2.83e-02 (2.58e-03)	0.0521	2.94e-02 (2.53e-03)	2.89e-02 (2.70e-03)	0.4345	2.92e-02 (2.50e-03)	2.95e-02 (2.82e-03)	0.6286	2.92e-02 (2.58e-03)	2.95e-02 (2.52e-03)	0.6466	2.90e-02 (2.66e-03)	3.03e-02 (1.84e-03)	0.0209
feature 1132	2.95e-02 (2.54e-03)	2.82e-02 (2.61e-03)	0.0500	2.93e-02 (2.56e-03)	2.88e-02 (2.77e-03)	0.4567	2.91e-02 (2.55e-03)	2.95e-02 (2.84e-03)	0.6347	2.91e-02 (2.62e-03)	2.94e-02 (2.54e-03)	0.6693	2.89e-02 (2.69e-03)	3.02e-02 (1.89e-03)	0.0200
feature 1133	2.94e-02 (2.57e-03)	2.81e-02 (2.64e-03)	0.0480	2.92e-02 (2.59e-03)	2.87e-02 (2.83e-03)	0.4788	2.90e-02 (2.59e-03)	2.94e-02 (2.85e-03)	0.6416	2.91e-02 (2.66e-03)	2.93e-02 (2.56e-03)	0.6925	2.88e-02 (2.72e-03)	3.01e-02 (1.94e-03)	0.0194
feature 1134	2.93e-02 (2.61e-03)	2.79e-02 (2.67e-03)	0.0460	2.91e-02 (2.62e-03)	2.86e-02 (2.88e-03)	0.4991	2.89e-02 (2.63e-03)	2.93e-02 (2.86e-03)	0.6492	2.90e-02 (2.70e-03)	2.92e-02 (2.59e-03)	0.7158	2.87e-02 (2.75e-03)	3.01e-02 (1.99e-03)	0.0188
feature 1135	2.92e-02 (2.64e-03)	2.78e-02 (2.69e-03)	0.0443	2.90e-02 (2.65e-03)	2.85e-02 (2.92e-03)	0.5165	2.89e-02 (2.67e-03)	2.92e-02 (2.87e-03)	0.6577	2.89e-02 (2.73e-03)	2.91e-02 (2.61e-03)	0.7389	2.86e-02 (2.78e-03)	3.00e-02 (2.05e-03)	0.0182
feature 1136	2.91e-02 (2.67e-03)	2.77e-02 (2.72e-03)	0.0427	2.89e-02 (2.68e-03)	2.85e-02 (2.96e-03)	0.5302	2.88e-02 (2.70e-03)	2.91e-02 (2.89e-03)	0.6667	2.88e-02 (2.77e-03)	2.90e-02 (2.64e-03)	0.7612	2.85e-02 (2.80e-03)	3.00e-02 (2.11e-03)	0.0177
feature 1137	2.90e-02 (2.71e-03)	2.76e-02 (2.73e-03)	0.0415	2.88e-02 (2.71e-03)	2.84e-02 (2.99e-03)	0.5402	2.87e-02 (2.74e-03)	2.90e-02 (2.90e-03)	0.6761	2.87e-02 (2.80e-03)	2.89e-02 (2.66e-03)	0.7825	2.84e-02 (2.83e-03)	2.99e-02 (2.17e-03)	0.0172
feature 1138	2.89e-02 (2.74e-03)	2.75e-02 (2.75e-03)	0.0405	2.87e-02 (2.74e-03)	2.83e-02 (3.02e-03)	0.5472	2.86e-02 (2.77e-03)	2.89e-02 (2.92e-03)	0.6854	2.86e-02 (2.83e-03)	2.88e-02 (2.69e-03)	0.8025	2.83e-02 (2.85e-03)	2.98e-02 (2.22e-03)	0.0167
feature 1139	2.88e-02 (2.77e-03)	2.74e-02 (2.76e-03)	0.0398	2.86e-02 (2.77e-03)	2.82e-02 (3.05e-03)	0.5525	2.85e-02 (2.80e-03)	2.88e-02 (2.94e-03)	0.6942	2.85e-02 (2.86e-03)	2.87e-02 (2.71e-03)	0.8214	2.82e-02 (2.87e-03)	2.98e-02 (2.27e-03)	0.0164
feature 1140	2.87e-02 (2.79e-03)	2.73e-02 (2.77e-03)	0.0394	2.85e-02 (2.79e-03)	2.81e-02 (3.07e-03)	0.5575	2.84e-02 (2.82e-03)	2.87e-02 (2.96e-03)	0.7023	2.84e-02 (2.88e-03)	2.86e-02 (2.73e-03)	0.8394	2.81e-02 (2.88e-03)	2.97e-02 (2.32e-03)	0.0161
feature 1141	2.87e-02 (2.82e-03)	2.72e-02 (2.79e-03)	0.0390	2.84e-02 (2.81e-03)	2.80e-02 (3.10e-03)	0.5637	2.83e-02 (2.85e-03)	2.86e-02 (2.98e-03)	0.7095	2.83e-02 (2.91e-03)	2.84e-02 (2.74e-03)	0.8567	2.80e-02 (2.90e-03)	2.96e-02 (2.37e-03)	0.0160
feature 1142	2.86e-02 (2.84e-03)	2.71e-02 (2.80e-03)	0.0388	2.83e-02 (2.83e-03)	2.79e-02 (3.13e-03)	0.5724	2.82e-02 (2.87e-03)	2.85e-02 (2.99e-03)	0.7159	2.82e-02 (2.93e-03)	2.83e-02 (2.75e-03)	0.8738	2.79e-02 (2.92e-03)	2.95e-02 (2.41e-03)	0.0160
feature 1143	2.85e-02 (2.86e-03)	2.70e-02 (2.81e-03)	0.0385	2.82e-02 (2.85e-03)	2.78e-02 (3.16e-03)	0.5843	2.81e-02 (2.90e-03)	2.84e-02 (3.00e-03)	0.7216	2.81e-02 (2.95e-03)	2.82e-02 (2.76e-03)	0.8911	2.78e-02 (2.93e-03)	2.94e-02 (2.45e-03)	0.0161
feature 1144	2.84e-02 (2.88e-03)	2.69e-02 (2.82e-03)	0.0382	2.81e-02 (2.86e-03)	2.77e-02 (3.19e-03)	0.5994	2.80e-02 (2.92e-03)	2.83e-02 (3.00e-03)	0.7268	2.80e-02 (2.97e-03)	2.81e-02 (2.76e-03)	0.9089	2.77e-02 (2.94e-03)	2.94e-02 (2.48e-03)	0.0163
feature 1145	2.83e-02 (2.90e-03)	2.68e-02 (2.83e-03)	0.0378	2.80e-02 (2.87e-03)	2.76e-02 (3.23e-03)	0.6171	2.79e-02 (2.94e-03)	2.82e-02 (2.99e-03)	0.7319	2.79e-02 (2.99e-03)	2.80e-02 (2.76e-03)	0.9273	2.76e-02 (2.95e-03)	2.93e-02 (2.52e-03)	0.0167
feature 1146	2.82e-02 (2.91e-03)	2.66e-02 (2.84e-03)	0.0372	2.79e-02 (2.88e-03)	2.75e-02 (3.26e-03)	0.6363	2.78e-02 (2.96e-03)	2.81e-02 (2.98e-03)	0.7370	2.78e-02 (3.01e-03)	2.79e-02 (2.76e-03)	0.9464	2.75e-02 (2.96e-03)	2.92e-02 (2.56e-03)	0.0170
feature 1147	2.81e-02 (2.92e-03)	2.65e-02 (2.84e-03)	0.0366	2.78e-02 (2.89e-03)	2.75e-02 (3.29e-03)	0.6558	2.77e-02 (2.98e-03)	2.79e-02 (2.96e-03)	0.7425	2.77e-02 (3.02e-03)	2.78e-02 (2.76e-03)	0.9661	2.74e-02 (2.96e-03)	2.91e-02 (2.60e-03)	0.0174
feature 1148	2.80e-02 (2.93e-03)	2.64e-02 (2.85e-03)	0.0360	2.77e-02 (2.90e-03)	2.74e-02 (3.31e-03)	0.6741	2.76e-02 (2.99e-03)	2.78e-02 (2.94e-03)	0.7485	2.76e-02 (3.03e-03)	2.77e-02 (2.76e-03)	0.9859	2.73e-02 (2.97e-03)	2.90e-02 (2.63e-03)	0.0177
feature 1149	2.79e-02 (2.94e-03)	2.63e-02 (2.85e-03)	0.0354	2.76e-02 (2.90e-03)	2.73e-02 (3.33e-03)	0.6902	2.75e-02 (3.01e-03)	2.77e-02 (2.92e-03)	0.7552	2.75e-02 (3.04e-03)	2.75e-02 (2.76e-03)	0.9944	2.72e-02 (2.97e-03)	2.89e-02 (2.67e-03)	0.0179
feature 1150	2.78e-02 (2.95e-03)	2.62e-02 (2.85e-03)	0.0348	2.75e-02 (2.91e-03)	2.72e-02 (3.33e-03)	0.7032	2.74e-02 (3.02e-03)	2.76e-02 (2.90e-03)	0.7623	2.75e-02 (3.05e-03)	2.74e-02 (2.75e-03)	0.9751	2.71e-02 (2.96e-03)	2.88e-02 (2.71e-03)	0.0181
feature 1151	2.77e-02 (2.95e-03)	2.61e-02 (2.85e-03)	0.0345	2.74e-02 (2.91e-03)	2.71e-02 (3.34e-03)	0.7130	2.73e-02 (3.03e-03)	2.75e-02 (2.88e-03)	0.7699	2.74e-02 (3.06e-03)	2.73e-02 (2.75e-03)	0.9565	2.70e-02 (2.96e-03)	2.87e-02 (2.75e-03)	0.0183
feature 1152	2.76e-02 (2.96e-03)	2.60e-02 (2.84e-03)	0.0342	2.73e-02 (2.91e-03)	2.70e-02 (3.33e-03)	0.7202	2.72e-02 (3.03e-03)	2.74e-02 (2.87e-03)	0.7777	2.73e-02 (3.06e-03)	2.72e-02 (2.75e-03)	0.9387	2.69e-02 (2.95e-03)	2.86e-02 (2.78e-03)	0.0184
feature 1153	2.75e-02 (2.96e-03)	2.59e-02 (2.83e-03)	0.0342	2.72e-02 (2.92e-03)	2.69e-02 (3.32e-03)	0.7256	2.71e-02 (3.03e-03)	2.73e-02 (2.86e-03)	0.7854	2.72e-02 (3.06e-03)	2.71e-02 (2.75e-03)	0.9218	2.68e-02 (2.94e-03)	2.86e-02 (2.81e-03)	0.0185
feature 1154	2.74e-02 (2.96e-03)	2.58e-02 (2.81e-03)	0.0344	2.71e-02 (2.91e-03)	2.68e-02 (3.31e-03)	0.7305	2.70e-02 (3.03e-03)	2.72e-02 (2.85e-03)	0.7929	2.71e-02 (3.05e-03)	2.70e-02 (2.74e-03)	0.9054	2.67e-02 (2.93e-03)	2.85e-02 (2.83e-03)	0.0187
feature 1155	2.73e-02 (2.96e-03)	2.57e-02 (2.80e-03)	0.0346	2.70e-02 (2.91e-03)	2.67e-02 (3.30e-03)	0.7362	2.69e-02 (3.03e-03)	2.71e-02 (2.84e-03)	0.8000	2.70e-02 (3.05e-03)	2.69e-02 (2.73e-03)	0.8894	2.66e-02 (2.92e-03)	2.84e-02 (2.85e-03)	0.0190
feature 1156	2.72e-02 (2.95e-03)	2.56e-02 (2.78e-03)	0.0350	2.69e-02 (2.90e-03)	2.66e-02 (3.30e-03)	0.7441	2.68e-02 (3.02e-03)	2.70e-02 (2.82e-03)	0.8067	2.69e-02 (3.04e-03)	2.67e-02 (2.71e-03)	0.8734	2.65e-02 (2.90e-03)	2.83e-02 (2.87e-03)	0.0194
feature 1157	2.71e-02 (2.94e-03)	2.55e-02 (2.76e-03)	0.0353	2.68e-02 (2.89e-03)	2.65e-02 (3.29e-03)	0.7548	2.67e-02 (3.01e-03)	2.69e-02 (2.80e-03)	0.8129	2.68e-02 (3.03e-03)	2.66e-02 (2.70e-03)	0.8571	2.64e-02 (2.89e-03)	2.82e-02 (2.88e-03)	0.0199
feature 1158	2.69e-02 (2.93e-03)	2.55e-02 (2.74e-03)	0.0356	2.67e-02 (2.88e-03)	2.64e-02 (3.29e-03)	0.7687	2.66e-02 (3.00e-03)	2.68e-02 (2.78e-03)	0.8189	2.67e-02 (3.02e-03)	2.65e-02 (2.67e-03)	0.8401	2.63e-02 (2.87e-03)	2.81e-02 (2.89e-03)	0.0205
feature 1159	2.68e-02 (2.92e-03)	2.54e-02 (2.72e-03)	0.0358	2.66e-02 (2.86e-03)	2.64e-02 (3.29e-03)	0.7855	2.65e-02 (2.99e-03)	2.67e-02 (2.75e-03)	0.8246	2.66e-02 (3.01e-03)	2.64e-02 (2.65e-03)	0.8225	2.62e-02 (2.85e-03)	2.79e-02 (2.90e-03)	0.0213
feature 1160	2.67e-02 (2.91e-03)	2.53e-02 (2.71e-03)	0.0359	2.65e-02 (2.84e-03)	2.63e-02 (3.28e-03)	0.8045	2.64e-02 (2.98e-03)	2.66e-02 (2.71e-03)	0.8303	2.65e-02 (3.00e-03)	2.63e-02 (2.62e-03)	0.8040	2.61e-02 (2.83e-03)	2.78e-02 (2.91e-03)	0.0221
feature 1161	2.66e-02 (2.89e-03)	2.52e-02 (2.69e-03)	0.0360	2.64e-02 (2.82e-03)	2.62e-02 (3.28e-03)	0.8244	2.63e-02 (2.97e-03)	2.65e-02 (2.67e-03)	0.8361	2.64e-02 (2.98e-03)	2.62e-02 (2.60e-03)	0.7849	2.60e-02 (2.81e-03)	2.77e-02 (2.91e-03)	0.0229
feature 1162	2.65e-02 (2.88e-03)	2.51e-02 (2.67e-03)	0.0359	2.63e-02 (2.80e-03)	2.61e-02 (3.27e-03)	0.8440	2.62e-02 (2.96e-03)	2.63e-02 (2.62e-03)	0.8422	2.63e-02 (2.97e-03)	2.61e-02 (2.57e-03)	0.7654	2.59e-02 (2.78e-03)	2.76e-02 (2.92e-03)	0.0237
feature 1163	2.64e-02 (2.86e-03)	2.50e-02 (2.65e-03)	0.0359	2.62e-02 (2.78e-03)	2.60e-02 (3.25e-03)	0.8622	2.61e-02 (2.94e-03)	2.62e-02 (2.57e-03)	0.8487	2.62e-02 (2.95e-03)	2.60e-02 (2.54e-03)	0.7457	2.58e-02 (2.76e-03)	2.75e-02 (2.93e-03)	0.0244
feature 1164	2.63e-02 (2.84e-03)	2.49e-02 (2.62e-03)	0.0359	2.61e-02 (2.76e-03)	2.59e-02 (3.23e-03)	0.8781	2.60e-02 (2.93e-03)	2.61e-02 (2.53e-03)	0.8556	2.61e-02 (2.93e-03)	2.59e-02 (2.51e-03)	0.7261	2.57e-02 (2.73e-03)	2.74e-02 (2.94e-03)	0.0250
feature 1165	2.62e-02 (2.81e-03)	2.48e-02 (2.60e-03)	0.0360	2.60e-02 (2.74e-03)	2.59e-02 (3.20e-03)	0.8913	2.59e-02 (2.91e-03)	2.60e-02 (2.48e-03)	0.8629	2.60e-02 (2.91e-03)	2.58e-02 (2.48e-03)	0.7069	2.56e-02 (2.70e-03)	2.73e-02 (2.95e-03)	0.0256
feature 1166	2.61e-02 (2.79e-03)	2.47e-02 (2.57e-03)	0.0364	2.59e-02 (2.71e-03)	2.58e-02 (3.16e-03)	0.9020	2.58e-02 (2.89e-03)	2.59e-02 (2.44e-03)	0.8707	2.59e-02 (2.88e-03)	2.56e-02 (2.46e-03)	0.6881	2.55e-02 (2.66e-03)	2.72e-02 (2.95e-03)	0.0261
feature 1167	2.60e-02 (2.76e-03)	2.47e-02 (2.54e-03)	0.0369	2.58e-02 (2.69e-03)	2.57e-02 (3.12e-03)	0.9108	2.57e-02 (2.86e-03)	2.58e-02 (2.40e-03)	0.8789	2.58e-02 (2.85e-03)	2.55e-02 (2.43e-03)	0.6699	2.54e-02 (2.63e-03)	2.71e-02 (2.95e-03)	0.0267
feature 1168	2.59e-02 (2.74e-03)	2.46e-02 (2.51e-03)	0.0378	2.57e-02 (2.66e-03)	2.56e-02 (3.08e-03)	0.9187	2.56e-02 (2.83e-03)	2.57e-02 (2.37e-03)	0.8874	2.57e-02 (2.82e-03)	2.54e-02 (2.40e-03)	0.6520	2.53e-02 (2.59e-03)	2.70e-02 (2.94e-03)	0.0273
feature 1169	2.58e-02 (2.71e-03)	2.45e-02 (2.47e-03)	0.0389	2.56e-02 (2.63e-03)	2.55e-02 (3.04e-03)	0.9271	2.56e-02 (2.80e-03)	2.56e-02 (2.33e-03)	0.8961	2.56e-02 (2.79e-03)	2.53e-02 (2.37e-03)	0.6342	2.52e-02 (2.56e-03)	2.69e-02 (2.93e-03)	0.0281
feature 1170	2.58e-02 (2.68e-03)	2.45e-02 (2.43e-03)	0.0402	2.55e-02 (2.60e-03)	2.54e-02 (3.00e-03)	0.9370	2.55e-02 (2.77e-03)	2.55e-02 (2.30e-03)	0.9050	2.55e-02 (2.76e-03)	2.52e-02 (2.33e-03)	0.6164	2.52e-02 (2.52e-03)	2.68e-02 (2.92e-03)	0.0291
feature 1171	2.57e-02 (2.65e-03)	2.44e-02 (2.39e-03)	0.0418	2.54e-02 (2.57e-03)	2.54e-02 (2.96e-03)	0.9497	2.54e-02 (2.73e-03)	2.54e-02 (2.26e-03)	0.9139	2.55e-02 (2.72e-03)	2.51e-02 (2.30e-03)	0.5981	2.51e-02 (2.48e-03)	2.67e-02 (2.90e-03)	0.0304
feature 1172	2.56e-02 (2.61e-03)	2.43e-02 (2.35e-03)	0.0434	2.53e-02 (2.53e-03)	2.53e-02 (2.93e-03)	0.9657	2.53e-02 (2.70e-03)	2.53e-02 (2.22e-03)	0.9230	2.54e-02 (2.69e-03)	2.50e-02 (2.26e-03)	0.5792	2.50e-02 (2.44e-03)	2.66e-02 (2.88e-03)	0.0318
feature 1173	2.55e-02 (2.58e-03)	2.43e-02 (2.31e-03)	0.0451	2.52e-02 (2.49e-03)	2.52e-02 (2.89e-03)	0.9852	2.52e-02 (2.66e-03)	2.53e-02 (2.18e-03)	0.9320	2.53e-02 (2.65e-03)	2.49e-02 (2.21e-03)	0.5594	2.49e-02 (2.40e-03)	2.65e-02 (2.86e-03)	0.0336
feature 1174	2.54e-02 (2.54e-03)	2.42e-02 (2.27e-03)	0.0468	2.51e-02 (2.45e-03)	2.51e-02 (2.86e-03)	0.9922	2.51e-02 (2.62e-03)	2.52e-02 (2.13e-03)	0.9411	2.52e-02 (2.61e-03)	2.48e-02 (2.17e-03)	0.5389	2.48e-02 (2.36e-03)	2.64e-02 (2.84e-03)	0.0355
feature 1175	2.53e-02 (2.50e-03)	2.41e-02 (2.23e-03)	0.0484	2.50e-02 (2.41e-03)	2.51e-02 (2.82e-03)	0.9676	2.50e-02 (2.59e-03)	2.51e-02 (2.07e-03)	0.9503	2.51e-02 (2.57e-03)	2.48e-02 (2.12e-03)	0.5176	2.47e-02 (2.32e-03)	2.62e-02 (2.82e-03)	0.0375
feature 1176	2.52e-02 (2.46e-03)	2.41e-02 (2.20e-03)	0.0501	2.50e-02 (2.37e-03)	2.50e-02 (2.78e-03)	0.9419	2.50e-02 (2.55e-03)	2.50e-02 (2.02e-03)	0.9596	2.50e-02 (2.53e-03)	2.47e-02 (2.08e-03)	0.4957	2.47e-02 (2.28e-03)	2.61e-02 (2.80e-03)	0.0397
feature 1177	2.51e-02 (2.42e-03)	2.40e-02 (2.16e-03)	0.0518	2.49e-02 (2.33e-03)	2.49e-02 (2.74e-03)	0.9164	2.49e-02 (2.51e-03)	2.49e-02 (1.96e-03)	0.9690	2.50e-02 (2.49e-03)	2.46e-02 (2.03e-03)	0.4736	2.46e-02 (2.23e-03)	2.60e-02 (2.77e-03)	0.0418
feature 1178	2.50e-02 (2.38e-03)	2.40e-02 (2.13e-03)	0.0538	2.48e-02 (2.29e-03)	2.49e-02 (2.69e-03)	0.8922	2.48e-02 (2.47e-03)	2.48e-02 (1.91e-03)	0.9787	2.49e-02 (2.45e-03)	2.45e-02 (1.99e-03)	0.4515	2.45e-02 (2.19e-03)	2.59e-02 (2.75e-03)	0.0439
feature 1179	2.49e-02 (2.34e-03)	2.39e-02 (2.10e-03)	0.0561	2.47e-02 (2.26e-03)	2.48e-02 (2.64e-03)	0.8699	2.47e-02 (2.44e-03)	2.47e-02 (1.85e-03)	0.9887	2.48e-02 (2.41e-03)	2.44e-02 (1.94e-03)	0.4298	2.44e-02 (2.14e-03)	2.58e-02 (2.73e-03)	0.0460
feature 1180	2.49e-02 (2.30e-03)	2.38e-02 (2.06e-03)	0.0591	2.46e-02 (2.22e-03)	2.47e-02 (2.59e-03)	0.8498	2.46e-02 (2.40e-03)	2.46e-02 (1.80e-03)	0.9992	2.47e-02 (2.37e-03)	2.43e-02 (1.90e-03)	0.4086	2.44e-02 (2.10e-03)	2.57e-02 (2.70e-03)	0.0481
feature 1181	2.48e-02 (2.26e-03)	2.38e-02 (2.03e-03)	0.0629	2.45e-02 (2.18e-03)	2.47e-02 (2.53e-03)	0.8316	2.46e-02 (2.35e-03)	2.46e-02 (1.76e-03)	0.9896	2.47e-02 (2.33e-03)	2.42e-02 (1.86e-03)	0.3880	2.43e-02 (2.05e-03)	2.56e-02 (2.68e-03)	0.0504
feature 1182	2.47e-02 (2.22e-03)	2.37e-02 (1.99e-03)	0.0678	2.45e-02 (2.14e-03)	2.46e-02 (2.47e-03)	0.8147	2.45e-02 (2.31e-03)	2.45e-02 (1.72e-03)	0.9777	2.46e-02 (2.28e-03)	2.41e-02 (1.82e-03)	0.3681	2.42e-02 (2.01e-03)	2.55e-02 (2.65e-03)	0.0529
feature 1183	2.46e-02 (2.18e-03)	2.37e-02 (1.95e-03)	0.0741	2.44e-02 (2.10e-03)	2.45e-02 (2.41e-03)	0.7980	2.44e-02 (2.26e-03)	2.44e-02 (1.68e-03)	0.9649	2.45e-02 (2.24e-03)	2.41e-02 (1.78e-03)	0.3487	2.42e-02 (1.97e-03)	2.54e-02 (2.61e-03)	0.0558
feature 1184	2.45e-02 (2.13e-03)	2.37e-02 (1.91e-03)	0.0820	2.43e-02 (2.06e-03)	2.45e-02 (2.35e-03)	0.7803	2.44e-02 (2.22e-03)	2.43e-02 (1.65e-03)	0.9511	2.44e-02 (2.19e-03)	2.40e-02 (1.74e-03)	0.3297	2.41e-02 (1.92e-03)	2.53e-02 (2.57e-03)	0.0594
feature 1185	2.45e-02 (2.09e-03)	2.36e-02 (1.88e-03)	0.0918	2.42e-02 (2.02e-03)	2.44e-02 (2.29e-03)	0.7603	2.43e-02 (2.17e-03)	2.43e-02 (1.62e-03)	0.9365	2.44e-02 (2.14e-03)	2.39e-02 (1.70e-03)	0.3110	2.40e-02 (1.88e-03)	2.52e-02 (2.53e-03)	0.0639
feature 1186	2.44e-02 (2.05e-03)	2.36e-02 (1.84e-03)	0.1037	2.42e-02 (1.98e-03)	2.44e-02 (2.24e-03)	0.7371	2.42e-02 (2.12e-03)	2.42e-02 (1.59e-03)	0.9211	2.43e-02 (2.10e-03)	2.38e-02 (1.66e-03)	0.2925	2.40e-02 (1.84e-03)	2.51e-02 (2.49e-03)	0.0693
feature 1187	2.43e-02 (2.00e-03)	2.36e-02 (1.80e-03)	0.1177	2.41e-02 (1.93e-03)	2.43e-02 (2.19e-03)	0.7101	2.42e-02 (2.08e-03)	2.41e-02 (1.56e-03)	0.9052	2.42e-02 (2.05e-03)	2.38e-02 (1.62e-03)	0.2741	2.39e-02 (1.80e-03)	2.50e-02 (2.44e-03)	0.0759
feature 1188	2.42e-02 (1.96e-03)	2.35e-02 (1.77e-03)	0.1341	2.40e-02 (1.89e-03)	2.43e-02 (2.14e-03)	0.6795	2.41e-02 (2.03e-03)	2.40e-02 (1.53e-03)	0.8891	2.42e-02 (2.01e-03)	2.37e-02 (1.58e-03)	0.2559	2.39e-02 (1.76e-03)	2.49e-02 (2.40e-03)	0.0838
feature 1189	2.42e-02 (1.92e-03)	2.35e-02 (1.74e-03)	0.1529	2.40e-02 (1.85e-03)	2.42e-02 (2.09e-03)	0.6457	2.40e-02 (1.99e-03)	2.40e-02 (1.51e-03)	0.8731	2.41e-02 (1.97e-03)	2.36e-02 (1.54e-03)	0.2381	2.38e-02 (1.73e-03)	2.48e-02 (2.35e-03)	0.0930
feature 1190	2.41e-02 (1.88e-03)	2.35e-02 (1.71e-03)	0.1742	2.39e-02 (1.82e-03)	2.42e-02 (2.04e-03)	0.6100	2.40e-02 (1.94e-03)	2.39e-02 (1.49e-03)	0.8578	2.41e-02 (1.93e-03)	2.36e-02 (1.51e-03)	0.2210	2.38e-02 (1.69e-03)	2.47e-02 (2.31e-03)	0.1035
feature 1191	2.40e-02 (1.84e-03)	2.35e-02 (1.69e-03)	0.1982	2.39e-02 (1.78e-03)	2.41e-02 (2.00e-03)	0.5736	2.39e-02 (1.90e-03)	2.38e-02 (1.47e-03)	0.8436	2.40e-02 (1.89e-03)	2.35e-02 (1.48e-03)	0.2048	2.37e-02 (1.66e-03)	2.46e-02 (2.26e-03)	0.1151
feature 1192	2.40e-02 (1.81e-03)	2.34e-02 (1.67e-03)	0.2255	2.38e-02 (1.75e-03)	2.41e-02 (1.95e-03)	0.5379	2.39e-02 (1.86e-03)	2.38e-02 (1.46e-03)	0.8306	2.40e-02 (1.85e-03)	2.34e-02 (1.45e-03)	0.1899	2.37e-02 (1.63e-03)	2.45e-02 (2.22e-03)	0.1280
feature 1193	2.39e-02 (1.77e-03)	2.34e-02 (1.66e-03)	0.2570	2.37e-02 (1.72e-03)	2.41e-02 (1.90e-03)	0.5041	2.38e-02 (1.83e-03)	2.37e-02 (1.45e-03)	0.8192	2.39e-02 (1.82e-03)	2.34e-02 (1.42e-03)	0.1764	2.36e-02 (1.61e-03)	2.44e-02 (2.17e-03)	0.1420
feature 1194	2.38e-02 (1.74e-03)	2.34e-02 (1.65e-03)	0.2939	2.37e-02 (1.70e-03)	2.40e-02 (1.85e-03)	0.4730	2.38e-02 (1.79e-03)	2.37e-02 (1.45e-03)	0.8091	2.39e-02 (1.79e-03)	2.33e-02 (1.40e-03)	0.1646	2.36e-02 (1.59e-03)	2.43e-02 (2.13e-03)	0.1574
feature 1195	2.38e-02 (1.71e-03)	2.34e-02 (1.65e-03)	0.3379	2.36e-02 (1.68e-03)	2.40e-02 (1.80e-03)	0.4452	2.37e-02 (1.76e-03)	2.36e-02 (1.46e-03)	0.8003	2.38e-02 (1.76e-03)	2.33e-02 (1.38e-03)	0.1546	2.36e-02 (1.58e-03)	2.43e-02 (2.08e-03)	0.1747
feature 1196	2.37e-02 (1.69e-03)	2.34e-02 (1.65e-03)	0.3908	2.36e-02 (1.66e-03)	2.39e-02 (1.76e-03)	0.4207	2.37e-02 (1.73e-03)	2.36e-02 (1.48e-03)	0.7921	2.38e-02 (1.74e-03)	2.32e-02 (1.37e-03)	0.1463	2.35e-02 (1.56e-03)	2.42e-02 (2.04e-03)	0.1947
feature 1197	2.37e-02 (1.67e-03)	2.34e-02 (1.65e-03)	0.4540	2.35e-02 (1.65e-03)	2.39e-02 (1.72e-03)	0.3993	2.36e-02 (1.70e-03)	2.35e-02 (1.50e-03)	0.7843	2.37e-02 (1.72e-03)	2.32e-02 (1.36e-03)	0.1398	2.35e-02 (1.56e-03)	2.41e-02 (1.99e-03)	0.2186
feature 1198	2.36e-02 (1.65e-03)	2.34e-02 (1.66e-03)	0.5289	2.35e-02 (1.63e-03)	2.39e-02 (1.69e-03)	0.3804	2.36e-02 (1.68e-03)	2.35e-02 (1.53e-03)	0.7765	2.37e-02 (1.70e-03)	2.31e-02 (1.36e-03)	0.1351	2.35e-02 (1.56e-03)	2.40e-02 (1.94e-03)	0.2478
feature 1199	2.36e-02 (1.63e-03)	2.34e-02 (1.67e-03)	0.6152	2.35e-02 (1.63e-03)	2.38e-02 (1.66e-03)	0.3632	2.36e-02 (1.66e-03)	2.34e-02 (1.56e-03)	0.7684	2.36e-02 (1.68e-03)	2.31e-02 (1.36e-03)	0.1320	2.34e-02 (1.56e-03)	2.39e-02 (1.89e-03)	0.2842
feature 1200	2.35e-02 (1.62e-03)	2.34e-02 (1.68e-03)	0.7116	2.34e-02 (1.62e-03)	2.38e-02 (1.64e-03)	0.3468	2.35e-02 (1.64e-03)	2.34e-02 (1.59e-03)	0.7602	2.36e-02 (1.67e-03)	2.31e-02 (1.36e-03)	0.1307	2.34e-02 (1.57e-03)	2.39e-02 (1.83e-03)	0.3299
feature 1201	2.35e-02 (1.61e-03)	2.34e-02 (1.70e-03)	0.8150	2.34e-02 (1.62e-03)	2.38e-02 (1.63e-03)	0.3307	2.35e-02 (1.63e-03)	2.34e-02 (1.63e-03)	0.7522	2.36e-02 (1.67e-03)	2.30e-02 (1.37e-03)	0.1309	2.34e-02 (1.58e-03)	2.38e-02 (1.78e-03)	0.3870
feature 1202	2.34e-02 (1.61e-03)	2.34e-02 (1.73e-03)	0.9213	2.33e-02 (1.63e-03)	2.38e-02 (1.63e-03)	0.3143	2.35e-02 (1.62e-03)	2.33e-02 (1.67e-03)	0.7447	2.35e-02 (1.67e-03)	2.30e-02 (1.39e-03)	0.1326	2.34e-02 (1.60e-03)	2.37e-02 (1.73e-03)	0.4571
feature 1203	2.34e-02 (1.61e-03)	2.34e-02 (1.75e-03)	0.9742	2.33e-02 (1.63e-03)	2.37e-02 (1.63e-03)	0.2978	2.34e-02 (1.62e-03)	2.33e-02 (1.71e-03)	0.7384	2.35e-02 (1.67e-03)	2.29e-02 (1.41e-03)	0.1359	2.33e-02 (1.63e-03)	2.36e-02 (1.68e-03)	0.5412
feature 1204	2.34e-02 (1.62e-03)	2.34e-02 (1.78e-03)	0.8756	2.33e-02 (1.65e-03)	2.37e-02 (1.63e-03)	0.2815	2.34e-02 (1.63e-03)	2.33e-02 (1.77e-03)	0.7339	2.35e-02 (1.68e-03)	2.29e-02 (1.44e-03)	0.1404	2.33e-02 (1.66e-03)	2.35e-02 (1.63e-03)	0.6385
feature 1205	2.33e-02 (1.63e-03)	2.34e-02 (1.82e-03)	0.7856	2.33e-02 (1.67e-03)	2.37e-02 (1.64e-03)	0.2660	2.34e-02 (1.63e-03)	2.32e-02 (1.82e-03)	0.7314	2.35e-02 (1.70e-03)	2.29e-02 (1.48e-03)	0.1463	2.33e-02 (1.69e-03)	2.35e-02 (1.59e-03)	0.7470
feature 1206	2.33e-02 (1.65e-03)	2.35e-02 (1.85e-03)	0.7056	2.32e-02 (1.69e-03)	2.37e-02 (1.65e-03)	0.2524	2.34e-02 (1.65e-03)	2.32e-02 (1.89e-03)	0.7313	2.34e-02 (1.72e-03)	2.29e-02 (1.51e-03)	0.1532	2.33e-02 (1.73e-03)	2.34e-02 (1.55e-03)	0.8631
feature 1207	2.33e-02 (1.68e-03)	2.35e-02 (1.89e-03)	0.6355	2.32e-02 (1.72e-03)	2.37e-02 (1.66e-03)	0.2412	2.33e-02 (1.66e-03)	2.32e-02 (1.95e-03)	0.7334	2.34e-02 (1.74e-03)	2.28e-02 (1.56e-03)	0.1612	2.33e-02 (1.77e-03)	2.33e-02 (1.51e-03)	0.9827
feature 1208	2.32e-02 (1.71e-03)	2.35e-02 (1.94e-03)	0.5742	2.32e-02 (1.76e-03)	2.37e-02 (1.69e-03)	0.2334	2.33e-02 (1.69e-03)	2.32e-02 (2.03e-03)	0.7374	2.34e-02 (1.78e-03)	2.28e-02 (1.60e-03)	0.1702	2.33e-02 (1.82e-03)	2.32e-02 (1.48e-03)	0.8983
feature 1209	2.32e-02 (1.74e-03)	2.35e-02 (1.99e-03)	0.5203	2.32e-02 (1.80e-03)	2.37e-02 (1.71e-03)	0.2294	2.33e-02 (1.71e-03)	2.31e-02 (2.11e-03)	0.7428	2.34e-02 (1.81e-03)	2.28e-02 (1.65e-03)	0.1802	2.33e-02 (1.87e-03)	2.32e-02 (1.44e-03)	0.7827
feature 1210	2.32e-02 (1.78e-03)	2.35e-02 (2.04e-03)	0.4721	2.32e-02 (1.85e-03)	2.37e-02 (1.75e-03)	0.2293	2.33e-02 (1.75e-03)	2.31e-02 (2.19e-03)	0.7488	2.34e-02 (1.86e-03)	2.28e-02 (1.70e-03)	0.1911	2.33e-02 (1.93e-03)	2.31e-02 (1.42e-03)	0.6726
feature 1211	2.32e-02 (1.82e-03)	2.36e-02 (2.10e-03)	0.4282	2.31e-02 (1.89e-03)	2.37e-02 (1.80e-03)	0.2331	2.33e-02 (1.79e-03)	2.31e-02 (2.27e-03)	0.7548	2.34e-02 (1.90e-03)	2.28e-02 (1.75e-03)	0.2030	2.33e-02 (1.99e-03)	2.31e-02 (1.39e-03)	0.5689
feature 1212	2.31e-02 (1.87e-03)	2.36e-02 (2.16e-03)	0.3878	2.31e-02 (1.94e-03)	2.37e-02 (1.85e-03)	0.2401	2.33e-02 (1.83e-03)	2.31e-02 (2.35e-03)	0.7603	2.34e-02 (1.95e-03)	2.28e-02 (1.81e-03)	0.2160	2.33e-02 (2.05e-03)	2.30e-02 (1.36e-03)	0.4727
feature 1213	2.31e-02 (1.92e-03)	2.36e-02 (2.22e-03)	0.3503	2.31e-02 (2.00e-03)	2.37e-02 (1.92e-03)	0.2497	2.33e-02 (1.88e-03)	2.31e-02 (2.43e-03)	0.7648	2.34e-02 (2.01e-03)	2.28e-02 (1.86e-03)	0.2299	2.33e-02 (2.12e-03)	2.30e-02 (1.34e-03)	0.3849
feature 1214	2.31e-02 (1.97e-03)	2.37e-02 (2.29e-03)	0.3155	2.31e-02 (2.05e-03)	2.37e-02 (1.99e-03)	0.2608	2.33e-02 (1.93e-03)	2.31e-02 (2.50e-03)	0.7681	2.33e-02 (2.07e-03)	2.28e-02 (1.92e-03)	0.2449	2.33e-02 (2.19e-03)	2.29e-02 (1.33e-03)	0.3066
feature 1215	2.31e-02 (2.03e-03)	2.37e-02 (2.37e-03)	0.2836	2.31e-02 (2.11e-03)	2.37e-02 (2.07e-03)	0.2722	2.33e-02 (1.99e-03)	2.31e-02 (2.58e-03)	0.7703	2.33e-02 (2.13e-03)	2.28e-02 (1.99e-03)	0.2608	2.33e-02 (2.26e-03)	2.29e-02 (1.32e-03)	0.2392
feature 1216	2.31e-02 (2.09e-03)	2.38e-02 (2.44e-03)	0.2549	2.31e-02 (2.18e-03)	2.37e-02 (2.15e-03)	0.2831	2.33e-02 (2.05e-03)	2.31e-02 (2.65e-03)	0.7715	2.34e-02 (2.20e-03)	2.28e-02 (2.05e-03)	0.2774	2.33e-02 (2.33e-03)	2.28e-02 (1.31e-03)	0.1833
feature 1217	2.31e-02 (2.15e-03)	2.38e-02 (2.52e-03)	0.2294	2.31e-02 (2.24e-03)	2.37e-02 (2.23e-03)	0.2926	2.33e-02 (2.12e-03)	2.31e-02 (2.73e-03)	0.7722	2.34e-02 (2.27e-03)	2.28e-02 (2.12e-03)	0.2946	2.34e-02 (2.41e-03)	2.28e-02 (1.31e-03)	0.1388
feature 1218	2.31e-02 (2.22e-03)	2.39e-02 (2.59e-03)	0.2074	2.31e-02 (2.31e-03)	2.37e-02 (2.31e-03)	0.3004	2.33e-02 (2.19e-03)	2.31e-02 (2.81e-03)	0.7727	2.34e-02 (2.34e-03)	2.28e-02 (2.19e-03)	0.3120	2.34e-02 (2.48e-03)	2.27e-02 (1.32e-03)	0.1048
feature 1219	2.31e-02 (2.29e-03)	2.39e-02 (2.67e-03)	0.1888	2.31e-02 (2.38e-03)	2.38e-02 (2.39e-03)	0.3066	2.33e-02 (2.26e-03)	2.31e-02 (2.89e-03)	0.7736	2.34e-02 (2.41e-03)	2.28e-02 (2.27e-03)	0.3294	2.34e-02 (2.56e-03)	2.27e-02 (1.34e-03)	0.0796
feature 1220	2.31e-02 (2.36e-03)	2.40e-02 (2.74e-03)	0.1733	2.31e-02 (2.45e-03)	2.38e-02 (2.47e-03)	0.3114	2.33e-02 (2.33e-03)	2.31e-02 (2.97e-03)	0.7752	2.34e-02 (2.49e-03)	2.28e-02 (2.35e-03)	0.3465	2.34e-02 (2.64e-03)	2.26e-02 (1.37e-03)	0.0614
feature 1221	2.31e-02 (2.43e-03)	2.41e-02 (2.82e-03)	0.1606	2.32e-02 (2.53e-03)	2.38e-02 (2.55e-03)	0.3155	2.33e-02 (2.41e-03)	2.31e-02 (3.06e-03)	0.7779	2.34e-02 (2.56e-03)	2.28e-02 (2.42e-03)	0.3632	2.35e-02 (2.72e-03)	2.26e-02 (1.41e-03)	0.0485
feature 1222	2.31e-02 (2.51e-03)	2.41e-02 (2.89e-03)	0.1502	2.32e-02 (2.61e-03)	2.38e-02 (2.63e-03)	0.3195	2.33e-02 (2.48e-03)	2.31e-02 (3.15e-03)	0.7817	2.34e-02 (2.64e-03)	2.29e-02 (2.50e-03)	0.3793	2.35e-02 (2.80e-03)	2.25e-02 (1.45e-03)	0.0393
feature 1223	2.31e-02 (2.59e-03)	2.42e-02 (2.96e-03)	0.1419	2.32e-02 (2.68e-03)	2.39e-02 (2.71e-03)	0.3242	2.34e-02 (2.55e-03)	2.32e-02 (3.25e-03)	0.7867	2.34e-02 (2.72e-03)	2.29e-02 (2.58e-03)	0.3949	2.35e-02 (2.88e-03)	2.25e-02 (1.49e-03)	0.0327
feature 1224	2.31e-02 (2.66e-03)	2.42e-02 (3.04e-03)	0.1350	2.32e-02 (2.76e-03)	2.39e-02 (2.79e-03)	0.3300	2.34e-02 (2.63e-03)	2.32e-02 (3.34e-03)	0.7926	2.35e-02 (2.80e-03)	2.29e-02 (2.66e-03)	0.4101	2.36e-02 (2.96e-03)	2.25e-02 (1.54e-03)	0.0279
feature 1225	2.31e-02 (2.75e-03)	2.43e-02 (3.11e-03)	0.1292	2.32e-02 (2.84e-03)	2.39e-02 (2.88e-03)	0.3375	2.34e-02 (2.71e-03)	2.32e-02 (3.44e-03)	0.7991	2.35e-02 (2.88e-03)	2.29e-02 (2.74e-03)	0.4250	2.36e-02 (3.05e-03)	2.25e-02 (1.59e-03)	0.0242
feature 1226	2.32e-02 (2.83e-03)	2.44e-02 (3.19e-03)	0.1240	2.33e-02 (2.92e-03)	2.40e-02 (2.97e-03)	0.3467	2.34e-02 (2.79e-03)	2.32e-02 (3.54e-03)	0.8057	2.35e-02 (2.97e-03)	2.30e-02 (2.81e-03)	0.4397	2.36e-02 (3.13e-03)	2.24e-02 (1.64e-03)	0.0214
feature 1227	2.32e-02 (2.91e-03)	2.44e-02 (3.27e-03)	0.1192	2.33e-02 (3.00e-03)	2.40e-02 (3.07e-03)	0.3574	2.35e-02 (2.87e-03)	2.33e-02 (3.63e-03)	0.8120	2.35e-02 (3.05e-03)	2.30e-02 (2.89e-03)	0.4544	2.37e-02 (3.22e-03)	2.24e-02 (1.69e-03)	0.0191
feature 1228	2.32e-02 (2.99e-03)	2.45e-02 (3.35e-03)	0.1146	2.33e-02 (3.08e-03)	2.40e-02 (3.17e-03)	0.3694	2.35e-02 (2.95e-03)	2.33e-02 (3.73e-03)	0.8177	2.36e-02 (3.14e-03)	2.30e-02 (2.97e-03)	0.4692	2.37e-02 (3.31e-03)	2.24e-02 (1.75e-03)	0.0171
feature 1229	2.32e-02 (3.08e-03)	2.46e-02 (3.44e-03)	0.1099	2.34e-02 (3.17e-03)	2.41e-02 (3.28e-03)	0.3820	2.35e-02 (3.04e-03)	2.33e-02 (3.82e-03)	0.8224	2.36e-02 (3.23e-03)	2.31e-02 (3.04e-03)	0.4842	2.38e-02 (3.40e-03)	2.24e-02 (1.80e-03)	0.0154
feature 1230	2.33e-02 (3.16e-03)	2.47e-02 (3.52e-03)	0.1052	2.34e-02 (3.25e-03)	2.41e-02 (3.39e-03)	0.3946	2.36e-02 (3.12e-03)	2.34e-02 (3.90e-03)	0.8261	2.37e-02 (3.32e-03)	2.31e-02 (3.12e-03)	0.4993	2.38e-02 (3.48e-03)	2.24e-02 (1.86e-03)	0.0139
feature 1231	2.33e-02 (3.25e-03)	2.48e-02 (3.61e-03)	0.1004	2.34e-02 (3.33e-03)	2.42e-02 (3.50e-03)	0.4066	2.36e-02 (3.22e-03)	2.34e-02 (3.98e-03)	0.8288	2.37e-02 (3.41e-03)	2.32e-02 (3.20e-03)	0.5145	2.39e-02 (3.57e-03)	2.24e-02 (1.93e-03)	0.0125
feature 1232	2.33e-02 (3.33e-03)	2.48e-02 (3.70e-03)	0.0958	2.35e-02 (3.42e-03)	2.42e-02 (3.61e-03)	0.4174	2.37e-02 (3.31e-03)	2.35e-02 (4.06e-03)	0.8306	2.37e-02 (3.50e-03)	2.32e-02 (3.28e-03)	0.5296	2.39e-02 (3.66e-03)	2.24e-02 (2.00e-03)	0.0114
feature 1233	2.33e-02 (3.42e-03)	2.49e-02 (3.79e-03)	0.0914	2.35e-02 (3.50e-03)	2.43e-02 (3.72e-03)	0.4268	2.37e-02 (3.40e-03)	2.35e-02 (4.14e-03)	0.8318	2.38e-02 (3.59e-03)	2.33e-02 (3.36e-03)	0.5445	2.40e-02 (3.75e-03)	2.24e-02 (2.07e-03)	0.0104
feature 1234	2.34e-02 (3.50e-03)	2.50e-02 (3.88e-03)	0.0873	2.36e-02 (3.59e-03)	2.43e-02 (3.82e-03)	0.4345	2.38e-02 (3.49e-03)	2.36e-02 (4.23e-03)	0.8326	2.38e-02 (3.69e-03)	2.33e-02 (3.44e-03)	0.5589	2.41e-02 (3.84e-03)	2.23e-02 (2.15e-03)	0.0096
feature 1235	2.34e-02 (3.59e-03)	2.51e-02 (3.97e-03)	0.0837	2.36e-02 (3.68e-03)	2.44e-02 (3.92e-03)	0.4407	2.38e-02 (3.59e-03)	2.36e-02 (4.31e-03)	0.8336	2.39e-02 (3.78e-03)	2.34e-02 (3.52e-03)	0.5726	2.41e-02 (3.93e-03)	2.23e-02 (2.23e-03)	0.0090
feature 1236	2.35e-02 (3.68e-03)	2.52e-02 (4.06e-03)	0.0806	2.37e-02 (3.76e-03)	2.44e-02 (4.02e-03)	0.4456	2.39e-02 (3.68e-03)	2.37e-02 (4.39e-03)	0.8350	2.39e-02 (3.87e-03)	2.34e-02 (3.61e-03)	0.5857	2.42e-02 (4.02e-03)	2.23e-02 (2.32e-03)	0.0085
feature 1237	2.35e-02 (3.77e-03)	2.53e-02 (4.14e-03)	0.0781	2.37e-02 (3.85e-03)	2.45e-02 (4.11e-03)	0.4498	2.39e-02 (3.77e-03)	2.37e-02 (4.48e-03)	0.8371	2.40e-02 (3.96e-03)	2.35e-02 (3.69e-03)	0.5979	2.43e-02 (4.10e-03)	2.23e-02 (2.41e-03)	0.0082
feature 1238	2.36e-02 (3.85e-03)	2.54e-02 (4.22e-03)	0.0760	2.38e-02 (3.94e-03)	2.46e-02 (4.21e-03)	0.4537	2.40e-02 (3.86e-03)	2.38e-02 (4.57e-03)	0.8400	2.40e-02 (4.05e-03)	2.36e-02 (3.77e-03)	0.6094	2.43e-02 (4.19e-03)	2.23e-02 (2.49e-03)	0.0080
feature 1239	2.36e-02 (3.94e-03)	2.55e-02 (4.30e-03)	0.0744	2.39e-02 (4.03e-03)	2.46e-02 (4.30e-03)	0.4577	2.41e-02 (3.94e-03)	2.38e-02 (4.66e-03)	0.8438	2.41e-02 (4.14e-03)	2.36e-02 (3.86e-03)	0.6202	2.44e-02 (4.28e-03)	2.23e-02 (2.58e-03)	0.0079
feature 1240	2.37e-02 (4.03e-03)	2.56e-02 (4.37e-03)	0.0731	2.39e-02 (4.11e-03)	2.47e-02 (4.39e-03)	0.4624	2.41e-02 (4.03e-03)	2.39e-02 (4.76e-03)	0.8484	2.42e-02 (4.23e-03)	2.37e-02 (3.94e-03)	0.6306	2.45e-02 (4.36e-03)	2.24e-02 (2.67e-03)	0.0079
feature 1241	2.37e-02 (4.12e-03)	2.57e-02 (4.45e-03)	0.0721	2.40e-02 (4.20e-03)	2.48e-02 (4.49e-03)	0.4680	2.42e-02 (4.12e-03)	2.40e-02 (4.85e-03)	0.8535	2.42e-02 (4.32e-03)	2.38e-02 (4.02e-03)	0.6406	2.46e-02 (4.45e-03)	2.24e-02 (2.75e-03)	0.0078
feature 1242	2.38e-02 (4.21e-03)	2.58e-02 (4.52e-03)	0.0713	2.40e-02 (4.28e-03)	2.49e-02 (4.59e-03)	0.4746	2.43e-02 (4.20e-03)	2.40e-02 (4.94e-03)	0.8588	2.43e-02 (4.41e-03)	2.38e-02 (4.09e-03)	0.6506	2.47e-02 (4.53e-03)	2.24e-02 (2.83e-03)	0.0078
feature 1243	2.38e-02 (4.29e-03)	2.59e-02 (4.60e-03)	0.0704	2.41e-02 (4.36e-03)	2.49e-02 (4.69e-03)	0.4823	2.43e-02 (4.29e-03)	2.41e-02 (5.03e-03)	0.8640	2.44e-02 (4.50e-03)	2.39e-02 (4.17e-03)	0.6607	2.47e-02 (4.62e-03)	2.24e-02 (2.91e-03)	0.0078
feature 1244	2.39e-02 (4.38e-03)	2.60e-02 (4.68e-03)	0.0695	2.42e-02 (4.45e-03)	2.50e-02 (4.80e-03)	0.4908	2.44e-02 (4.38e-03)	2.42e-02 (5.12e-03)	0.8689	2.44e-02 (4.59e-03)	2.40e-02 (4.24e-03)	0.6710	2.48e-02 (4.70e-03)	2.25e-02 (2.99e-03)	0.0078
feature 1245	2.40e-02 (4.47e-03)	2.62e-02 (4.76e-03)	0.0684	2.43e-02 (4.53e-03)	2.51e-02 (4.90e-03)	0.4997	2.45e-02 (4.46e-03)	2.43e-02 (5.20e-03)	0.8731	2.45e-02 (4.68e-03)	2.41e-02 (4.32e-03)	0.6816	2.49e-02 (4.79e-03)	2.25e-02 (3.07e-03)	0.0077
feature 1246	2.40e-02 (4.55e-03)	2.63e-02 (4.85e-03)	0.0672	2.43e-02 (4.61e-03)	2.52e-02 (5.01e-03)	0.5087	2.45e-02 (4.55e-03)	2.43e-02 (5.28e-03)	0.8765	2.46e-02 (4.77e-03)	2.41e-02 (4.39e-03)	0.6924	2.50e-02 (4.88e-03)	2.25e-02 (3.15e-03)	0.0075
feature 1247	2.41e-02 (4.64e-03)	2.64e-02 (4.93e-03)	0.0658	2.44e-02 (4.70e-03)	2.52e-02 (5.12e-03)	0.5174	2.46e-02 (4.65e-03)	2.44e-02 (5.36e-03)	0.8791	2.47e-02 (4.86e-03)	2.42e-02 (4.47e-03)	0.7033	2.51e-02 (4.96e-03)	2.25e-02 (3.24e-03)	0.0074
feature 1248	2.42e-02 (4.72e-03)	2.65e-02 (5.02e-03)	0.0644	2.45e-02 (4.78e-03)	2.53e-02 (5.23e-03)	0.5253	2.47e-02 (4.74e-03)	2.45e-02 (5.43e-03)	0.8809	2.48e-02 (4.95e-03)	2.43e-02 (4.54e-03)	0.7142	2.52e-02 (5.05e-03)	2.26e-02 (3.32e-03)	0.0072
feature 1249	2.43e-02 (4.81e-03)	2.66e-02 (5.11e-03)	0.0629	2.46e-02 (4.86e-03)	2.54e-02 (5.34e-03)	0.5323	2.48e-02 (4.83e-03)	2.46e-02 (5.51e-03)	0.8820	2.48e-02 (5.05e-03)	2.44e-02 (4.61e-03)	0.7249	2.53e-02 (5.13e-03)	2.26e-02 (3.40e-03)	0.0071
feature 1250	2.43e-02 (4.89e-03)	2.68e-02 (5.19e-03)	0.0614	2.47e-02 (4.95e-03)	2.55e-02 (5.44e-03)	0.5381	2.49e-02 (4.92e-03)	2.47e-02 (5.58e-03)	0.8828	2.49e-02 (5.14e-03)	2.45e-02 (4.69e-03)	0.7352	2.54e-02 (5.22e-03)	2.26e-02 (3.49e-03)	0.0069
feature 1251	2.44e-02 (4.98e-03)	2.69e-02 (5.28e-03)	0.0600	2.48e-02 (5.03e-03)	2.56e-02 (5.54e-03)	0.5428	2.50e-02 (5.01e-03)	2.48e-02 (5.65e-03)	0.8834	2.50e-02 (5.22e-03)	2.46e-02 (4.77e-03)	0.7449	2.55e-02 (5.30e-03)	2.27e-02 (3.58e-03)	0.0068
feature 1252	2.45e-02 (5.06e-03)	2.70e-02 (5.36e-03)	0.0589	2.49e-02 (5.11e-03)	2.57e-02 (5.63e-03)	0.5464	2.51e-02 (5.10e-03)	2.49e-02 (5.72e-03)	0.8843	2.51e-02 (5.31e-03)	2.47e-02 (4.84e-03)	0.7539	2.56e-02 (5.38e-03)	2.27e-02 (3.67e-03)	0.0068
feature 1253	2.46e-02 (5.14e-03)	2.72e-02 (5.44e-03)	0.0579	2.49e-02 (5.20e-03)	2.58e-02 (5.72e-03)	0.5494	2.52e-02 (5.19e-03)	2.49e-02 (5.80e-03)	0.8855	2.52e-02 (5.40e-03)	2.48e-02 (4.92e-03)	0.7621	2.57e-02 (5.46e-03)	2.27e-02 (3.77e-03)	0.0068
feature 1254	2.47e-02 (5.23e-03)	2.73e-02 (5.51e-03)	0.0572	2.50e-02 (5.28e-03)	2.59e-02 (5.81e-03)	0.5520	2.53e-02 (5.28e-03)	2.50e-02 (5.87e-03)	0.8874	2.53e-02 (5.48e-03)	2.49e-02 (4.99e-03)	0.7697	2.58e-02 (5.54e-03)	2.28e-02 (3.86e-03)	0.0069
feature 1255	2.48e-02 (5.31e-03)	2.74e-02 (5.58e-03)	0.0567	2.51e-02 (5.36e-03)	2.60e-02 (5.90e-03)	0.5545	2.53e-02 (5.36e-03)	2.51e-02 (5.95e-03)	0.8900	2.54e-02 (5.57e-03)	2.50e-02 (5.07e-03)	0.7766	2.59e-02 (5.61e-03)	2.28e-02 (3.95e-03)	0.0070
feature 1256	2.48e-02 (5.39e-03)	2.76e-02 (5.65e-03)	0.0563	2.52e-02 (5.44e-03)	2.61e-02 (5.99e-03)	0.5574	2.54e-02 (5.44e-03)	2.52e-02 (6.03e-03)	0.8933	2.55e-02 (5.65e-03)	2.51e-02 (5.14e-03)	0.7832	2.60e-02 (5.69e-03)	2.29e-02 (4.04e-03)	0.0071
feature 1257	2.49e-02 (5.47e-03)	2.77e-02 (5.71e-03)	0.0561	2.53e-02 (5.52e-03)	2.62e-02 (6.07e-03)	0.5608	2.55e-02 (5.52e-03)	2.54e-02 (6.11e-03)	0.8972	2.56e-02 (5.73e-03)	2.52e-02 (5.21e-03)	0.7894	2.61e-02 (5.77e-03)	2.30e-02 (4.13e-03)	0.0072
feature 1258	2.50e-02 (5.55e-03)	2.78e-02 (5.78e-03)	0.0560	2.54e-02 (5.59e-03)	2.63e-02 (6.16e-03)	0.5650	2.57e-02 (5.60e-03)	2.55e-02 (6.19e-03)	0.9015	2.57e-02 (5.81e-03)	2.53e-02 (5.28e-03)	0.7957	2.63e-02 (5.84e-03)	2.30e-02 (4.22e-03)	0.0073
feature 1259	2.51e-02 (5.63e-03)	2.80e-02 (5.85e-03)	0.0558	2.55e-02 (5.67e-03)	2.64e-02 (6.25e-03)	0.5700	2.58e-02 (5.67e-03)	2.56e-02 (6.27e-03)	0.9059	2.58e-02 (5.89e-03)	2.54e-02 (5.35e-03)	0.8022	2.64e-02 (5.91e-03)	2.31e-02 (4.30e-03)	0.0075
feature 1260	2.52e-02 (5.71e-03)	2.81e-02 (5.91e-03)	0.0557	2.57e-02 (5.74e-03)	2.65e-02 (6.34e-03)	0.5758	2.59e-02 (5.75e-03)	2.57e-02 (6.34e-03)	0.9102	2.59e-02 (5.97e-03)	2.56e-02 (5.41e-03)	0.8091	2.65e-02 (5.99e-03)	2.32e-02 (4.38e-03)	0.0075
feature 1261	2.53e-02 (5.79e-03)	2.82e-02 (5.98e-03)	0.0554	2.58e-02 (5.81e-03)	2.66e-02 (6.44e-03)	0.5821	2.60e-02 (5.83e-03)	2.58e-02 (6.42e-03)	0.9142	2.60e-02 (6.05e-03)	2.57e-02 (5.48e-03)	0.8163	2.66e-02 (6.06e-03)	2.32e-02 (4.45e-03)	0.0076
feature 1262	2.54e-02 (5.86e-03)	2.84e-02 (6.05e-03)	0.0549	2.59e-02 (5.88e-03)	2.68e-02 (6.53e-03)	0.5887	2.61e-02 (5.91e-03)	2.59e-02 (6.48e-03)	0.9175	2.61e-02 (6.13e-03)	2.58e-02 (5.54e-03)	0.8240	2.67e-02 (6.14e-03)	2.33e-02 (4.53e-03)	0.0076
feature 1263	2.55e-02 (5.94e-03)	2.85e-02 (6.12e-03)	0.0544	2.60e-02 (5.96e-03)	2.69e-02 (6.63e-03)	0.5952	2.62e-02 (5.99e-03)	2.60e-02 (6.55e-03)	0.9202	2.62e-02 (6.21e-03)	2.59e-02 (5.60e-03)	0.8321	2.69e-02 (6.21e-03)	2.34e-02 (4.61e-03)	0.0075
feature 1264	2.57e-02 (6.01e-03)	2.87e-02 (6.20e-03)	0.0537	2.61e-02 (6.03e-03)	2.70e-02 (6.72e-03)	0.6014	2.63e-02 (6.07e-03)	2.62e-02 (6.61e-03)	0.9222	2.63e-02 (6.29e-03)	2.60e-02 (5.66e-03)	0.8403	2.70e-02 (6.28e-03)	2.34e-02 (4.68e-03)	0.0074
feature 1265	2.58e-02 (6.09e-03)	2.88e-02 (6.27e-03)	0.0530	2.62e-02 (6.10e-03)	2.71e-02 (6.81e-03)	0.6070	2.64e-02 (6.15e-03)	2.63e-02 (6.66e-03)	0.9235	2.65e-02 (6.37e-03)	2.62e-02 (5.73e-03)	0.8486	2.71e-02 (6.35e-03)	2.35e-02 (4.76e-03)	0.0074
feature 1266	2.59e-02 (6.16e-03)	2.90e-02 (6.35e-03)	0.0522	2.63e-02 (6.17e-03)	2.72e-02 (6.91e-03)	0.6117	2.65e-02 (6.23e-03)	2.64e-02 (6.72e-03)	0.9243	2.66e-02 (6.45e-03)	2.63e-02 (5.79e-03)	0.8566	2.72e-02 (6.43e-03)	2.36e-02 (4.84e-03)	0.0073
feature 1267	2.60e-02 (6.23e-03)	2.91e-02 (6.42e-03)	0.0515	2.65e-02 (6.24e-03)	2.73e-02 (6.99e-03)	0.6156	2.67e-02 (6.31e-03)	2.65e-02 (6.78e-03)	0.9248	2.67e-02 (6.53e-03)	2.64e-02 (5.85e-03)	0.8641	2.74e-02 (6.49e-03)	2.36e-02 (4.92e-03)	0.0072
feature 1268	2.61e-02 (6.30e-03)	2.93e-02 (6.49e-03)	0.0508	2.66e-02 (6.31e-03)	2.75e-02 (7.08e-03)	0.6187	2.68e-02 (6.39e-03)	2.66e-02 (6.83e-03)	0.9252	2.68e-02 (6.60e-03)	2.66e-02 (5.91e-03)	0.8711	2.75e-02 (6.56e-03)	2.37e-02 (5.00e-03)	0.0072
feature 1269	2.62e-02 (6.37e-03)	2.95e-02 (6.56e-03)	0.0503	2.67e-02 (6.38e-03)	2.76e-02 (7.15e-03)	0.6210	2.69e-02 (6.46e-03)	2.68e-02 (6.89e-03)	0.9258	2.69e-02 (6.68e-03)	2.67e-02 (5.97e-03)	0.8773	2.77e-02 (6.63e-03)	2.38e-02 (5.09e-03)	0.0072
feature 1270	2.63e-02 (6.44e-03)	2.96e-02 (6.62e-03)	0.0499	2.68e-02 (6.45e-03)	2.77e-02 (7.23e-03)	0.6228	2.70e-02 (6.54e-03)	2.69e-02 (6.95e-03)	0.9268	2.71e-02 (6.75e-03)	2.68e-02 (6.04e-03)	0.8828	2.78e-02 (6.69e-03)	2.39e-02 (5.17e-03)	0.0073
feature 1271	2.65e-02 (6.51e-03)	2.98e-02 (6.68e-03)	0.0497	2.70e-02 (6.52e-03)	2.79e-02 (7.30e-03)	0.6244	2.72e-02 (6.61e-03)	2.70e-02 (7.01e-03)	0.9283	2.72e-02 (6.82e-03)	2.70e-02 (6.10e-03)	0.8875	2.79e-02 (6.76e-03)	2.40e-02 (5.26e-03)	0.0074
feature 1272	2.66e-02 (6.58e-03)	2.99e-02 (6.73e-03)	0.0496	2.71e-02 (6.59e-03)	2.80e-02 (7.37e-03)	0.6260	2.73e-02 (6.68e-03)	2.71e-02 (7.07e-03)	0.9305	2.73e-02 (6.89e-03)	2.71e-02 (6.15e-03)	0.8917	2.81e-02 (6.82e-03)	2.41e-02 (5.34e-03)	0.0075
feature 1273	2.67e-02 (6.65e-03)	3.01e-02 (6.79e-03)	0.0496	2.72e-02 (6.65e-03)	2.81e-02 (7.44e-03)	0.6279	2.74e-02 (6.74e-03)	2.73e-02 (7.13e-03)	0.9332	2.74e-02 (6.95e-03)	2.72e-02 (6.21e-03)	0.8956	2.82e-02 (6.88e-03)	2.42e-02 (5.42e-03)	0.0077
feature 1274	2.68e-02 (6.71e-03)	3.02e-02 (6.84e-03)	0.0496	2.74e-02 (6.71e-03)	2.83e-02 (7.51e-03)	0.6304	2.76e-02 (6.81e-03)	2.74e-02 (7.19e-03)	0.9365	2.76e-02 (7.02e-03)	2.74e-02 (6.27e-03)	0.8994	2.83e-02 (6.93e-03)	2.43e-02 (5.50e-03)	0.0079
feature 1275	2.70e-02 (6.78e-03)	3.04e-02 (6.88e-03)	0.0497	2.75e-02 (6.77e-03)	2.84e-02 (7.58e-03)	0.6335	2.77e-02 (6.87e-03)	2.76e-02 (7.25e-03)	0.9401	2.77e-02 (7.08e-03)	2.75e-02 (6.32e-03)	0.9033	2.85e-02 (6.99e-03)	2.44e-02 (5.57e-03)	0.0080
feature 1276	2.71e-02 (6.84e-03)	3.05e-02 (6.93e-03)	0.0497	2.76e-02 (6.83e-03)	2.85e-02 (7.65e-03)	0.6374	2.78e-02 (6.93e-03)	2.77e-02 (7.31e-03)	0.9439	2.78e-02 (7.15e-03)	2.77e-02 (6.37e-03)	0.9076	2.86e-02 (7.05e-03)	2.45e-02 (5.64e-03)	0.0082
feature 1277	2.72e-02 (6.90e-03)	3.07e-02 (6.98e-03)	0.0497	2.78e-02 (6.89e-03)	2.87e-02 (7.73e-03)	0.6418	2.80e-02 (6.99e-03)	2.78e-02 (7.36e-03)	0.9476	2.80e-02 (7.21e-03)	2.78e-02 (6.42e-03)	0.9123	2.88e-02 (7.10e-03)	2.46e-02 (5.71e-03)	0.0082
feature 1278	2.74e-02 (6.96e-03)	3.09e-02 (7.03e-03)	0.0496	2.79e-02 (6.94e-03)	2.88e-02 (7.80e-03)	0.6467	2.81e-02 (7.05e-03)	2.80e-02 (7.41e-03)	0.9510	2.81e-02 (7.27e-03)	2.79e-02 (6.47e-03)	0.9177	2.89e-02 (7.16e-03)	2.47e-02 (5.77e-03)	0.0083
feature 1279	2.75e-02 (7.02e-03)	3.10e-02 (7.09e-03)	0.0494	2.80e-02 (7.00e-03)	2.89e-02 (7.87e-03)	0.6518	2.82e-02 (7.11e-03)	2.81e-02 (7.46e-03)	0.9540	2.83e-02 (7.33e-03)	2.81e-02 (6.52e-03)	0.9237	2.91e-02 (7.22e-03)	2.48e-02 (5.83e-03)	0.0083
feature 1280	2.76e-02 (7.08e-03)	3.12e-02 (7.14e-03)	0.0490	2.82e-02 (7.05e-03)	2.91e-02 (7.95e-03)	0.6569	2.84e-02 (7.18e-03)	2.83e-02 (7.51e-03)	0.9563	2.84e-02 (7.39e-03)	2.82e-02 (6.56e-03)	0.9302	2.92e-02 (7.27e-03)	2.49e-02 (5.90e-03)	0.0082
feature 1281	2.78e-02 (7.14e-03)	3.14e-02 (7.20e-03)	0.0486	2.83e-02 (7.11e-03)	2.92e-02 (8.02e-03)	0.6618	2.85e-02 (7.24e-03)	2.84e-02 (7.55e-03)	0.9581	2.85e-02 (7.45e-03)	2.84e-02 (6.61e-03)	0.9370	2.94e-02 (7.33e-03)	2.50e-02 (5.96e-03)	0.0081
feature 1282	2.79e-02 (7.19e-03)	3.15e-02 (7.25e-03)	0.0481	2.85e-02 (7.16e-03)	2.93e-02 (8.10e-03)	0.6661	2.87e-02 (7.30e-03)	2.86e-02 (7.59e-03)	0.9592	2.87e-02 (7.52e-03)	2.86e-02 (6.66e-03)	0.9438	2.95e-02 (7.38e-03)	2.51e-02 (6.02e-03)	0.0080
feature 1283	2.80e-02 (7.25e-03)	3.17e-02 (7.31e-03)	0.0476	2.86e-02 (7.22e-03)	2.95e-02 (8.17e-03)	0.6698	2.88e-02 (7.36e-03)	2.87e-02 (7.63e-03)	0.9598	2.88e-02 (7.58e-03)	2.87e-02 (6.70e-03)	0.9505	2.97e-02 (7.43e-03)	2.52e-02 (6.08e-03)	0.0080
feature 1284	2.82e-02 (7.30e-03)	3.19e-02 (7.37e-03)	0.0472	2.88e-02 (7.27e-03)	2.96e-02 (8.23e-03)	0.6727	2.90e-02 (7.43e-03)	2.89e-02 (7.66e-03)	0.9602	2.90e-02 (7.64e-03)	2.89e-02 (6.75e-03)	0.9567	2.98e-02 (7.48e-03)	2.53e-02 (6.15e-03)	0.0079
feature 1285	2.83e-02 (7.36e-03)	3.21e-02 (7.42e-03)	0.0468	2.89e-02 (7.32e-03)	2.98e-02 (8.30e-03)	0.6749	2.91e-02 (7.49e-03)	2.90e-02 (7.70e-03)	0.9604	2.91e-02 (7.69e-03)	2.90e-02 (6.79e-03)	0.9623	3.00e-02 (7.53e-03)	2.54e-02 (6.22e-03)	0.0079
feature 1286	2.85e-02 (7.41e-03)	3.22e-02 (7.47e-03)	0.0465	2.91e-02 (7.38e-03)	2.99e-02 (8.35e-03)	0.6765	2.93e-02 (7.54e-03)	2.92e-02 (7.74e-03)	0.9607	2.93e-02 (7.75e-03)	2.92e-02 (6.83e-03)	0.9670	3.02e-02 (7.58e-03)	2.55e-02 (6.28e-03)	0.0079
feature 1287	2.86e-02 (7.46e-03)	3.24e-02 (7.51e-03)	0.0463	2.92e-02 (7.43e-03)	3.01e-02 (8.41e-03)	0.6777	2.94e-02 (7.60e-03)	2.93e-02 (7.78e-03)	0.9613	2.94e-02 (7.80e-03)	2.93e-02 (6.88e-03)	0.9709	3.03e-02 (7.63e-03)	2.57e-02 (6.35e-03)	0.0080
feature 1288	2.87e-02 (7.51e-03)	3.26e-02 (7.56e-03)	0.0463	2.94e-02 (7.48e-03)	3.02e-02 (8.46e-03)	0.6786	2.96e-02 (7.65e-03)	2.95e-02 (7.82e-03)	0.9623	2.96e-02 (7.85e-03)	2.95e-02 (6.92e-03)	0.9741	3.05e-02 (7.67e-03)	2.58e-02 (6.42e-03)	0.0081
feature 1289	2.89e-02 (7.56e-03)	3.28e-02 (7.59e-03)	0.0463	2.95e-02 (7.53e-03)	3.04e-02 (8.51e-03)	0.6796	2.97e-02 (7.70e-03)	2.96e-02 (7.86e-03)	0.9639	2.97e-02 (7.90e-03)	2.97e-02 (6.96e-03)	0.9766	3.06e-02 (7.71e-03)	2.59e-02 (6.49e-03)	0.0083
feature 1290	2.90e-02 (7.61e-03)	3.29e-02 (7.63e-03)	0.0464	2.97e-02 (7.57e-03)	3.05e-02 (8.56e-03)	0.6809	2.99e-02 (7.75e-03)	2.98e-02 (7.90e-03)	0.9661	2.99e-02 (7.95e-03)	2.98e-02 (7.00e-03)	0.9788	3.08e-02 (7.75e-03)	2.60e-02 (6.56e-03)	0.0085
feature 1291	2.92e-02 (7.66e-03)	3.31e-02 (7.66e-03)	0.0466	2.98e-02 (7.61e-03)	3.07e-02 (8.61e-03)	0.6826	3.00e-02 (7.79e-03)	2.99e-02 (7.94e-03)	0.9687	3.00e-02 (8.00e-03)	3.00e-02 (7.04e-03)	0.9808	3.10e-02 (7.79e-03)	2.62e-02 (6.62e-03)	0.0087
feature 1292	2.94e-02 (7.70e-03)	3.33e-02 (7.69e-03)	0.0467	3.00e-02 (7.65e-03)	3.09e-02 (8.66e-03)	0.6849	3.02e-02 (7.84e-03)	3.01e-02 (7.98e-03)	0.9718	3.02e-02 (8.04e-03)	3.01e-02 (7.08e-03)	0.9830	3.11e-02 (7.83e-03)	2.63e-02 (6.68e-03)	0.0089
feature 1293	2.95e-02 (7.74e-03)	3.34e-02 (7.72e-03)	0.0468	3.01e-02 (7.69e-03)	3.10e-02 (8.70e-03)	0.6878	3.03e-02 (7.88e-03)	3.03e-02 (8.01e-03)	0.9750	3.03e-02 (8.08e-03)	3.03e-02 (7.11e-03)	0.9856	3.13e-02 (7.87e-03)	2.64e-02 (6.73e-03)	0.0090
feature 1294	2.97e-02 (7.79e-03)	3.36e-02 (7.75e-03)	0.0469	3.03e-02 (7.73e-03)	3.12e-02 (8.75e-03)	0.6914	3.05e-02 (7.92e-03)	3.04e-02 (8.04e-03)	0.9784	3.05e-02 (8.12e-03)	3.05e-02 (7.14e-03)	0.9889	3.14e-02 (7.90e-03)	2.66e-02 (6.78e-03)	0.0091
feature 1295	2.98e-02 (7.83e-03)	3.38e-02 (7.78e-03)	0.0468	3.05e-02 (7.77e-03)	3.13e-02 (8.80e-03)	0.6953	3.06e-02 (7.96e-03)	3.06e-02 (8.08e-03)	0.9815	3.06e-02 (8.16e-03)	3.06e-02 (7.18e-03)	0.9929	3.16e-02 (7.94e-03)	2.67e-02 (6.83e-03)	0.0091
feature 1296	3.00e-02 (7.87e-03)	3.39e-02 (7.81e-03)	0.0466	3.06e-02 (7.80e-03)	3.15e-02 (8.85e-03)	0.6995	3.08e-02 (8.00e-03)	3.08e-02 (8.10e-03)	0.9843	3.08e-02 (8.20e-03)	3.08e-02 (7.21e-03)	0.9977	3.18e-02 (7.97e-03)	2.68e-02 (6.88e-03)	0.0091
feature 1297	3.01e-02 (7.90e-03)	3.41e-02 (7.84e-03)	0.0464	3.08e-02 (7.84e-03)	3.16e-02 (8.91e-03)	0.7038	3.10e-02 (8.04e-03)	3.09e-02 (8.13e-03)	0.9865	3.09e-02 (8.24e-03)	3.10e-02 (7.23e-03)	0.9968	3.19e-02 (8.01e-03)	2.70e-02 (6.92e-03)	0.0091
feature 1298	3.03e-02 (7.94e-03)	3.43e-02 (7.88e-03)	0.0461	3.09e-02 (7.87e-03)	3.18e-02 (8.96e-03)	0.7079	3.11e-02 (8.08e-03)	3.11e-02 (8.15e-03)	0.9883	3.11e-02 (8.28e-03)	3.11e-02 (7.26e-03)	0.9909	3.21e-02 (8.04e-03)	2.71e-02 (6.96e-03)	0.0090
feature 1299	3.04e-02 (7.98e-03)	3.45e-02 (7.91e-03)	0.0457	3.11e-02 (7.91e-03)	3.19e-02 (9.01e-03)	0.7116	3.13e-02 (8.13e-03)	3.12e-02 (8.17e-03)	0.9894	3.13e-02 (8.32e-03)	3.13e-02 (7.29e-03)	0.9847	3.23e-02 (8.07e-03)	2.72e-02 (7.00e-03)	0.0088
feature 1300	3.06e-02 (8.01e-03)	3.47e-02 (7.95e-03)	0.0453	3.13e-02 (7.94e-03)	3.21e-02 (9.05e-03)	0.7147	3.14e-02 (8.17e-03)	3.14e-02 (8.19e-03)	0.9901	3.14e-02 (8.36e-03)	3.15e-02 (7.31e-03)	0.9785	3.24e-02 (8.11e-03)	2.74e-02 (7.04e-03)	0.0087
feature 1301	3.07e-02 (8.05e-03)	3.48e-02 (7.99e-03)	0.0450	3.14e-02 (7.98e-03)	3.22e-02 (9.10e-03)	0.7172	3.16e-02 (8.21e-03)	3.16e-02 (8.21e-03)	0.9903	3.16e-02 (8.40e-03)	3.16e-02 (7.34e-03)	0.9728	3.26e-02 (8.14e-03)	2.75e-02 (7.09e-03)	0.0087
feature 1302	3.09e-02 (8.08e-03)	3.50e-02 (8.02e-03)	0.0447	3.16e-02 (8.01e-03)	3.24e-02 (9.14e-03)	0.7191	3.18e-02 (8.25e-03)	3.17e-02 (8.23e-03)	0.9904	3.17e-02 (8.44e-03)	3.18e-02 (7.37e-03)	0.9676	3.28e-02 (8.17e-03)	2.76e-02 (7.14e-03)	0.0086
feature 1303	3.11e-02 (8.12e-03)	3.52e-02 (8.05e-03)	0.0445	3.18e-02 (8.04e-03)	3.26e-02 (9.18e-03)	0.7203	3.19e-02 (8.29e-03)	3.19e-02 (8.25e-03)	0.9904	3.19e-02 (8.48e-03)	3.20e-02 (7.39e-03)	0.9634	3.29e-02 (8.20e-03)	2.78e-02 (7.19e-03)	0.0086
feature 1304	3.12e-02 (8.15e-03)	3.54e-02 (8.08e-03)	0.0444	3.19e-02 (8.08e-03)	3.27e-02 (9.21e-03)	0.7212	3.21e-02 (8.32e-03)	3.21e-02 (8.27e-03)	0.9906	3.21e-02 (8.51e-03)	3.22e-02 (7.42e-03)	0.9600	3.31e-02 (8.23e-03)	2.79e-02 (7.24e-03)	0.0087
feature 1305	3.14e-02 (8.18e-03)	3.56e-02 (8.11e-03)	0.0444	3.21e-02 (8.11e-03)	3.29e-02 (9.24e-03)	0.7218	3.23e-02 (8.36e-03)	3.22e-02 (8.29e-03)	0.9912	3.22e-02 (8.54e-03)	3.23e-02 (7.44e-03)	0.9576	3.33e-02 (8.25e-03)	2.81e-02 (7.29e-03)	0.0088
feature 1306	3.16e-02 (8.21e-03)	3.57e-02 (8.13e-03)	0.0445	3.23e-02 (8.14e-03)	3.31e-02 (9.27e-03)	0.7224	3.24e-02 (8.39e-03)	3.24e-02 (8.31e-03)	0.9922	3.24e-02 (8.57e-03)	3.25e-02 (7.47e-03)	0.9560	3.35e-02 (8.27e-03)	2.82e-02 (7.34e-03)	0.0090
feature 1307	3.17e-02 (8.24e-03)	3.59e-02 (8.15e-03)	0.0447	3.24e-02 (8.16e-03)	3.32e-02 (9.30e-03)	0.7232	3.26e-02 (8.42e-03)	3.26e-02 (8.32e-03)	0.9937	3.26e-02 (8.60e-03)	3.27e-02 (7.49e-03)	0.9549	3.36e-02 (8.29e-03)	2.84e-02 (7.39e-03)	0.0092
feature 1308	3.19e-02 (8.27e-03)	3.61e-02 (8.16e-03)	0.0449	3.26e-02 (8.19e-03)	3.34e-02 (9.32e-03)	0.7243	3.28e-02 (8.44e-03)	3.27e-02 (8.34e-03)	0.9957	3.27e-02 (8.62e-03)	3.28e-02 (7.51e-03)	0.9542	3.38e-02 (8.31e-03)	2.85e-02 (7.44e-03)	0.0094
feature 1309	3.21e-02 (8.29e-03)	3.62e-02 (8.17e-03)	0.0451	3.28e-02 (8.21e-03)	3.36e-02 (9.35e-03)	0.7260	3.29e-02 (8.46e-03)	3.29e-02 (8.36e-03)	0.9982	3.29e-02 (8.65e-03)	3.30e-02 (7.53e-03)	0.9534	3.40e-02 (8.33e-03)	2.87e-02 (7.48e-03)	0.0097
feature 1310	3.22e-02 (8.31e-03)	3.64e-02 (8.18e-03)	0.0453	3.29e-02 (8.23e-03)	3.37e-02 (9.37e-03)	0.7282	3.31e-02 (8.48e-03)	3.31e-02 (8.37e-03)	0.9990	3.31e-02 (8.67e-03)	3.32e-02 (7.55e-03)	0.9522	3.41e-02 (8.34e-03)	2.89e-02 (7.52e-03)	0.0099
feature 1311	3.24e-02 (8.33e-03)	3.66e-02 (8.19e-03)	0.0453	3.31e-02 (8.24e-03)	3.39e-02 (9.39e-03)	0.7310	3.33e-02 (8.50e-03)	3.33e-02 (8.38e-03)	0.9961	3.32e-02 (8.69e-03)	3.34e-02 (7.56e-03)	0.9504	3.43e-02 (8.36e-03)	2.90e-02 (7.55e-03)	0.0100
feature 1312	3.26e-02 (8.35e-03)	3.68e-02 (8.20e-03)	0.0453	3.33e-02 (8.26e-03)	3.41e-02 (9.42e-03)	0.7343	3.34e-02 (8.52e-03)	3.34e-02 (8.39e-03)	0.9931	3.34e-02 (8.70e-03)	3.35e-02 (7.57e-03)	0.9477	3.45e-02 (8.37e-03)	2.92e-02 (7.58e-03)	0.0101
feature 1313	3.27e-02 (8.37e-03)	3.69e-02 (8.20e-03)	0.0452	3.34e-02 (8.27e-03)	3.42e-02 (9.44e-03)	0.7379	3.36e-02 (8.54e-03)	3.36e-02 (8.40e-03)	0.9904	3.36e-02 (8.72e-03)	3.37e-02 (7.59e-03)	0.9441	3.46e-02 (8.39e-03)	2.93e-02 (7.61e-03)	0.0101
feature 1314	3.29e-02 (8.39e-03)	3.71e-02 (8.22e-03)	0.0450	3.36e-02 (8.29e-03)	3.44e-02 (9.47e-03)	0.7416	3.38e-02 (8.56e-03)	3.38e-02 (8.41e-03)	0.9880	3.37e-02 (8.74e-03)	3.39e-02 (7.60e-03)	0.9395	3.48e-02 (8.40e-03)	2.95e-02 (7.63e-03)	0.0100
feature 1315	3.30e-02 (8.41e-03)	3.73e-02 (8.23e-03)	0.0447	3.38e-02 (8.30e-03)	3.45e-02 (9.49e-03)	0.7453	3.39e-02 (8.58e-03)	3.40e-02 (8.41e-03)	0.9861	3.39e-02 (8.76e-03)	3.41e-02 (7.61e-03)	0.9342	3.50e-02 (8.41e-03)	2.96e-02 (7.65e-03)	0.0099
feature 1316	3.32e-02 (8.42e-03)	3.75e-02 (8.24e-03)	0.0444	3.39e-02 (8.32e-03)	3.47e-02 (9.52e-03)	0.7487	3.41e-02 (8.60e-03)	3.41e-02 (8.41e-03)	0.9847	3.41e-02 (8.78e-03)	3.42e-02 (7.62e-03)	0.9283	3.52e-02 (8.43e-03)	2.98e-02 (7.67e-03)	0.0098
feature 1317	3.34e-02 (8.44e-03)	3.76e-02 (8.26e-03)	0.0440	3.41e-02 (8.33e-03)	3.49e-02 (9.54e-03)	0.7516	3.43e-02 (8.62e-03)	3.43e-02 (8.41e-03)	0.9839	3.42e-02 (8.79e-03)	3.44e-02 (7.62e-03)	0.9223	3.53e-02 (8.44e-03)	2.99e-02 (7.69e-03)	0.0096
feature 1318	3.35e-02 (8.45e-03)	3.78e-02 (8.28e-03)	0.0437	3.43e-02 (8.35e-03)	3.50e-02 (9.57e-03)	0.7540	3.44e-02 (8.64e-03)	3.45e-02 (8.41e-03)	0.9835	3.44e-02 (8.81e-03)	3.46e-02 (7.63e-03)	0.9163	3.55e-02 (8.45e-03)	3.01e-02 (7.71e-03)	0.0095
feature 1319	3.37e-02 (8.47e-03)	3.80e-02 (8.29e-03)	0.0435	3.45e-02 (8.36e-03)	3.52e-02 (9.59e-03)	0.7558	3.46e-02 (8.66e-03)	3.46e-02 (8.42e-03)	0.9834	3.46e-02 (8.83e-03)	3.48e-02 (7.64e-03)	0.9109	3.57e-02 (8.46e-03)	3.02e-02 (7.74e-03)	0.0094
feature 1320	3.39e-02 (8.48e-03)	3.82e-02 (8.31e-03)	0.0433	3.46e-02 (8.37e-03)	3.54e-02 (9.60e-03)	0.7571	3.48e-02 (8.68e-03)	3.48e-02 (8.42e-03)	0.9834	3.47e-02 (8.85e-03)	3.50e-02 (7.65e-03)	0.9062	3.59e-02 (8.47e-03)	3.04e-02 (7.77e-03)	0.0093
feature 1321	3.40e-02 (8.50e-03)	3.84e-02 (8.32e-03)	0.0433	3.48e-02 (8.39e-03)	3.55e-02 (9.62e-03)	0.7579	3.49e-02 (8.70e-03)	3.50e-02 (8.42e-03)	0.9835	3.49e-02 (8.86e-03)	3.51e-02 (7.65e-03)	0.9025	3.60e-02 (8.48e-03)	3.05e-02 (7.80e-03)	0.0094
feature 1322	3.42e-02 (8.51e-03)	3.85e-02 (8.33e-03)	0.0433	3.50e-02 (8.40e-03)	3.57e-02 (9.63e-03)	0.7584	3.51e-02 (8.71e-03)	3.51e-02 (8.42e-03)	0.9834	3.51e-02 (8.87e-03)	3.53e-02 (7.66e-03)	0.9000	3.62e-02 (8.49e-03)	3.07e-02 (7.83e-03)	0.0095
feature 1323	3.44e-02 (8.52e-03)	3.87e-02 (8.33e-03)	0.0434	3.51e-02 (8.41e-03)	3.59e-02 (9.64e-03)	0.7589	3.53e-02 (8.72e-03)	3.53e-02 (8.42e-03)	0.9829	3.52e-02 (8.88e-03)	3.55e-02 (7.66e-03)	0.8984	3.64e-02 (8.49e-03)	3.09e-02 (7.86e-03)	0.0096
feature 1324	3.46e-02 (8.53e-03)	3.89e-02 (8.34e-03)	0.0436	3.53e-02 (8.42e-03)	3.60e-02 (9.64e-03)	0.7593	3.54e-02 (8.73e-03)	3.55e-02 (8.42e-03)	0.9820	3.54e-02 (8.89e-03)	3.57e-02 (7.67e-03)	0.8978	3.65e-02 (8.50e-03)	3.10e-02 (7.89e-03)	0.0098
feature 1325	3.47e-02 (8.54e-03)	3.90e-02 (8.33e-03)	0.0439	3.55e-02 (8.42e-03)	3.62e-02 (9.64e-03)	0.7601	3.56e-02 (8.74e-03)	3.57e-02 (8.41e-03)	0.9807	3.56e-02 (8.90e-03)	3.58e-02 (7.67e-03)	0.8978	3.67e-02 (8.50e-03)	3.12e-02 (7.92e-03)	0.0101
feature 1326	3.49e-02 (8.54e-03)	3.92e-02 (8.33e-03)	0.0441	3.56e-02 (8.43e-03)	3.64e-02 (9.65e-03)	0.7613	3.58e-02 (8.74e-03)	3.58e-02 (8.41e-03)	0.9788	3.57e-02 (8.90e-03)	3.60e-02 (7.68e-03)	0.8981	3.69e-02 (8.49e-03)	3.14e-02 (7.95e-03)	0.0104
feature 1327	3.51e-02 (8.54e-03)	3.94e-02 (8.32e-03)	0.0443	3.58e-02 (8.43e-03)	3.65e-02 (9.65e-03)	0.7630	3.59e-02 (8.74e-03)	3.60e-02 (8.40e-03)	0.9765	3.59e-02 (8.90e-03)	3.62e-02 (7.68e-03)	0.8982	3.70e-02 (8.49e-03)	3.16e-02 (7.97e-03)	0.0106
feature 1328	3.52e-02 (8.55e-03)	3.95e-02 (8.31e-03)	0.0445	3.60e-02 (8.43e-03)	3.67e-02 (9.65e-03)	0.7652	3.61e-02 (8.74e-03)	3.62e-02 (8.39e-03)	0.9740	3.61e-02 (8.90e-03)	3.63e-02 (7.68e-03)	0.8979	3.72e-02 (8.49e-03)	3.17e-02 (7.99e-03)	0.0109
feature 1329	3.54e-02 (8.55e-03)	3.97e-02 (8.29e-03)	0.0445	3.62e-02 (8.42e-03)	3.69e-02 (9.65e-03)	0.7679	3.63e-02 (8.74e-03)	3.64e-02 (8.38e-03)	0.9712	3.62e-02 (8.90e-03)	3.65e-02 (7.68e-03)	0.8969	3.74e-02 (8.48e-03)	3.19e-02 (8.00e-03)	0.0110
feature 1330	3.56e-02 (8.54e-03)	3.98e-02 (8.28e-03)	0.0445	3.63e-02 (8.42e-03)	3.70e-02 (9.65e-03)	0.7710	3.64e-02 (8.74e-03)	3.65e-02 (8.37e-03)	0.9685	3.64e-02 (8.89e-03)	3.67e-02 (7.67e-03)	0.8947	3.75e-02 (8.47e-03)	3.21e-02 (8.01e-03)	0.0111
feature 1331	3.57e-02 (8.54e-03)	4.00e-02 (8.27e-03)	0.0443	3.65e-02 (8.41e-03)	3.72e-02 (9.65e-03)	0.7744	3.66e-02 (8.74e-03)	3.67e-02 (8.36e-03)	0.9660	3.66e-02 (8.89e-03)	3.68e-02 (7.67e-03)	0.8915	3.77e-02 (8.47e-03)	3.22e-02 (8.02e-03)	0.0111
feature 1332	3.59e-02 (8.54e-03)	4.02e-02 (8.26e-03)	0.0440	3.67e-02 (8.41e-03)	3.73e-02 (9.65e-03)	0.7778	3.68e-02 (8.74e-03)	3.69e-02 (8.34e-03)	0.9638	3.67e-02 (8.88e-03)	3.70e-02 (7.66e-03)	0.8871	3.79e-02 (8.46e-03)	3.24e-02 (8.02e-03)	0.0110
feature 1333	3.61e-02 (8.53e-03)	4.03e-02 (8.26e-03)	0.0437	3.68e-02 (8.40e-03)	3.75e-02 (9.65e-03)	0.7810	3.69e-02 (8.73e-03)	3.70e-02 (8.33e-03)	0.9620	3.69e-02 (8.88e-03)	3.72e-02 (7.65e-03)	0.8818	3.80e-02 (8.45e-03)	3.26e-02 (8.02e-03)	0.0108
feature 1334	3.62e-02 (8.53e-03)	4.05e-02 (8.25e-03)	0.0434	3.70e-02 (8.39e-03)	3.76e-02 (9.65e-03)	0.7840	3.71e-02 (8.73e-03)	3.72e-02 (8.31e-03)	0.9607	3.71e-02 (8.88e-03)	3.74e-02 (7.64e-03)	0.8758	3.82e-02 (8.45e-03)	3.27e-02 (8.02e-03)	0.0106
feature 1335	3.64e-02 (8.53e-03)	4.07e-02 (8.25e-03)	0.0431	3.72e-02 (8.39e-03)	3.78e-02 (9.65e-03)	0.7865	3.73e-02 (8.73e-03)	3.74e-02 (8.30e-03)	0.9599	3.72e-02 (8.87e-03)	3.76e-02 (7.63e-03)	0.8694	3.84e-02 (8.44e-03)	3.29e-02 (8.02e-03)	0.0104
feature 1336	3.66e-02 (8.52e-03)	4.09e-02 (8.24e-03)	0.0428	3.73e-02 (8.38e-03)	3.80e-02 (9.65e-03)	0.7886	3.74e-02 (8.73e-03)	3.75e-02 (8.28e-03)	0.9595	3.74e-02 (8.87e-03)	3.77e-02 (7.62e-03)	0.8632	3.86e-02 (8.43e-03)	3.30e-02 (8.02e-03)	0.0103
feature 1337	3.67e-02 (8.52e-03)	4.10e-02 (8.24e-03)	0.0426	3.75e-02 (8.38e-03)	3.81e-02 (9.65e-03)	0.7901	3.76e-02 (8.73e-03)	3.77e-02 (8.27e-03)	0.9594	3.76e-02 (8.87e-03)	3.79e-02 (7.61e-03)	0.8575	3.87e-02 (8.42e-03)	3.32e-02 (8.02e-03)	0.0101
feature 1338	3.69e-02 (8.51e-03)	4.12e-02 (8.24e-03)	0.0425	3.77e-02 (8.38e-03)	3.83e-02 (9.65e-03)	0.7911	3.78e-02 (8.73e-03)	3.79e-02 (8.25e-03)	0.9594	3.77e-02 (8.87e-03)	3.81e-02 (7.60e-03)	0.8526	3.89e-02 (8.42e-03)	3.33e-02 (8.03e-03)	0.0101
feature 1339	3.71e-02 (8.51e-03)	4.14e-02 (8.23e-03)	0.0425	3.78e-02 (8.37e-03)	3.85e-02 (9.64e-03)	0.7917	3.79e-02 (8.72e-03)	3.80e-02 (8.24e-03)	0.9595	3.79e-02 (8.86e-03)	3.83e-02 (7.59e-03)	0.8488	3.91e-02 (8.41e-03)	3.35e-02 (8.04e-03)	0.0101
feature 1340	3.72e-02 (8.50e-03)	4.15e-02 (8.22e-03)	0.0426	3.80e-02 (8.37e-03)	3.86e-02 (9.63e-03)	0.7922	3.81e-02 (8.72e-03)	3.82e-02 (8.22e-03)	0.9593	3.80e-02 (8.86e-03)	3.84e-02 (7.58e-03)	0.8463	3.92e-02 (8.40e-03)	3.37e-02 (8.05e-03)	0.0102
feature 1341	3.74e-02 (8.49e-03)	4.17e-02 (8.21e-03)	0.0429	3.82e-02 (8.36e-03)	3.88e-02 (9.62e-03)	0.7926	3.83e-02 (8.71e-03)	3.84e-02 (8.20e-03)	0.9589	3.82e-02 (8.85e-03)	3.86e-02 (7.56e-03)	0.8450	3.94e-02 (8.38e-03)	3.38e-02 (8.06e-03)	0.0104
feature 1342	3.76e-02 (8.48e-03)	4.18e-02 (8.20e-03)	0.0431	3.83e-02 (8.35e-03)	3.89e-02 (9.60e-03)	0.7932	3.84e-02 (8.70e-03)	3.85e-02 (8.18e-03)	0.9581	3.84e-02 (8.84e-03)	3.88e-02 (7.55e-03)	0.8448	3.95e-02 (8.37e-03)	3.40e-02 (8.08e-03)	0.0106
feature 1343	3.77e-02 (8.47e-03)	4.20e-02 (8.18e-03)	0.0434	3.85e-02 (8.33e-03)	3.91e-02 (9.58e-03)	0.7941	3.86e-02 (8.69e-03)	3.87e-02 (8.16e-03)	0.9568	3.85e-02 (8.82e-03)	3.89e-02 (7.54e-03)	0.8454	3.97e-02 (8.35e-03)	3.42e-02 (8.09e-03)	0.0110
feature 1344	3.79e-02 (8.46e-03)	4.21e-02 (8.16e-03)	0.0437	3.87e-02 (8.32e-03)	3.93e-02 (9.56e-03)	0.7954	3.88e-02 (8.68e-03)	3.89e-02 (8.14e-03)	0.9550	3.87e-02 (8.80e-03)	3.91e-02 (7.53e-03)	0.8465	3.99e-02 (8.33e-03)	3.44e-02 (8.10e-03)	0.0113
feature 1345	3.81e-02 (8.44e-03)	4.23e-02 (8.13e-03)	0.0440	3.88e-02 (8.30e-03)	3.94e-02 (9.54e-03)	0.7972	3.89e-02 (8.66e-03)	3.90e-02 (8.11e-03)	0.9529	3.89e-02 (8.78e-03)	3.92e-02 (7.51e-03)	0.8476	4.00e-02 (8.31e-03)	3.45e-02 (8.11e-03)	0.0116
feature 1346	3.82e-02 (8.43e-03)	4.24e-02 (8.10e-03)	0.0441	3.90e-02 (8.28e-03)	3.96e-02 (9.52e-03)	0.7995	3.91e-02 (8.64e-03)	3.92e-02 (8.09e-03)	0.9505	3.90e-02 (8.76e-03)	3.94e-02 (7.50e-03)	0.8483	4.02e-02 (8.28e-03)	3.47e-02 (8.11e-03)	0.0119
feature 1347	3.84e-02 (8.41e-03)	4.26e-02 (8.07e-03)	0.0442	3.91e-02 (8.26e-03)	3.97e-02 (9.50e-03)	0.8022	3.92e-02 (8.62e-03)	3.94e-02 (8.06e-03)	0.9479	3.92e-02 (8.74e-03)	3.96e-02 (7.48e-03)	0.8481	4.03e-02 (8.26e-03)	3.49e-02 (8.10e-03)	0.0121
feature 1348	3.85e-02 (8.38e-03)	4.27e-02 (8.04e-03)	0.0441	3.93e-02 (8.24e-03)	3.99e-02 (9.47e-03)	0.8053	3.94e-02 (8.60e-03)	3.95e-02 (8.02e-03)	0.9453	3.93e-02 (8.72e-03)	3.97e-02 (7.46e-03)	0.8468	4.05e-02 (8.23e-03)	3.51e-02 (8.10e-03)	0.0123
feature 1349	3.87e-02 (8.36e-03)	4.29e-02 (8.01e-03)	0.0439	3.95e-02 (8.21e-03)	4.00e-02 (9.45e-03)	0.8085	3.95e-02 (8.58e-03)	3.97e-02 (7.99e-03)	0.9429	3.95e-02 (8.69e-03)	3.99e-02 (7.44e-03)	0.8442	4.06e-02 (8.21e-03)	3.52e-02 (8.08e-03)	0.0123
feature 1350	3.89e-02 (8.34e-03)	4.30e-02 (7.98e-03)	0.0436	3.96e-02 (8.19e-03)	4.02e-02 (9.43e-03)	0.8118	3.97e-02 (8.55e-03)	3.98e-02 (7.96e-03)	0.9407	3.96e-02 (8.67e-03)	4.00e-02 (7.42e-03)	0.8402	4.08e-02 (8.18e-03)	3.54e-02 (8.07e-03)	0.0122
feature 1351	3.90e-02 (8.32e-03)	4.32e-02 (7.96e-03)	0.0433	3.98e-02 (8.16e-03)	4.03e-02 (9.41e-03)	0.8149	3.98e-02 (8.53e-03)	4.00e-02 (7.92e-03)	0.9389	3.98e-02 (8.64e-03)	4.02e-02 (7.39e-03)	0.8350	4.09e-02 (8.15e-03)	3.56e-02 (8.05e-03)	0.0120
feature 1352	3.92e-02 (8.29e-03)	4.33e-02 (7.93e-03)	0.0429	3.99e-02 (8.14e-03)	4.05e-02 (9.39e-03)	0.8177	4.00e-02 (8.51e-03)	4.02e-02 (7.89e-03)	0.9375	3.99e-02 (8.62e-03)	4.04e-02 (7.37e-03)	0.8288	4.11e-02 (8.13e-03)	3.57e-02 (8.03e-03)	0.0118
feature 1353	3.93e-02 (8.27e-03)	4.35e-02 (7.91e-03)	0.0425	4.01e-02 (8.12e-03)	4.06e-02 (9.37e-03)	0.8200	4.02e-02 (8.49e-03)	4.03e-02 (7.86e-03)	0.9365	4.01e-02 (8.60e-03)	4.05e-02 (7.34e-03)	0.8220	4.13e-02 (8.11e-03)	3.59e-02 (8.00e-03)	0.0115
feature 1354	3.95e-02 (8.25e-03)	4.36e-02 (7.89e-03)	0.0422	4.02e-02 (8.09e-03)	4.08e-02 (9.35e-03)	0.8218	4.03e-02 (8.47e-03)	4.05e-02 (7.83e-03)	0.9359	4.02e-02 (8.58e-03)	4.07e-02 (7.31e-03)	0.8151	4.14e-02 (8.08e-03)	3.60e-02 (7.98e-03)	0.0112
feature 1355	3.96e-02 (8.23e-03)	4.38e-02 (7.87e-03)	0.0420	4.04e-02 (8.07e-03)	4.09e-02 (9.33e-03)	0.8232	4.05e-02 (8.45e-03)	4.06e-02 (7.80e-03)	0.9356	4.04e-02 (8.56e-03)	4.09e-02 (7.28e-03)	0.8084	4.16e-02 (8.06e-03)	3.62e-02 (7.97e-03)	0.0110
feature 1356	3.98e-02 (8.21e-03)	4.39e-02 (7.85e-03)	0.0420	4.05e-02 (8.05e-03)	4.11e-02 (9.31e-03)	0.8241	4.06e-02 (8.43e-03)	4.08e-02 (7.77e-03)	0.9355	4.05e-02 (8.54e-03)	4.10e-02 (7.26e-03)	0.8026	4.17e-02 (8.03e-03)	3.63e-02 (7.95e-03)	0.0109
feature 1357	3.99e-02 (8.18e-03)	4.40e-02 (7.83e-03)	0.0420	4.07e-02 (8.03e-03)	4.12e-02 (9.28e-03)	0.8248	4.08e-02 (8.41e-03)	4.09e-02 (7.75e-03)	0.9353	4.07e-02 (8.52e-03)	4.12e-02 (7.23e-03)	0.7978	4.19e-02 (8.01e-03)	3.65e-02 (7.94e-03)	0.0108
feature 1358	4.01e-02 (8.16e-03)	4.42e-02 (7.81e-03)	0.0422	4.08e-02 (8.01e-03)	4.13e-02 (9.25e-03)	0.8253	4.09e-02 (8.39e-03)	4.11e-02 (7.72e-03)	0.9351	4.09e-02 (8.49e-03)	4.13e-02 (7.20e-03)	0.7945	4.20e-02 (7.98e-03)	3.66e-02 (7.93e-03)	0.0109
feature 1359	4.03e-02 (8.14e-03)	4.43e-02 (7.78e-03)	0.0425	4.10e-02 (7.98e-03)	4.15e-02 (9.22e-03)	0.8259	4.11e-02 (8.36e-03)	4.12e-02 (7.69e-03)	0.9345	4.10e-02 (8.47e-03)	4.15e-02 (7.18e-03)	0.7926	4.22e-02 (7.95e-03)	3.68e-02 (7.93e-03)	0.0111
feature 1360	4.04e-02 (8.11e-03)	4.45e-02 (7.75e-03)	0.0428	4.12e-02 (7.96e-03)	4.16e-02 (9.19e-03)	0.8266	4.12e-02 (8.34e-03)	4.14e-02 (7.65e-03)	0.9336	4.12e-02 (8.44e-03)	4.16e-02 (7.15e-03)	0.7920	4.23e-02 (7.92e-03)	3.70e-02 (7.92e-03)	0.0113
feature 1361	4.06e-02 (8.09e-03)	4.46e-02 (7.72e-03)	0.0432	4.13e-02 (7.93e-03)	4.18e-02 (9.15e-03)	0.8277	4.14e-02 (8.31e-03)	4.15e-02 (7.62e-03)	0.9323	4.13e-02 (8.41e-03)	4.18e-02 (7.13e-03)	0.7927	4.25e-02 (7.89e-03)	3.71e-02 (7.92e-03)	0.0117
feature 1362	4.07e-02 (8.06e-03)	4.47e-02 (7.69e-03)	0.0436	4.15e-02 (7.90e-03)	4.19e-02 (9.11e-03)	0.8293	4.15e-02 (8.28e-03)	4.17e-02 (7.58e-03)	0.9306	4.15e-02 (8.38e-03)	4.19e-02 (7.10e-03)	0.7942	4.26e-02 (7.86e-03)	3.73e-02 (7.92e-03)	0.0121
feature 1363	4.09e-02 (8.03e-03)	4.48e-02 (7.65e-03)	0.0439	4.16e-02 (7.87e-03)	4.21e-02 (9.07e-03)	0.8313	4.17e-02 (8.25e-03)	4.18e-02 (7.54e-03)	0.9285	4.16e-02 (8.34e-03)	4.21e-02 (7.07e-03)	0.7961	4.27e-02 (7.82e-03)	3.75e-02 (7.91e-03)	0.0125
feature 1364	4.10e-02 (7.99e-03)	4.50e-02 (7.61e-03)	0.0442	4.17e-02 (7.83e-03)	4.22e-02 (9.03e-03)	0.8338	4.18e-02 (8.21e-03)	4.20e-02 (7.50e-03)	0.9261	4.17e-02 (8.30e-03)	4.22e-02 (7.04e-03)	0.7978	4.29e-02 (7.78e-03)	3.77e-02 (7.90e-03)	0.0130
feature 1365	4.12e-02 (7.96e-03)	4.51e-02 (7.56e-03)	0.0443	4.19e-02 (7.80e-03)	4.23e-02 (8.99e-03)	0.8368	4.19e-02 (8.18e-03)	4.21e-02 (7.45e-03)	0.9235	4.19e-02 (8.26e-03)	4.24e-02 (7.01e-03)	0.7989	4.30e-02 (7.74e-03)	3.78e-02 (7.88e-03)	0.0133
feature 1366	4.13e-02 (7.92e-03)	4.52e-02 (7.52e-03)	0.0443	4.20e-02 (7.76e-03)	4.25e-02 (8.95e-03)	0.8400	4.21e-02 (8.14e-03)	4.23e-02 (7.40e-03)	0.9210	4.20e-02 (8.22e-03)	4.25e-02 (6.98e-03)	0.7990	4.31e-02 (7.70e-03)	3.80e-02 (7.86e-03)	0.0136
feature 1367	4.15e-02 (7.88e-03)	4.53e-02 (7.47e-03)	0.0441	4.22e-02 (7.72e-03)	4.26e-02 (8.91e-03)	0.8434	4.22e-02 (8.10e-03)	4.24e-02 (7.35e-03)	0.9185	4.22e-02 (8.18e-03)	4.26e-02 (6.95e-03)	0.7976	4.33e-02 (7.66e-03)	3.82e-02 (7.83e-03)	0.0137
feature 1368	4.16e-02 (7.84e-03)	4.55e-02 (7.43e-03)	0.0438	4.23e-02 (7.68e-03)	4.27e-02 (8.87e-03)	0.8468	4.24e-02 (8.06e-03)	4.26e-02 (7.30e-03)	0.9163	4.23e-02 (8.14e-03)	4.28e-02 (6.91e-03)	0.7947	4.34e-02 (7.61e-03)	3.83e-02 (7.80e-03)	0.0137
feature 1369	4.17e-02 (7.80e-03)	4.56e-02 (7.38e-03)	0.0434	4.25e-02 (7.64e-03)	4.29e-02 (8.83e-03)	0.8499	4.25e-02 (8.02e-03)	4.27e-02 (7.25e-03)	0.9144	4.24e-02 (8.10e-03)	4.29e-02 (6.87e-03)	0.7901	4.35e-02 (7.57e-03)	3.85e-02 (7.77e-03)	0.0135
feature 1370	4.19e-02 (7.76e-03)	4.57e-02 (7.34e-03)	0.0430	4.26e-02 (7.60e-03)	4.30e-02 (8.79e-03)	0.8527	4.26e-02 (7.98e-03)	4.28e-02 (7.21e-03)	0.9128	4.26e-02 (8.06e-03)	4.31e-02 (6.83e-03)	0.7842	4.37e-02 (7.53e-03)	3.86e-02 (7.73e-03)	0.0132
feature 1371	4.20e-02 (7.73e-03)	4.58e-02 (7.30e-03)	0.0425	4.27e-02 (7.56e-03)	4.31e-02 (8.75e-03)	0.8550	4.28e-02 (7.95e-03)	4.30e-02 (7.16e-03)	0.9117	4.27e-02 (8.02e-03)	4.32e-02 (6.79e-03)	0.7771	4.38e-02 (7.49e-03)	3.87e-02 (7.69e-03)	0.0129
feature 1372	4.21e-02 (7.69e-03)	4.60e-02 (7.27e-03)	0.0422	4.29e-02 (7.52e-03)	4.32e-02 (8.71e-03)	0.8568	4.29e-02 (7.91e-03)	4.31e-02 (7.12e-03)	0.9109	4.28e-02 (7.98e-03)	4.34e-02 (6.75e-03)	0.7693	4.39e-02 (7.45e-03)	3.89e-02 (7.65e-03)	0.0126
feature 1373	4.23e-02 (7.65e-03)	4.61e-02 (7.23e-03)	0.0419	4.30e-02 (7.48e-03)	4.34e-02 (8.67e-03)	0.8581	4.30e-02 (7.87e-03)	4.32e-02 (7.07e-03)	0.9104	4.30e-02 (7.94e-03)	4.35e-02 (6.71e-03)	0.7614	4.41e-02 (7.41e-03)	3.90e-02 (7.61e-03)	0.0122
feature 1374	4.24e-02 (7.61e-03)	4.62e-02 (7.20e-03)	0.0418	4.31e-02 (7.45e-03)	4.35e-02 (8.64e-03)	0.8590	4.32e-02 (7.84e-03)	4.34e-02 (7.03e-03)	0.9100	4.31e-02 (7.91e-03)	4.36e-02 (6.67e-03)	0.7539	4.42e-02 (7.38e-03)	3.91e-02 (7.58e-03)	0.0119
feature 1375	4.26e-02 (7.58e-03)	4.63e-02 (7.16e-03)	0.0418	4.33e-02 (7.41e-03)	4.36e-02 (8.59e-03)	0.8596	4.33e-02 (7.80e-03)	4.35e-02 (7.00e-03)	0.9096	4.32e-02 (7.87e-03)	4.38e-02 (6.63e-03)	0.7472	4.43e-02 (7.34e-03)	3.93e-02 (7.55e-03)	0.0118
feature 1376	4.27e-02 (7.54e-03)	4.64e-02 (7.13e-03)	0.0419	4.34e-02 (7.37e-03)	4.38e-02 (8.55e-03)	0.8601	4.34e-02 (7.76e-03)	4.36e-02 (6.96e-03)	0.9091	4.34e-02 (7.84e-03)	4.39e-02 (6.59e-03)	0.7419	4.45e-02 (7.30e-03)	3.94e-02 (7.52e-03)	0.0117
feature 1377	4.28e-02 (7.50e-03)	4.65e-02 (7.09e-03)	0.0422	4.35e-02 (7.34e-03)	4.39e-02 (8.51e-03)	0.8607	4.36e-02 (7.73e-03)	4.38e-02 (6.92e-03)	0.9083	4.35e-02 (7.80e-03)	4.41e-02 (6.55e-03)	0.7382	4.46e-02 (7.26e-03)	3.96e-02 (7.49e-03)	0.0118
feature 1378	4.30e-02 (7.47e-03)	4.67e-02 (7.06e-03)	0.0427	4.37e-02 (7.30e-03)	4.40e-02 (8.46e-03)	0.8615	4.37e-02 (7.69e-03)	4.39e-02 (6.88e-03)	0.9072	4.36e-02 (7.76e-03)	4.42e-02 (6.52e-03)	0.7362	4.47e-02 (7.22e-03)	3.97e-02 (7.47e-03)	0.0120
feature 1379	4.31e-02 (7.43e-03)	4.68e-02 (7.02e-03)	0.0432	4.38e-02 (7.26e-03)	4.41e-02 (8.41e-03)	0.8628	4.38e-02 (7.65e-03)	4.40e-02 (6.83e-03)	0.9056	4.37e-02 (7.72e-03)	4.43e-02 (6.48e-03)	0.7358	4.48e-02 (7.18e-03)	3.99e-02 (7.45e-03)	0.0123
feature 1380	4.32e-02 (7.39e-03)	4.69e-02 (6.97e-03)	0.0437	4.39e-02 (7.22e-03)	4.43e-02 (8.36e-03)	0.8646	4.39e-02 (7.60e-03)	4.42e-02 (6.79e-03)	0.9037	4.39e-02 (7.67e-03)	4.44e-02 (6.44e-03)	0.7368	4.50e-02 (7.13e-03)	4.01e-02 (7.44e-03)	0.0128
feature 1381	4.34e-02 (7.34e-03)	4.70e-02 (6.93e-03)	0.0442	4.40e-02 (7.18e-03)	4.44e-02 (8.30e-03)	0.8670	4.41e-02 (7.56e-03)	4.43e-02 (6.74e-03)	0.9014	4.40e-02 (7.62e-03)	4.46e-02 (6.40e-03)	0.7388	4.51e-02 (7.08e-03)	4.02e-02 (7.42e-03)	0.0133
feature 1382	4.35e-02 (7.30e-03)	4.71e-02 (6.87e-03)	0.0446	4.42e-02 (7.13e-03)	4.45e-02 (8.25e-03)	0.8700	4.42e-02 (7.51e-03)	4.44e-02 (6.68e-03)	0.8988	4.41e-02 (7.57e-03)	4.47e-02 (6.36e-03)	0.7414	4.52e-02 (7.03e-03)	4.04e-02 (7.39e-03)	0.0139
feature 1383	4.36e-02 (7.25e-03)	4.72e-02 (6.82e-03)	0.0449	4.43e-02 (7.09e-03)	4.46e-02 (8.19e-03)	0.8734	4.43e-02 (7.46e-03)	4.45e-02 (6.63e-03)	0.8960	4.42e-02 (7.52e-03)	4.48e-02 (6.32e-03)	0.7438	4.53e-02 (6.98e-03)	4.05e-02 (7.37e-03)	0.0144
feature 1384	4.37e-02 (7.20e-03)	4.73e-02 (6.77e-03)	0.0450	4.44e-02 (7.03e-03)	4.47e-02 (8.13e-03)	0.8772	4.44e-02 (7.41e-03)	4.47e-02 (6.57e-03)	0.8932	4.44e-02 (7.47e-03)	4.49e-02 (6.28e-03)	0.7457	4.54e-02 (6.93e-03)	4.07e-02 (7.34e-03)	0.0149
feature 1385	4.39e-02 (7.15e-03)	4.73e-02 (6.71e-03)	0.0450	4.45e-02 (6.98e-03)	4.48e-02 (8.08e-03)	0.8812	4.45e-02 (7.36e-03)	4.48e-02 (6.51e-03)	0.8905	4.45e-02 (7.41e-03)	4.50e-02 (6.24e-03)	0.7464	4.55e-02 (6.87e-03)	4.09e-02 (7.31e-03)	0.0153
feature 1386	4.40e-02 (7.10e-03)	4.74e-02 (6.65e-03)	0.0448	4.47e-02 (6.93e-03)	4.49e-02 (8.02e-03)	0.8851	4.47e-02 (7.31e-03)	4.49e-02 (6.44e-03)	0.8881	4.46e-02 (7.36e-03)	4.51e-02 (6.20e-03)	0.7455	4.56e-02 (6.82e-03)	4.10e-02 (7.27e-03)	0.0155
feature 1387	4.41e-02 (7.05e-03)	4.75e-02 (6.59e-03)	0.0444	4.48e-02 (6.88e-03)	4.50e-02 (7.96e-03)	0.8887	4.48e-02 (7.26e-03)	4.50e-02 (6.38e-03)	0.8861	4.47e-02 (7.30e-03)	4.52e-02 (6.15e-03)	0.7428	4.57e-02 (6.76e-03)	4.11e-02 (7.22e-03)	0.0155
feature 1388	4.42e-02 (6.99e-03)	4.76e-02 (6.54e-03)	0.0439	4.49e-02 (6.82e-03)	4.51e-02 (7.91e-03)	0.8919	4.49e-02 (7.21e-03)	4.51e-02 (6.32e-03)	0.8844	4.48e-02 (7.25e-03)	4.54e-02 (6.10e-03)	0.7382	4.58e-02 (6.71e-03)	4.13e-02 (7.17e-03)	0.0153
feature 1389	4.43e-02 (6.94e-03)	4.77e-02 (6.48e-03)	0.0434	4.50e-02 (6.77e-03)	4.52e-02 (7.85e-03)	0.8946	4.50e-02 (7.15e-03)	4.52e-02 (6.26e-03)	0.8832	4.49e-02 (7.19e-03)	4.55e-02 (6.05e-03)	0.7318	4.59e-02 (6.66e-03)	4.14e-02 (7.12e-03)	0.0150
feature 1390	4.44e-02 (6.89e-03)	4.78e-02 (6.43e-03)	0.0429	4.51e-02 (6.72e-03)	4.53e-02 (7.80e-03)	0.8966	4.51e-02 (7.10e-03)	4.53e-02 (6.20e-03)	0.8823	4.50e-02 (7.14e-03)	4.56e-02 (6.00e-03)	0.7240	4.60e-02 (6.60e-03)	4.15e-02 (7.07e-03)	0.0146
feature 1391	4.46e-02 (6.84e-03)	4.79e-02 (6.38e-03)	0.0424	4.52e-02 (6.67e-03)	4.54e-02 (7.75e-03)	0.8979	4.52e-02 (7.05e-03)	4.54e-02 (6.15e-03)	0.8818	4.51e-02 (7.09e-03)	4.57e-02 (5.95e-03)	0.7151	4.62e-02 (6.55e-03)	4.16e-02 (7.01e-03)	0.0141
feature 1392	4.47e-02 (6.79e-03)	4.80e-02 (6.34e-03)	0.0421	4.53e-02 (6.62e-03)	4.56e-02 (7.70e-03)	0.8987	4.53e-02 (7.00e-03)	4.55e-02 (6.09e-03)	0.8814	4.52e-02 (7.04e-03)	4.58e-02 (5.90e-03)	0.7058	4.63e-02 (6.50e-03)	4.17e-02 (6.96e-03)	0.0136
feature 1393	4.48e-02 (6.74e-03)	4.81e-02 (6.29e-03)	0.0419	4.54e-02 (6.57e-03)	4.57e-02 (7.64e-03)	0.8991	4.54e-02 (6.95e-03)	4.57e-02 (6.05e-03)	0.8809	4.53e-02 (6.99e-03)	4.59e-02 (5.84e-03)	0.6967	4.64e-02 (6.45e-03)	4.18e-02 (6.91e-03)	0.0132
feature 1394	4.49e-02 (6.69e-03)	4.82e-02 (6.25e-03)	0.0419	4.55e-02 (6.52e-03)	4.58e-02 (7.59e-03)	0.8993	4.55e-02 (6.91e-03)	4.58e-02 (6.00e-03)	0.8803	4.54e-02 (6.94e-03)	4.61e-02 (5.79e-03)	0.6884	4.65e-02 (6.40e-03)	4.20e-02 (6.86e-03)	0.0129
feature 1395	4.50e-02 (6.65e-03)	4.83e-02 (6.20e-03)	0.0422	4.56e-02 (6.48e-03)	4.59e-02 (7.54e-03)	0.8996	4.56e-02 (6.86e-03)	4.59e-02 (5.95e-03)	0.8794	4.56e-02 (6.89e-03)	4.62e-02 (5.74e-03)	0.6815	4.66e-02 (6.36e-03)	4.21e-02 (6.82e-03)	0.0128
feature 1396	4.51e-02 (6.60e-03)	4.83e-02 (6.16e-03)	0.0426	4.57e-02 (6.43e-03)	4.60e-02 (7.48e-03)	0.9002	4.57e-02 (6.81e-03)	4.60e-02 (5.91e-03)	0.8780	4.57e-02 (6.85e-03)	4.63e-02 (5.70e-03)	0.6763	4.67e-02 (6.31e-03)	4.22e-02 (6.78e-03)	0.0128
feature 1397	4.52e-02 (6.55e-03)	4.84e-02 (6.11e-03)	0.0431	4.58e-02 (6.38e-03)	4.61e-02 (7.42e-03)	0.9013	4.58e-02 (6.76e-03)	4.61e-02 (5.86e-03)	0.8761	4.58e-02 (6.80e-03)	4.64e-02 (5.65e-03)	0.6730	4.68e-02 (6.26e-03)	4.23e-02 (6.74e-03)	0.0130
feature 1398	4.53e-02 (6.50e-03)	4.85e-02 (6.06e-03)	0.0438	4.59e-02 (6.34e-03)	4.62e-02 (7.36e-03)	0.9031	4.59e-02 (6.71e-03)	4.62e-02 (5.81e-03)	0.8736	4.59e-02 (6.74e-03)	4.65e-02 (5.60e-03)	0.6717	4.68e-02 (6.21e-03)	4.25e-02 (6.71e-03)	0.0133
feature 1399	4.54e-02 (6.45e-03)	4.86e-02 (6.01e-03)	0.0445	4.60e-02 (6.29e-03)	4.63e-02 (7.30e-03)	0.9057	4.60e-02 (6.65e-03)	4.63e-02 (5.76e-03)	0.8707	4.60e-02 (6.69e-03)	4.66e-02 (5.56e-03)	0.6722	4.69e-02 (6.15e-03)	4.26e-02 (6.68e-03)	0.0139
feature 1400	4.55e-02 (6.40e-03)	4.86e-02 (5.96e-03)	0.0452	4.61e-02 (6.23e-03)	4.63e-02 (7.23e-03)	0.9092	4.61e-02 (6.60e-03)	4.64e-02 (5.70e-03)	0.8673	4.61e-02 (6.63e-03)	4.67e-02 (5.51e-03)	0.6742	4.70e-02 (6.10e-03)	4.28e-02 (6.65e-03)	0.0145
feature 1401	4.56e-02 (6.34e-03)	4.87e-02 (5.90e-03)	0.0458	4.62e-02 (6.18e-03)	4.64e-02 (7.16e-03)	0.9134	4.62e-02 (6.54e-03)	4.65e-02 (5.64e-03)	0.8637	4.62e-02 (6.57e-03)	4.68e-02 (5.47e-03)	0.6772	4.71e-02 (6.04e-03)	4.29e-02 (6.62e-03)	0.0153
feature 1402	4.57e-02 (6.29e-03)	4.88e-02 (5.84e-03)	0.0463	4.63e-02 (6.12e-03)	4.65e-02 (7.09e-03)	0.9182	4.63e-02 (6.49e-03)	4.66e-02 (5.58e-03)	0.8601	4.63e-02 (6.51e-03)	4.68e-02 (5.42e-03)	0.6805	4.72e-02 (5.98e-03)	4.30e-02 (6.58e-03)	0.0161
feature 1403	4.58e-02 (6.23e-03)	4.88e-02 (5.78e-03)	0.0466	4.64e-02 (6.07e-03)	4.66e-02 (7.02e-03)	0.9234	4.64e-02 (6.43e-03)	4.67e-02 (5.51e-03)	0.8565	4.64e-02 (6.45e-03)	4.69e-02 (5.37e-03)	0.6835	4.73e-02 (5.92e-03)	4.32e-02 (6.55e-03)	0.0168
feature 1404	4.59e-02 (6.17e-03)	4.89e-02 (5.71e-03)	0.0467	4.65e-02 (6.01e-03)	4.67e-02 (6.96e-03)	0.9287	4.65e-02 (6.36e-03)	4.68e-02 (5.44e-03)	0.8533	4.64e-02 (6.38e-03)	4.70e-02 (5.32e-03)	0.6855	4.74e-02 (5.85e-03)	4.33e-02 (6.50e-03)	0.0175
feature 1405	4.60e-02 (6.11e-03)	4.90e-02 (5.65e-03)	0.0465	4.66e-02 (5.94e-03)	4.68e-02 (6.89e-03)	0.9338	4.66e-02 (6.30e-03)	4.69e-02 (5.37e-03)	0.8505	4.65e-02 (6.32e-03)	4.71e-02 (5.27e-03)	0.6860	4.74e-02 (5.79e-03)	4.34e-02 (6.46e-03)	0.0179
feature 1406	4.61e-02 (6.05e-03)	4.90e-02 (5.58e-03)	0.0461	4.67e-02 (5.88e-03)	4.68e-02 (6.82e-03)	0.9385	4.67e-02 (6.24e-03)	4.69e-02 (5.30e-03)	0.8483	4.66e-02 (6.25e-03)	4.72e-02 (5.22e-03)	0.6846	4.75e-02 (5.72e-03)	4.36e-02 (6.41e-03)	0.0181
feature 1407	4.62e-02 (5.99e-03)	4.91e-02 (5.52e-03)	0.0456	4.68e-02 (5.82e-03)	4.69e-02 (6.75e-03)	0.9425	4.68e-02 (6.18e-03)	4.70e-02 (5.23e-03)	0.8467	4.67e-02 (6.19e-03)	4.73e-02 (5.16e-03)	0.6809	4.76e-02 (5.66e-03)	4.37e-02 (6.35e-03)	0.0181
feature 1408	4.63e-02 (5.92e-03)	4.91e-02 (5.45e-03)	0.0449	4.69e-02 (5.76e-03)	4.70e-02 (6.69e-03)	0.9456	4.68e-02 (6.12e-03)	4.71e-02 (5.16e-03)	0.8457	4.68e-02 (6.12e-03)	4.73e-02 (5.10e-03)	0.6749	4.77e-02 (5.60e-03)	4.38e-02 (6.29e-03)	0.0178
feature 1409	4.64e-02 (5.86e-03)	4.92e-02 (5.39e-03)	0.0443	4.69e-02 (5.70e-03)	4.71e-02 (6.62e-03)	0.9477	4.69e-02 (6.06e-03)	4.72e-02 (5.09e-03)	0.8452	4.69e-02 (6.06e-03)	4.74e-02 (5.05e-03)	0.6668	4.77e-02 (5.54e-03)	4.39e-02 (6.22e-03)	0.0174
feature 1410	4.65e-02 (5.80e-03)	4.93e-02 (5.34e-03)	0.0437	4.70e-02 (5.63e-03)	4.71e-02 (6.56e-03)	0.9489	4.70e-02 (6.00e-03)	4.72e-02 (5.03e-03)	0.8451	4.69e-02 (6.00e-03)	4.75e-02 (4.99e-03)	0.6570	4.78e-02 (5.48e-03)	4.40e-02 (6.16e-03)	0.0167
feature 1411	4.65e-02 (5.74e-03)	4.93e-02 (5.28e-03)	0.0432	4.71e-02 (5.58e-03)	4.72e-02 (6.50e-03)	0.9493	4.71e-02 (5.94e-03)	4.73e-02 (4.97e-03)	0.8451	4.70e-02 (5.94e-03)	4.76e-02 (4.93e-03)	0.6462	4.79e-02 (5.42e-03)	4.40e-02 (6.09e-03)	0.0161
feature 1412	4.66e-02 (5.68e-03)	4.94e-02 (5.23e-03)	0.0429	4.72e-02 (5.52e-03)	4.73e-02 (6.44e-03)	0.9492	4.71e-02 (5.88e-03)	4.74e-02 (4.91e-03)	0.8450	4.71e-02 (5.88e-03)	4.77e-02 (4.87e-03)	0.6349	4.79e-02 (5.36e-03)	4.41e-02 (6.03e-03)	0.0154
feature 1413	4.67e-02 (5.63e-03)	4.94e-02 (5.18e-03)	0.0428	4.72e-02 (5.46e-03)	4.73e-02 (6.38e-03)	0.9487	4.72e-02 (5.82e-03)	4.75e-02 (4.86e-03)	0.8445	4.71e-02 (5.83e-03)	4.78e-02 (4.81e-03)	0.6239	4.80e-02 (5.31e-03)	4.42e-02 (5.96e-03)	0.0149
feature 1414	4.68e-02 (5.57e-03)	4.95e-02 (5.12e-03)	0.0429	4.73e-02 (5.41e-03)	4.74e-02 (6.32e-03)	0.9484	4.73e-02 (5.77e-03)	4.75e-02 (4.81e-03)	0.8435	4.72e-02 (5.77e-03)	4.78e-02 (4.75e-03)	0.6140	4.81e-02 (5.25e-03)	4.43e-02 (5.90e-03)	0.0144
feature 1415	4.69e-02 (5.52e-03)	4.95e-02 (5.07e-03)	0.0433	4.74e-02 (5.36e-03)	4.75e-02 (6.25e-03)	0.9485	4.74e-02 (5.71e-03)	4.76e-02 (4.76e-03)	0.8416	4.73e-02 (5.71e-03)	4.79e-02 (4.70e-03)	0.6056	4.81e-02 (5.20e-03)	4.44e-02 (5.85e-03)	0.0142
feature 1416	4.69e-02 (5.46e-03)	4.96e-02 (5.02e-03)	0.0440	4.75e-02 (5.30e-03)	4.76e-02 (6.19e-03)	0.9494	4.74e-02 (5.65e-03)	4.77e-02 (4.71e-03)	0.8389	4.74e-02 (5.66e-03)	4.80e-02 (4.65e-03)	0.5993	4.82e-02 (5.14e-03)	4.45e-02 (5.80e-03)	0.0142
feature 1417	4.70e-02 (5.41e-03)	4.96e-02 (4.97e-03)	0.0448	4.75e-02 (5.25e-03)	4.76e-02 (6.12e-03)	0.9514	4.75e-02 (5.59e-03)	4.78e-02 (4.66e-03)	0.8353	4.74e-02 (5.60e-03)	4.81e-02 (4.59e-03)	0.5953	4.83e-02 (5.09e-03)	4.46e-02 (5.75e-03)	0.0145
feature 1418	4.71e-02 (5.35e-03)	4.96e-02 (4.91e-03)	0.0458	4.76e-02 (5.19e-03)	4.77e-02 (6.05e-03)	0.9546	4.76e-02 (5.53e-03)	4.78e-02 (4.61e-03)	0.8309	4.75e-02 (5.54e-03)	4.81e-02 (4.54e-03)	0.5936	4.83e-02 (5.03e-03)	4.47e-02 (5.71e-03)	0.0150
feature 1419	4.72e-02 (5.30e-03)	4.97e-02 (4.86e-03)	0.0468	4.77e-02 (5.14e-03)	4.77e-02 (5.98e-03)	0.9590	4.76e-02 (5.47e-03)	4.79e-02 (4.55e-03)	0.8258	4.76e-02 (5.48e-03)	4.82e-02 (4.49e-03)	0.5941	4.84e-02 (4.97e-03)	4.48e-02 (5.67e-03)	0.0157
feature 1420	4.72e-02 (5.24e-03)	4.97e-02 (4.80e-03)	0.0479	4.77e-02 (5.08e-03)	4.78e-02 (5.91e-03)	0.9648	4.77e-02 (5.41e-03)	4.80e-02 (4.49e-03)	0.8202	4.76e-02 (5.42e-03)	4.83e-02 (4.44e-03)	0.5964	4.85e-02 (4.91e-03)	4.49e-02 (5.63e-03)	0.0167
feature 1421	4.73e-02 (5.18e-03)	4.97e-02 (4.73e-03)	0.0488	4.78e-02 (5.02e-03)	4.79e-02 (5.83e-03)	0.9715	4.78e-02 (5.35e-03)	4.80e-02 (4.43e-03)	0.8144	4.77e-02 (5.35e-03)	4.83e-02 (4.40e-03)	0.5999	4.85e-02 (4.85e-03)	4.51e-02 (5.59e-03)	0.0177
feature 1422	4.74e-02 (5.12e-03)	4.98e-02 (4.67e-03)	0.0495	4.79e-02 (4.96e-03)	4.79e-02 (5.75e-03)	0.9791	4.78e-02 (5.29e-03)	4.81e-02 (4.36e-03)	0.8088	4.78e-02 (5.28e-03)	4.84e-02 (4.35e-03)	0.6039	4.86e-02 (4.78e-03)	4.52e-02 (5.55e-03)	0.0189
feature 1423	4.75e-02 (5.05e-03)	4.98e-02 (4.60e-03)	0.0500	4.79e-02 (4.90e-03)	4.80e-02 (5.68e-03)	0.9870	4.79e-02 (5.22e-03)	4.82e-02 (4.29e-03)	0.8036	4.78e-02 (5.21e-03)	4.84e-02 (4.29e-03)	0.6076	4.86e-02 (4.71e-03)	4.53e-02 (5.51e-03)	0.0201
feature 1424	4.75e-02 (4.99e-03)	4.98e-02 (4.53e-03)	0.0501	4.80e-02 (4.83e-03)	4.80e-02 (5.60e-03)	0.9949	4.79e-02 (5.15e-03)	4.82e-02 (4.21e-03)	0.7991	4.79e-02 (5.14e-03)	4.85e-02 (4.24e-03)	0.6103	4.86e-02 (4.65e-03)	4.54e-02 (5.46e-03)	0.0211
feature 1425	4.76e-02 (4.92e-03)	4.99e-02 (4.46e-03)	0.0500	4.81e-02 (4.77e-03)	4.81e-02 (5.52e-03)	0.9977	4.80e-02 (5.09e-03)	4.83e-02 (4.14e-03)	0.7954	4.79e-02 (5.07e-03)	4.85e-02 (4.19e-03)	0.6113	4.87e-02 (4.58e-03)	4.55e-02 (5.41e-03)	0.0219
feature 1426	4.76e-02 (4.85e-03)	4.99e-02 (4.40e-03)	0.0496	4.81e-02 (4.70e-03)	4.81e-02 (5.45e-03)	0.9912	4.81e-02 (5.02e-03)	4.83e-02 (4.06e-03)	0.7929	4.80e-02 (5.00e-03)	4.86e-02 (4.13e-03)	0.6099	4.87e-02 (4.51e-03)	4.56e-02 (5.35e-03)	0.0224
feature 1427	4.77e-02 (4.79e-03)	4.99e-02 (4.33e-03)	0.0489	4.82e-02 (4.63e-03)	4.81e-02 (5.37e-03)	0.9859	4.81e-02 (4.95e-03)	4.84e-02 (3.99e-03)	0.7914	4.80e-02 (4.93e-03)	4.86e-02 (4.07e-03)	0.6059	4.88e-02 (4.44e-03)	4.57e-02 (5.29e-03)	0.0225
feature 1428	4.77e-02 (4.72e-03)	4.99e-02 (4.26e-03)	0.0481	4.82e-02 (4.57e-03)	4.82e-02 (5.30e-03)	0.9821	4.82e-02 (4.89e-03)	4.84e-02 (3.91e-03)	0.7909	4.81e-02 (4.86e-03)	4.86e-02 (4.01e-03)	0.5991	4.88e-02 (4.38e-03)	4.57e-02 (5.22e-03)	0.0223
feature 1429	4.78e-02 (4.65e-03)	5.00e-02 (4.20e-03)	0.0473	4.83e-02 (4.50e-03)	4.82e-02 (5.23e-03)	0.9798	4.82e-02 (4.82e-03)	4.85e-02 (3.84e-03)	0.7912	4.81e-02 (4.80e-03)	4.87e-02 (3.95e-03)	0.5896	4.89e-02 (4.31e-03)	4.58e-02 (5.15e-03)	0.0216
feature 1430	4.78e-02 (4.59e-03)	5.00e-02 (4.14e-03)	0.0465	4.83e-02 (4.44e-03)	4.83e-02 (5.17e-03)	0.9789	4.82e-02 (4.76e-03)	4.85e-02 (3.78e-03)	0.7919	4.82e-02 (4.73e-03)	4.87e-02 (3.88e-03)	0.5778	4.89e-02 (4.25e-03)	4.59e-02 (5.08e-03)	0.0208
feature 1431	4.79e-02 (4.52e-03)	5.00e-02 (4.08e-03)	0.0459	4.83e-02 (4.37e-03)	4.83e-02 (5.10e-03)	0.9792	4.83e-02 (4.69e-03)	4.85e-02 (3.72e-03)	0.7928	4.82e-02 (4.67e-03)	4.88e-02 (3.82e-03)	0.5644	4.89e-02 (4.19e-03)	4.59e-02 (5.00e-03)	0.0198
feature 1432	4.79e-02 (4.46e-03)	5.00e-02 (4.03e-03)	0.0455	4.84e-02 (4.31e-03)	4.83e-02 (5.04e-03)	0.9803	4.83e-02 (4.63e-03)	4.86e-02 (3.66e-03)	0.7934	4.83e-02 (4.60e-03)	4.88e-02 (3.76e-03)	0.5502	4.90e-02 (4.13e-03)	4.60e-02 (4.93e-03)	0.0188
feature 1433	4.80e-02 (4.40e-03)	5.00e-02 (3.98e-03)	0.0454	4.84e-02 (4.25e-03)	4.84e-02 (4.97e-03)	0.9817	4.84e-02 (4.57e-03)	4.86e-02 (3.61e-03)	0.7933	4.83e-02 (4.54e-03)	4.89e-02 (3.70e-03)	0.5361	4.90e-02 (4.07e-03)	4.60e-02 (4.86e-03)	0.0178
feature 1434	4.80e-02 (4.34e-03)	5.01e-02 (3.92e-03)	0.0457	4.85e-02 (4.20e-03)	4.84e-02 (4.91e-03)	0.9829	4.84e-02 (4.51e-03)	4.86e-02 (3.55e-03)	0.7921	4.83e-02 (4.48e-03)	4.89e-02 (3.64e-03)	0.5227	4.90e-02 (4.01e-03)	4.61e-02 (4.79e-03)	0.0171
feature 1435	4.81e-02 (4.28e-03)	5.01e-02 (3.87e-03)	0.0463	4.85e-02 (4.14e-03)	4.85e-02 (4.84e-03)	0.9834	4.84e-02 (4.45e-03)	4.87e-02 (3.50e-03)	0.7894	4.84e-02 (4.42e-03)	4.90e-02 (3.58e-03)	0.5110	4.91e-02 (3.96e-03)	4.61e-02 (4.73e-03)	0.0166
feature 1436	4.81e-02 (4.23e-03)	5.01e-02 (3.82e-03)	0.0472	4.85e-02 (4.08e-03)	4.85e-02 (4.78e-03)	0.9825	4.85e-02 (4.39e-03)	4.87e-02 (3.46e-03)	0.7852	4.84e-02 (4.37e-03)	4.90e-02 (3.52e-03)	0.5016	4.91e-02 (3.90e-03)	4.62e-02 (4.67e-03)	0.0165
feature 1437	4.82e-02 (4.17e-03)	5.01e-02 (3.76e-03)	0.0484	4.86e-02 (4.03e-03)	4.85e-02 (4.71e-03)	0.9799	4.85e-02 (4.33e-03)	4.88e-02 (3.41e-03)	0.7793	4.84e-02 (4.31e-03)	4.91e-02 (3.47e-03)	0.4947	4.91e-02 (3.85e-03)	4.63e-02 (4.61e-03)	0.0166
feature 1438	4.82e-02 (4.11e-03)	5.01e-02 (3.70e-03)	0.0499	4.86e-02 (3.97e-03)	4.86e-02 (4.64e-03)	0.9753	4.85e-02 (4.26e-03)	4.88e-02 (3.36e-03)	0.7719	4.85e-02 (4.24e-03)	4.91e-02 (3.42e-03)	0.4907	4.92e-02 (3.79e-03)	4.63e-02 (4.56e-03)	0.0172
feature 1439	4.82e-02 (4.05e-03)	5.01e-02 (3.65e-03)	0.0516	4.86e-02 (3.91e-03)	4.86e-02 (4.57e-03)	0.9686	4.86e-02 (4.20e-03)	4.88e-02 (3.30e-03)	0.7632	4.85e-02 (4.18e-03)	4.91e-02 (3.37e-03)	0.4894	4.92e-02 (3.73e-03)	4.64e-02 (4.52e-03)	0.0181
feature 1440	4.83e-02 (4.00e-03)	5.01e-02 (3.58e-03)	0.0533	4.87e-02 (3.86e-03)	4.86e-02 (4.49e-03)	0.9598	4.86e-02 (4.14e-03)	4.89e-02 (3.24e-03)	0.7536	4.85e-02 (4.12e-03)	4.92e-02 (3.32e-03)	0.4905	4.92e-02 (3.67e-03)	4.65e-02 (4.47e-03)	0.0194
feature 1441	4.83e-02 (3.94e-03)	5.01e-02 (3.52e-03)	0.0551	4.87e-02 (3.80e-03)	4.86e-02 (4.41e-03)	0.9492	4.86e-02 (4.08e-03)	4.89e-02 (3.18e-03)	0.7435	4.86e-02 (4.05e-03)	4.92e-02 (3.28e-03)	0.4935	4.92e-02 (3.60e-03)	4.66e-02 (4.43e-03)	0.0211
feature 1442	4.84e-02 (3.87e-03)	5.01e-02 (3.46e-03)	0.0566	4.87e-02 (3.74e-03)	4.87e-02 (4.33e-03)	0.9371	4.87e-02 (4.01e-03)	4.90e-02 (3.12e-03)	0.7335	4.86e-02 (3.98e-03)	4.92e-02 (3.23e-03)	0.4977	4.92e-02 (3.54e-03)	4.67e-02 (4.39e-03)	0.0230
feature 1443	4.84e-02 (3.81e-03)	5.01e-02 (3.39e-03)	0.0578	4.88e-02 (3.67e-03)	4.87e-02 (4.25e-03)	0.9242	4.87e-02 (3.95e-03)	4.90e-02 (3.05e-03)	0.7241	4.86e-02 (3.91e-03)	4.92e-02 (3.18e-03)	0.5022	4.93e-02 (3.47e-03)	4.68e-02 (4.35e-03)	0.0250
feature 1444	4.84e-02 (3.74e-03)	5.01e-02 (3.32e-03)	0.0587	4.88e-02 (3.61e-03)	4.87e-02 (4.17e-03)	0.9111	4.87e-02 (3.88e-03)	4.90e-02 (2.98e-03)	0.7157	4.87e-02 (3.84e-03)	4.92e-02 (3.13e-03)	0.5060	4.93e-02 (3.41e-03)	4.68e-02 (4.30e-03)	0.0271
feature 1445	4.85e-02 (3.68e-03)	5.01e-02 (3.26e-03)	0.0591	4.88e-02 (3.54e-03)	4.87e-02 (4.09e-03)	0.8986	4.87e-02 (3.81e-03)	4.90e-02 (2.91e-03)	0.7087	4.87e-02 (3.77e-03)	4.92e-02 (3.07e-03)	0.5084	4.93e-02 (3.34e-03)	4.69e-02 (4.25e-03)	0.0289
feature 1446	4.85e-02 (3.61e-03)	5.01e-02 (3.19e-03)	0.0590	4.89e-02 (3.48e-03)	4.87e-02 (4.01e-03)	0.8872	4.88e-02 (3.74e-03)	4.91e-02 (2.83e-03)	0.7036	4.87e-02 (3.70e-03)	4.92e-02 (3.02e-03)	0.5083	4.93e-02 (3.27e-03)	4.70e-02 (4.19e-03)	0.0304
feature 1447	4.85e-02 (3.54e-03)	5.01e-02 (3.12e-03)	0.0586	4.89e-02 (3.41e-03)	4.87e-02 (3.94e-03)	0.8775	4.88e-02 (3.67e-03)	4.91e-02 (2.76e-03)	0.7003	4.87e-02 (3.63e-03)	4.93e-02 (2.96e-03)	0.5052	4.93e-02 (3.20e-03)	4.70e-02 (4.13e-03)	0.0313
feature 1448	4.85e-02 (3.48e-03)	5.01e-02 (3.06e-03)	0.0578	4.89e-02 (3.35e-03)	4.87e-02 (3.86e-03)	0.8701	4.88e-02 (3.61e-03)	4.91e-02 (2.69e-03)	0.6989	4.88e-02 (3.56e-03)	4.93e-02 (2.90e-03)	0.4987	4.93e-02 (3.14e-03)	4.71e-02 (4.06e-03)	0.0315
feature 1449	4.86e-02 (3.41e-03)	5.00e-02 (3.00e-03)	0.0569	4.89e-02 (3.28e-03)	4.87e-02 (3.79e-03)	0.8652	4.88e-02 (3.54e-03)	4.91e-02 (2.62e-03)	0.6991	4.88e-02 (3.50e-03)	4.93e-02 (2.84e-03)	0.4886	4.93e-02 (3.07e-03)	4.71e-02 (3.99e-03)	0.0311
feature 1450	4.86e-02 (3.34e-03)	5.00e-02 (2.94e-03)	0.0559	4.89e-02 (3.22e-03)	4.87e-02 (3.72e-03)	0.8627	4.88e-02 (3.48e-03)	4.91e-02 (2.56e-03)	0.7007	4.88e-02 (3.43e-03)	4.93e-02 (2.77e-03)	0.4752	4.93e-02 (3.01e-03)	4.71e-02 (3.92e-03)	0.0300
feature 1451	4.86e-02 (3.28e-03)	5.00e-02 (2.89e-03)	0.0551	4.89e-02 (3.15e-03)	4.88e-02 (3.66e-03)	0.8624	4.88e-02 (3.41e-03)	4.91e-02 (2.50e-03)	0.7029	4.88e-02 (3.37e-03)	4.93e-02 (2.71e-03)	0.4592	4.93e-02 (2.95e-03)	4.72e-02 (3.84e-03)	0.0285
feature 1452	4.86e-02 (3.21e-03)	5.00e-02 (2.84e-03)	0.0545	4.89e-02 (3.09e-03)	4.88e-02 (3.59e-03)	0.8639	4.88e-02 (3.35e-03)	4.91e-02 (2.44e-03)	0.7052	4.88e-02 (3.30e-03)	4.93e-02 (2.65e-03)	0.4413	4.93e-02 (2.89e-03)	4.72e-02 (3.76e-03)	0.0268
feature 1453	4.86e-02 (3.15e-03)	5.00e-02 (2.79e-03)	0.0544	4.89e-02 (3.03e-03)	4.88e-02 (3.53e-03)	0.8665	4.88e-02 (3.29e-03)	4.91e-02 (2.39e-03)	0.7068	4.88e-02 (3.24e-03)	4.93e-02 (2.59e-03)	0.4225	4.93e-02 (2.84e-03)	4.72e-02 (3.68e-03)	0.0250
feature 1454	4.86e-02 (3.10e-03)	5.00e-02 (2.74e-03)	0.0547	4.89e-02 (2.98e-03)	4.88e-02 (3.47e-03)	0.8693	4.88e-02 (3.23e-03)	4.91e-02 (2.34e-03)	0.7069	4.88e-02 (3.18e-03)	4.93e-02 (2.53e-03)	0.4039	4.93e-02 (2.79e-03)	4.72e-02 (3.61e-03)	0.0234
feature 1455	4.86e-02 (3.04e-03)	5.00e-02 (2.69e-03)	0.0555	4.89e-02 (2.92e-03)	4.88e-02 (3.41e-03)	0.8714	4.89e-02 (3.17e-03)	4.91e-02 (2.30e-03)	0.7048	4.88e-02 (3.13e-03)	4.94e-02 (2.47e-03)	0.3866	4.93e-02 (2.73e-03)	4.72e-02 (3.54e-03)	0.0221
feature 1456	4.86e-02 (2.98e-03)	4.99e-02 (2.64e-03)	0.0569	4.89e-02 (2.87e-03)	4.88e-02 (3.35e-03)	0.8719	4.89e-02 (3.11e-03)	4.91e-02 (2.25e-03)	0.7000	4.88e-02 (3.07e-03)	4.94e-02 (2.42e-03)	0.3713	4.93e-02 (2.68e-03)	4.73e-02 (3.47e-03)	0.0213
feature 1457	4.86e-02 (2.93e-03)	4.99e-02 (2.59e-03)	0.0590	4.89e-02 (2.81e-03)	4.88e-02 (3.29e-03)	0.8700	4.89e-02 (3.05e-03)	4.91e-02 (2.21e-03)	0.6922	4.88e-02 (3.01e-03)	4.94e-02 (2.37e-03)	0.3587	4.93e-02 (2.63e-03)	4.73e-02 (3.41e-03)	0.0210
feature 1458	4.86e-02 (2.88e-03)	4.99e-02 (2.54e-03)	0.0616	4.89e-02 (2.76e-03)	4.88e-02 (3.23e-03)	0.8650	4.89e-02 (2.99e-03)	4.91e-02 (2.17e-03)	0.6813	4.88e-02 (2.96e-03)	4.94e-02 (2.32e-03)	0.3493	4.93e-02 (2.58e-03)	4.73e-02 (3.35e-03)	0.0213
feature 1459	4.87e-02 (2.82e-03)	4.99e-02 (2.48e-03)	0.0649	4.89e-02 (2.71e-03)	4.88e-02 (3.16e-03)	0.8565	4.89e-02 (2.94e-03)	4.91e-02 (2.12e-03)	0.6675	4.88e-02 (2.90e-03)	4.94e-02 (2.28e-03)	0.3433	4.93e-02 (2.52e-03)	4.74e-02 (3.30e-03)	0.0222
feature 1460	4.87e-02 (2.77e-03)	4.98e-02 (2.43e-03)	0.0687	4.89e-02 (2.65e-03)	4.88e-02 (3.09e-03)	0.8443	4.89e-02 (2.88e-03)	4.91e-02 (2.07e-03)	0.6512	4.88e-02 (2.84e-03)	4.94e-02 (2.24e-03)	0.3405	4.93e-02 (2.47e-03)	4.74e-02 (3.26e-03)	0.0239
feature 1461	4.87e-02 (2.71e-03)	4.98e-02 (2.37e-03)	0.0730	4.89e-02 (2.60e-03)	4.88e-02 (3.02e-03)	0.8285	4.89e-02 (2.82e-03)	4.91e-02 (2.02e-03)	0.6331	4.88e-02 (2.78e-03)	4.94e-02 (2.20e-03)	0.3408	4.93e-02 (2.41e-03)	4.75e-02 (3.21e-03)	0.0263
feature 1462	4.87e-02 (2.66e-03)	4.98e-02 (2.31e-03)	0.0775	4.89e-02 (2.55e-03)	4.88e-02 (2.94e-03)	0.8095	4.89e-02 (2.76e-03)	4.91e-02 (1.97e-03)	0.6140	4.88e-02 (2.72e-03)	4.93e-02 (2.16e-03)	0.3434	4.93e-02 (2.36e-03)	4.75e-02 (3.17e-03)	0.0296
feature 1463	4.87e-02 (2.60e-03)	4.97e-02 (2.25e-03)	0.0820	4.89e-02 (2.49e-03)	4.88e-02 (2.87e-03)	0.7879	4.89e-02 (2.70e-03)	4.91e-02 (1.91e-03)	0.5948	4.88e-02 (2.65e-03)	4.93e-02 (2.12e-03)	0.3476	4.92e-02 (2.30e-03)	4.76e-02 (3.13e-03)	0.0335
feature 1464	4.87e-02 (2.54e-03)	4.97e-02 (2.19e-03)	0.0863	4.89e-02 (2.44e-03)	4.87e-02 (2.79e-03)	0.7646	4.88e-02 (2.64e-03)	4.91e-02 (1.85e-03)	0.5764	4.88e-02 (2.59e-03)	4.93e-02 (2.08e-03)	0.3525	4.92e-02 (2.24e-03)	4.76e-02 (3.09e-03)	0.0381
feature 1465	4.87e-02 (2.49e-03)	4.96e-02 (2.13e-03)	0.0901	4.89e-02 (2.38e-03)	4.87e-02 (2.71e-03)	0.7407	4.88e-02 (2.58e-03)	4.91e-02 (1.79e-03)	0.5596	4.88e-02 (2.53e-03)	4.93e-02 (2.04e-03)	0.3568	4.92e-02 (2.18e-03)	4.77e-02 (3.05e-03)	0.0431
feature 1466	4.87e-02 (2.43e-03)	4.96e-02 (2.07e-03)	0.0932	4.89e-02 (2.32e-03)	4.87e-02 (2.63e-03)	0.7174	4.88e-02 (2.51e-03)	4.91e-02 (1.72e-03)	0.5453	4.88e-02 (2.46e-03)	4.93e-02 (1.99e-03)	0.3595	4.92e-02 (2.11e-03)	4.77e-02 (3.00e-03)	0.0480
feature 1467	4.87e-02 (2.36e-03)	4.96e-02 (2.01e-03)	0.0954	4.89e-02 (2.26e-03)	4.87e-02 (2.56e-03)	0.6959	4.88e-02 (2.45e-03)	4.91e-02 (1.66e-03)	0.5340	4.88e-02 (2.40e-03)	4.93e-02 (1.94e-03)	0.3595	4.92e-02 (2.05e-03)	4.77e-02 (2.95e-03)	0.0524
feature 1468	4.87e-02 (2.30e-03)	4.95e-02 (1.95e-03)	0.0969	4.89e-02 (2.20e-03)	4.87e-02 (2.48e-03)	0.6770	4.88e-02 (2.39e-03)	4.91e-02 (1.60e-03)	0.5262	4.88e-02 (2.33e-03)	4.92e-02 (1.89e-03)	0.3558	4.91e-02 (1.99e-03)	4.78e-02 (2.89e-03)	0.0559
feature 1469	4.87e-02 (2.24e-03)	4.95e-02 (1.90e-03)	0.0976	4.89e-02 (2.15e-03)	4.86e-02 (2.41e-03)	0.6617	4.88e-02 (2.33e-03)	4.91e-02 (1.55e-03)	0.5218	4.88e-02 (2.27e-03)	4.92e-02 (1.83e-03)	0.3479	4.91e-02 (1.94e-03)	4.78e-02 (2.82e-03)	0.0579
feature 1470	4.87e-02 (2.18e-03)	4.95e-02 (1.85e-03)	0.0978	4.89e-02 (2.09e-03)	4.86e-02 (2.35e-03)	0.6505	4.88e-02 (2.27e-03)	4.90e-02 (1.49e-03)	0.5209	4.87e-02 (2.21e-03)	4.92e-02 (1.78e-03)	0.3356	4.91e-02 (1.88e-03)	4.78e-02 (2.76e-03)	0.0583
feature 1471	4.86e-02 (2.12e-03)	4.94e-02 (1.80e-03)	0.0978	4.88e-02 (2.03e-03)	4.86e-02 (2.28e-03)	0.6435	4.87e-02 (2.21e-03)	4.90e-02 (1.44e-03)	0.5230	4.87e-02 (2.15e-03)	4.92e-02 (1.72e-03)	0.3191	4.90e-02 (1.83e-03)	4.78e-02 (2.68e-03)	0.0571
feature 1472	4.86e-02 (2.06e-03)	4.94e-02 (1.76e-03)	0.0979	4.88e-02 (1.98e-03)	4.86e-02 (2.22e-03)	0.6404	4.87e-02 (2.15e-03)	4.90e-02 (1.40e-03)	0.5274	4.87e-02 (2.10e-03)	4.91e-02 (1.66e-03)	0.2994	4.90e-02 (1.78e-03)	4.78e-02 (2.61e-03)	0.0545
feature 1473	4.86e-02 (2.00e-03)	4.93e-02 (1.72e-03)	0.0986	4.88e-02 (1.92e-03)	4.85e-02 (2.17e-03)	0.6408	4.87e-02 (2.09e-03)	4.89e-02 (1.36e-03)	0.5329	4.87e-02 (2.04e-03)	4.91e-02 (1.61e-03)	0.2773	4.90e-02 (1.73e-03)	4.78e-02 (2.53e-03)	0.0509
feature 1474	4.86e-02 (1.95e-03)	4.93e-02 (1.69e-03)	0.1001	4.88e-02 (1.87e-03)	4.85e-02 (2.12e-03)	0.6437	4.87e-02 (2.04e-03)	4.89e-02 (1.33e-03)	0.5383	4.86e-02 (1.99e-03)	4.91e-02 (1.56e-03)	0.2544	4.90e-02 (1.69e-03)	4.77e-02 (2.46e-03)	0.0469
feature 1475	4.85e-02 (1.90e-03)	4.92e-02 (1.65e-03)	0.1029	4.87e-02 (1.82e-03)	4.85e-02 (2.07e-03)	0.6478	4.86e-02 (1.99e-03)	4.89e-02 (1.30e-03)	0.5421	4.86e-02 (1.94e-03)	4.91e-02 (1.51e-03)	0.2319	4.89e-02 (1.65e-03)	4.77e-02 (2.38e-03)	0.0430
feature 1476	4.85e-02 (1.85e-03)	4.92e-02 (1.62e-03)	0.1072	4.87e-02 (1.78e-03)	4.85e-02 (2.02e-03)	0.6516	4.86e-02 (1.94e-03)	4.88e-02 (1.28e-03)	0.5429	4.86e-02 (1.89e-03)	4.91e-02 (1.46e-03)	0.2112	4.89e-02 (1.61e-03)	4.77e-02 (2.31e-03)	0.0395
feature 1477	4.85e-02 (1.81e-03)	4.91e-02 (1.58e-03)	0.1134	4.87e-02 (1.73e-03)	4.85e-02 (1.97e-03)	0.6535	4.86e-02 (1.89e-03)	4.88e-02 (1.25e-03)	0.5394	4.85e-02 (1.85e-03)	4.90e-02 (1.42e-03)	0.1930	4.89e-02 (1.57e-03)	4.77e-02 (2.24e-03)	0.0370
feature 1478	4.85e-02 (1.76e-03)	4.91e-02 (1.55e-03)	0.1219	4.86e-02 (1.69e-03)	4.84e-02 (1.92e-03)	0.6520	4.86e-02 (1.84e-03)	4.88e-02 (1.23e-03)	0.5307	4.85e-02 (1.80e-03)	4.90e-02 (1.38e-03)	0.1782	4.88e-02 (1.53e-03)	4.77e-02 (2.18e-03)	0.0356
feature 1479	4.84e-02 (1.72e-03)	4.90e-02 (1.51e-03)	0.1332	4.86e-02 (1.65e-03)	4.84e-02 (1.88e-03)	0.6458	4.85e-02 (1.79e-03)	4.87e-02 (1.20e-03)	0.5163	4.85e-02 (1.76e-03)	4.90e-02 (1.35e-03)	0.1670	4.88e-02 (1.50e-03)	4.77e-02 (2.12e-03)	0.0357
feature 1480	4.84e-02 (1.68e-03)	4.90e-02 (1.47e-03)	0.1478	4.86e-02 (1.61e-03)	4.84e-02 (1.83e-03)	0.6337	4.85e-02 (1.75e-03)	4.87e-02 (1.18e-03)	0.4962	4.84e-02 (1.71e-03)	4.89e-02 (1.32e-03)	0.1597	4.88e-02 (1.46e-03)	4.77e-02 (2.08e-03)	0.0373
feature 1481	4.84e-02 (1.64e-03)	4.89e-02 (1.43e-03)	0.1662	4.86e-02 (1.57e-03)	4.83e-02 (1.78e-03)	0.6151	4.85e-02 (1.70e-03)	4.87e-02 (1.15e-03)	0.4711	4.84e-02 (1.67e-03)	4.89e-02 (1.30e-03)	0.1560	4.87e-02 (1.42e-03)	4.77e-02 (2.03e-03)	0.0409
feature 1482	4.84e-02 (1.60e-03)	4.89e-02 (1.39e-03)	0.1890	4.85e-02 (1.53e-03)	4.83e-02 (1.72e-03)	0.5900	4.84e-02 (1.66e-03)	4.87e-02 (1.11e-03)	0.4421	4.84e-02 (1.62e-03)	4.89e-02 (1.28e-03)	0.1558	4.87e-02 (1.39e-03)	4.77e-02 (1.99e-03)	0.0469
feature 1483	4.84e-02 (1.56e-03)	4.88e-02 (1.34e-03)	0.2164	4.85e-02 (1.49e-03)	4.83e-02 (1.66e-03)	0.5586	4.84e-02 (1.62e-03)	4.86e-02 (1.08e-03)	0.4106	4.84e-02 (1.57e-03)	4.88e-02 (1.26e-03)	0.1588	4.86e-02 (1.35e-03)	4.77e-02 (1.96e-03)	0.0558
feature 1484	4.83e-02 (1.52e-03)	4.87e-02 (1.30e-03)	0.2486	4.85e-02 (1.45e-03)	4.82e-02 (1.60e-03)	0.5222	4.84e-02 (1.57e-03)	4.86e-02 (1.04e-03)	0.3785	4.83e-02 (1.53e-03)	4.88e-02 (1.24e-03)	0.1643	4.86e-02 (1.31e-03)	4.77e-02 (1.93e-03)	0.0682
feature 1485	4.83e-02 (1.48e-03)	4.87e-02 (1.26e-03)	0.2852	4.84e-02 (1.42e-03)	4.82e-02 (1.54e-03)	0.4821	4.83e-02 (1.53e-03)	4.86e-02 (1.00e-03)	0.3476	4.83e-02 (1.48e-03)	4.87e-02 (1.23e-03)	0.1716	4.85e-02 (1.27e-03)	4.77e-02 (1.89e-03)	0.0844
feature 1486	4.83e-02 (1.44e-03)	4.86e-02 (1.22e-03)	0.3255	4.84e-02 (1.38e-03)	4.81e-02 (1.48e-03)	0.4402	4.83e-02 (1.48e-03)	4.86e-02 (9.66e-04)	0.3197	4.83e-02 (1.43e-03)	4.87e-02 (1.21e-03)	0.1797	4.85e-02 (1.23e-03)	4.78e-02 (1.86e-03)	0.1047
feature 1487	4.83e-02 (1.40e-03)	4.85e-02 (1.18e-03)	0.3682	4.84e-02 (1.34e-03)	4.81e-02 (1.42e-03)	0.3987	4.83e-02 (1.44e-03)	4.85e-02 (9.32e-04)	0.2964	4.82e-02 (1.39e-03)	4.86e-02 (1.19e-03)	0.1873	4.84e-02 (1.19e-03)	4.78e-02 (1.82e-03)	0.1284
feature 1488	4.82e-02 (1.36e-03)	4.85e-02 (1.15e-03)	0.4118	4.83e-02 (1.30e-03)	4.80e-02 (1.36e-03)	0.3595	4.82e-02 (1.40e-03)	4.85e-02 (9.03e-04)	0.2787	4.82e-02 (1.34e-03)	4.86e-02 (1.16e-03)	0.1932	4.84e-02 (1.15e-03)	4.78e-02 (1.78e-03)	0.1546
feature 1489	4.82e-02 (1.31e-03)	4.84e-02 (1.11e-03)	0.4548	4.83e-02 (1.27e-03)	4.80e-02 (1.30e-03)	0.3245	4.82e-02 (1.35e-03)	4.85e-02 (8.79e-04)	0.2677	4.82e-02 (1.30e-03)	4.85e-02 (1.13e-03)	0.1960	4.83e-02 (1.12e-03)	4.78e-02 (1.74e-03)	0.1813
feature 1490	4.81e-02 (1.27e-03)	4.83e-02 (1.08e-03)	0.4958	4.83e-02 (1.23e-03)	4.79e-02 (1.24e-03)	0.2948	4.81e-02 (1.31e-03)	4.84e-02 (8.62e-04)	0.2636	4.81e-02 (1.26e-03)	4.85e-02 (1.10e-03)	0.1950	4.83e-02 (1.08e-03)	4.78e-02 (1.68e-03)	0.2062
feature 1491	4.81e-02 (1.23e-03)	4.83e-02 (1.06e-03)	0.5339	4.82e-02 (1.19e-03)	4.79e-02 (1.19e-03)	0.2713	4.81e-02 (1.26e-03)	4.84e-02 (8.52e-04)	0.2669	4.81e-02 (1.22e-03)	4.84e-02 (1.07e-03)	0.1896	4.82e-02 (1.05e-03)	4.78e-02 (1.63e-03)	0.2269
feature 1492	4.81e-02 (1.19e-03)	4.82e-02 (1.04e-03)	0.5689	4.82e-02 (1.16e-03)	4.78e-02 (1.15e-03)	0.2543	4.80e-02 (1.22e-03)	4.83e-02 (8.49e-04)	0.2774	4.80e-02 (1.18e-03)	4.84e-02 (1.03e-03)	0.1799	4.82e-02 (1.03e-03)	4.77e-02 (1.57e-03)	0.2413
feature 1493	4.80e-02 (1.15e-03)	4.81e-02 (1.03e-03)	0.6015	4.81e-02 (1.13e-03)	4.78e-02 (1.11e-03)	0.2436	4.80e-02 (1.18e-03)	4.82e-02 (8.54e-04)	0.2947	4.80e-02 (1.15e-03)	4.83e-02 (9.96e-04)	0.1667	4.81e-02 (1.00e-03)	4.77e-02 (1.51e-03)	0.2483
feature 1494	4.80e-02 (1.12e-03)	4.81e-02 (1.02e-03)	0.6329	4.80e-02 (1.10e-03)	4.77e-02 (1.07e-03)	0.2389	4.79e-02 (1.14e-03)	4.82e-02 (8.65e-04)	0.3177	4.79e-02 (1.12e-03)	4.83e-02 (9.64e-04)	0.1515	4.81e-02 (9.86e-04)	4.77e-02 (1.44e-03)	0.2478
feature 1495	4.79e-02 (1.09e-03)	4.80e-02 (1.01e-03)	0.6650	4.80e-02 (1.07e-03)	4.77e-02 (1.04e-03)	0.2396	4.79e-02 (1.11e-03)	4.81e-02 (8.81e-04)	0.3447	4.79e-02 (1.09e-03)	4.82e-02 (9.35e-04)	0.1357	4.80e-02 (9.73e-04)	4.76e-02 (1.38e-03)	0.2409
feature 1496	4.78e-02 (1.06e-03)	4.79e-02 (1.00e-03)	0.7001	4.79e-02 (1.05e-03)	4.76e-02 (1.02e-03)	0.2447	4.78e-02 (1.08e-03)	4.80e-02 (9.01e-04)	0.3732	4.78e-02 (1.07e-03)	4.82e-02 (9.12e-04)	0.1210	4.79e-02 (9.63e-04)	4.76e-02 (1.31e-03)	0.2296
feature 1497	4.78e-02 (1.04e-03)	4.79e-02 (1.00e-03)	0.7407	4.79e-02 (1.03e-03)	4.76e-02 (9.94e-04)	0.2531	4.78e-02 (1.05e-03)	4.80e-02 (9.23e-04)	0.4005	4.77e-02 (1.05e-03)	4.81e-02 (8.95e-04)	0.1084	4.79e-02 (9.58e-04)	4.75e-02 (1.25e-03)	0.2169
feature 1498	4.77e-02 (1.02e-03)	4.78e-02 (1.00e-03)	0.7893	4.78e-02 (1.02e-03)	4.75e-02 (9.76e-04)	0.2634	4.77e-02 (1.03e-03)	4.79e-02 (9.46e-04)	0.4239	4.77e-02 (1.03e-03)	4.81e-02 (8.85e-04)	0.0987	4.78e-02 (9.56e-04)	4.75e-02 (1.19e-03)	0.2057
feature 1499	4.77e-02 (1.00e-03)	4.77e-02 (1.00e-03)	0.8480	4.77e-02 (1.01e-03)	4.75e-02 (9.62e-04)	0.2737	4.77e-02 (1.01e-03)	4.78e-02 (9.67e-04)	0.4412	4.76e-02 (1.02e-03)	4.80e-02 (8.81e-04)	0.0923	4.78e-02 (9.56e-04)	4.74e-02 (1.14e-03)	0.1991
feature 1500	4.76e-02 (9.93e-04)	4.77e-02 (9.99e-04)	0.9183	4.77e-02 (9.97e-04)	4.74e-02 (9.52e-04)	0.2822	4.76e-02 (9.93e-04)	4.78e-02 (9.85e-04)	0.4508	4.76e-02 (1.00e-03)	4.80e-02 (8.82e-04)	0.0892	4.77e-02 (9.58e-04)	4.74e-02 (1.09e-03)	0.2000
feature 1501	4.76e-02 (9.85e-04)	4.76e-02 (9.97e-04)	0.9991	4.76e-02 (9.90e-04)	4.74e-02 (9.44e-04)	0.2870	4.75e-02 (9.80e-04)	4.77e-02 (1.00e-03)	0.4522	4.75e-02 (9.93e-04)	4.79e-02 (8.89e-04)	0.0895	4.76e-02 (9.61e-04)	4.73e-02 (1.05e-03)	0.2117
feature 1502	4.75e-02 (9.79e-04)	4.75e-02 (9.95e-04)	0.9051	4.76e-02 (9.85e-04)	4.73e-02 (9.38e-04)	0.2868	4.75e-02 (9.71e-04)	4.77e-02 (1.01e-03)	0.4457	4.74e-02 (9.85e-04)	4.78e-02 (8.99e-04)	0.0933	4.76e-02 (9.64e-04)	4.73e-02 (1.02e-03)	0.2379
feature 1503	4.75e-02 (9.75e-04)	4.74e-02 (9.93e-04)	0.8025	4.75e-02 (9.82e-04)	4.73e-02 (9.34e-04)	0.2809	4.74e-02 (9.65e-04)	4.76e-02 (1.02e-03)	0.4326	4.74e-02 (9.78e-04)	4.78e-02 (9.13e-04)	0.1009	4.75e-02 (9.68e-04)	4.73e-02 (9.91e-04)	0.2837
feature 1504	4.74e-02 (9.72e-04)	4.73e-02 (9.93e-04)	0.6958	4.75e-02 (9.80e-04)	4.72e-02 (9.31e-04)	0.2693	4.74e-02 (9.62e-04)	4.76e-02 (1.02e-03)	0.4147	4.73e-02 (9.73e-04)	4.77e-02 (9.30e-04)	0.1124	4.75e-02 (9.73e-04)	4.72e-02 (9.72e-04)	0.3552
feature 1505	4.74e-02 (9.71e-04)	4.72e-02 (9.94e-04)	0.5905	4.74e-02 (9.80e-04)	4.71e-02 (9.29e-04)	0.2532	4.73e-02 (9.61e-04)	4.75e-02 (1.02e-03)	0.3940	4.73e-02 (9.69e-04)	4.77e-02 (9.48e-04)	0.1281	4.74e-02 (9.78e-04)	4.72e-02 (9.57e-04)	0.4583
feature 1506	4.73e-02 (9.70e-04)	4.72e-02 (9.97e-04)	0.4925	4.74e-02 (9.81e-04)	4.71e-02 (9.28e-04)	0.2342	4.73e-02 (9.62e-04)	4.75e-02 (1.02e-03)	0.3731	4.72e-02 (9.67e-04)	4.76e-02 (9.67e-04)	0.1480	4.73e-02 (9.84e-04)	4.72e-02 (9.45e-04)	0.5965
feature 1507	4.73e-02 (9.71e-04)	4.71e-02 (1.00e-03)	0.4060	4.73e-02 (9.84e-04)	4.70e-02 (9.28e-04)	0.2141	4.72e-02 (9.65e-04)	4.74e-02 (1.02e-03)	0.3541	4.72e-02 (9.68e-04)	4.75e-02 (9.86e-04)	0.1718	4.73e-02 (9.91e-04)	4.72e-02 (9.33e-04)	0.7672
feature 1508	4.72e-02 (9.73e-04)	4.70e-02 (1.01e-03)	0.3336	4.72e-02 (9.88e-04)	4.69e-02 (9.30e-04)	0.1950	4.71e-02 (9.70e-04)	4.74e-02 (1.02e-03)	0.3391	4.71e-02 (9.70e-04)	4.74e-02 (1.00e-03)	0.1985	4.72e-02 (1.00e-03)	4.72e-02 (9.20e-04)	0.9601
feature 1509	4.72e-02 (9.75e-04)	4.69e-02 (1.02e-03)	0.2757	4.72e-02 (9.93e-04)	4.69e-02 (9.34e-04)	0.1783	4.71e-02 (9.75e-04)	4.73e-02 (1.03e-03)	0.3296	4.71e-02 (9.74e-04)	4.74e-02 (1.02e-03)	0.2271	4.71e-02 (1.01e-03)	4.72e-02 (9.05e-04)	0.8416
feature 1510	4.71e-02 (9.79e-04)	4.68e-02 (1.03e-03)	0.2310	4.71e-02 (9.98e-04)	4.68e-02 (9.40e-04)	0.1652	4.70e-02 (9.80e-04)	4.73e-02 (1.04e-03)	0.3265	4.70e-02 (9.80e-04)	4.73e-02 (1.03e-03)	0.2560	4.70e-02 (1.02e-03)	4.71e-02 (8.88e-04)	0.6562
feature 1511	4.71e-02 (9.83e-04)	4.67e-02 (1.04e-03)	0.1977	4.71e-02 (1.00e-03)	4.67e-02 (9.49e-04)	0.1563	4.69e-02 (9.85e-04)	4.72e-02 (1.05e-03)	0.3304	4.69e-02 (9.87e-04)	4.72e-02 (1.04e-03)	0.2834	4.70e-02 (1.03e-03)	4.71e-02 (8.67e-04)	0.4976
feature 1512	4.70e-02 (9.88e-04)	4.66e-02 (1.05e-03)	0.1738	4.70e-02 (1.01e-03)	4.66e-02 (9.61e-04)	0.1518	4.69e-02 (9.89e-04)	4.71e-02 (1.07e-03)	0.3416	4.69e-02 (9.96e-04)	4.71e-02 (1.04e-03)	0.3079	4.69e-02 (1.04e-03)	4.71e-02 (8.45e-04)	0.3722
feature 1513	4.69e-02 (9.94e-04)	4.66e-02 (1.06e-03)	0.1572	4.69e-02 (1.02e-03)	4.66e-02 (9.74e-04)	0.1518	4.68e-02 (9.94e-04)	4.71e-02 (1.09e-03)	0.3598	4.68e-02 (1.01e-03)	4.71e-02 (1.05e-03)	0.3282	4.68e-02 (1.06e-03)	4.70e-02 (8.20e-04)	0.2797
feature 1514	4.69e-02 (1.00e-03)	4.65e-02 (1.07e-03)	0.1465	4.69e-02 (1.02e-03)	4.65e-02 (9.89e-04)	0.1564	4.67e-02 (9.98e-04)	4.70e-02 (1.12e-03)	0.3846	4.67e-02 (1.02e-03)	4.70e-02 (1.05e-03)	0.3437	4.67e-02 (1.07e-03)	4.70e-02 (7.96e-04)	0.2153
feature 1515	4.68e-02 (1.01e-03)	4.64e-02 (1.08e-03)	0.1403	4.68e-02 (1.03e-03)	4.64e-02 (1.00e-03)	0.1654	4.67e-02 (1.00e-03)	4.69e-02 (1.15e-03)	0.4149	4.67e-02 (1.03e-03)	4.69e-02 (1.05e-03)	0.3543	4.67e-02 (1.08e-03)	4.69e-02 (7.73e-04)	0.1731
feature 1516	4.67e-02 (1.02e-03)	4.63e-02 (1.10e-03)	0.1376	4.67e-02 (1.04e-03)	4.64e-02 (1.02e-03)	0.1787	4.66e-02 (1.01e-03)	4.68e-02 (1.18e-03)	0.4494	4.66e-02 (1.04e-03)	4.68e-02 (1.05e-03)	0.3604	4.66e-02 (1.10e-03)	4.69e-02 (7.52e-04)	0.1473
feature 1517	4.66e-02 (1.03e-03)	4.62e-02 (1.11e-03)	0.1374	4.66e-02 (1.05e-03)	4.63e-02 (1.03e-03)	0.1963	4.65e-02 (1.01e-03)	4.67e-02 (1.22e-03)	0.4865	4.65e-02 (1.05e-03)	4.68e-02 (1.06e-03)	0.3629	4.65e-02 (1.11e-03)	4.68e-02 (7.36e-04)	0.1339
feature 1518	4.66e-02 (1.04e-03)	4.62e-02 (1.12e-03)	0.1388	4.65e-02 (1.07e-03)	4.62e-02 (1.05e-03)	0.2178	4.64e-02 (1.02e-03)	4.66e-02 (1.25e-03)	0.5240	4.64e-02 (1.07e-03)	4.67e-02 (1.07e-03)	0.3631	4.64e-02 (1.13e-03)	4.67e-02 (7.25e-04)	0.1297
feature 1519	4.65e-02 (1.06e-03)	4.61e-02 (1.14e-03)	0.1409	4.65e-02 (1.08e-03)	4.61e-02 (1.06e-03)	0.2427	4.64e-02 (1.03e-03)	4.65e-02 (1.28e-03)	0.5598	4.64e-02 (1.08e-03)	4.66e-02 (1.08e-03)	0.3622	4.63e-02 (1.15e-03)	4.67e-02 (7.21e-04)	0.1322
feature 1520	4.64e-02 (1.07e-03)	4.60e-02 (1.15e-03)	0.1425	4.64e-02 (1.10e-03)	4.61e-02 (1.07e-03)	0.2702	4.63e-02 (1.04e-03)	4.65e-02 (1.31e-03)	0.5920	4.63e-02 (1.10e-03)	4.65e-02 (1.10e-03)	0.3616	4.63e-02 (1.17e-03)	4.66e-02 (7.23e-04)	0.1395
feature 1521	4.63e-02 (1.09e-03)	4.59e-02 (1.17e-03)	0.1429	4.63e-02 (1.12e-03)	4.60e-02 (1.09e-03)	0.2991	4.62e-02 (1.06e-03)	4.64e-02 (1.34e-03)	0.6188	4.62e-02 (1.11e-03)	4.65e-02 (1.12e-03)	0.3622	4.62e-02 (1.18e-03)	4.65e-02 (7.30e-04)	0.1488
feature 1522	4.63e-02 (1.11e-03)	4.58e-02 (1.18e-03)	0.1411	4.62e-02 (1.14e-03)	4.59e-02 (1.10e-03)	0.3279	4.61e-02 (1.07e-03)	4.63e-02 (1.37e-03)	0.6392	4.61e-02 (1.13e-03)	4.64e-02 (1.14e-03)	0.3649	4.61e-02 (1.20e-03)	4.64e-02 (7.43e-04)	0.1572
feature 1523	4.62e-02 (1.13e-03)	4.57e-02 (1.20e-03)	0.1369	4.61e-02 (1.16e-03)	4.59e-02 (1.12e-03)	0.3547	4.61e-02 (1.09e-03)	4.62e-02 (1.40e-03)	0.6524	4.60e-02 (1.15e-03)	4.63e-02 (1.17e-03)	0.3705	4.60e-02 (1.22e-03)	4.63e-02 (7.60e-04)	0.1616
feature 1524	4.61e-02 (1.15e-03)	4.56e-02 (1.22e-03)	0.1302	4.61e-02 (1.18e-03)	4.58e-02 (1.14e-03)	0.3781	4.60e-02 (1.11e-03)	4.61e-02 (1.42e-03)	0.6583	4.60e-02 (1.17e-03)	4.62e-02 (1.19e-03)	0.3795	4.59e-02 (1.25e-03)	4.63e-02 (7.79e-04)	0.1596
feature 1525	4.60e-02 (1.17e-03)	4.56e-02 (1.24e-03)	0.1212	4.60e-02 (1.20e-03)	4.57e-02 (1.17e-03)	0.3967	4.59e-02 (1.13e-03)	4.61e-02 (1.43e-03)	0.6574	4.59e-02 (1.19e-03)	4.61e-02 (1.21e-03)	0.3923	4.59e-02 (1.27e-03)	4.62e-02 (7.99e-04)	0.1500
feature 1526	4.60e-02 (1.19e-03)	4.55e-02 (1.26e-03)	0.1106	4.59e-02 (1.22e-03)	4.57e-02 (1.20e-03)	0.4098	4.58e-02 (1.16e-03)	4.60e-02 (1.44e-03)	0.6506	4.58e-02 (1.21e-03)	4.61e-02 (1.23e-03)	0.4093	4.58e-02 (1.29e-03)	4.61e-02 (8.20e-04)	0.1333
feature 1527	4.59e-02 (1.21e-03)	4.54e-02 (1.28e-03)	0.0993	4.58e-02 (1.24e-03)	4.56e-02 (1.23e-03)	0.4172	4.58e-02 (1.18e-03)	4.59e-02 (1.45e-03)	0.6390	4.57e-02 (1.23e-03)	4.60e-02 (1.25e-03)	0.4306	4.57e-02 (1.31e-03)	4.61e-02 (8.39e-04)	0.1117
feature 1528	4.58e-02 (1.22e-03)	4.53e-02 (1.31e-03)	0.0879	4.58e-02 (1.26e-03)	4.55e-02 (1.26e-03)	0.4194	4.57e-02 (1.21e-03)	4.58e-02 (1.46e-03)	0.6241	4.57e-02 (1.26e-03)	4.59e-02 (1.27e-03)	0.4560	4.56e-02 (1.33e-03)	4.60e-02 (8.57e-04)	0.0883
feature 1529	4.58e-02 (1.24e-03)	4.52e-02 (1.33e-03)	0.0773	4.57e-02 (1.28e-03)	4.54e-02 (1.30e-03)	0.4173	4.56e-02 (1.24e-03)	4.58e-02 (1.46e-03)	0.6077	4.56e-02 (1.28e-03)	4.58e-02 (1.29e-03)	0.4853	4.55e-02 (1.35e-03)	4.60e-02 (8.73e-04)	0.0660
feature 1530	4.57e-02 (1.26e-03)	4.51e-02 (1.35e-03)	0.0678	4.56e-02 (1.29e-03)	4.53e-02 (1.33e-03)	0.4122	4.55e-02 (1.26e-03)	4.57e-02 (1.47e-03)	0.5914	4.55e-02 (1.30e-03)	4.57e-02 (1.31e-03)	0.5176	4.55e-02 (1.37e-03)	4.60e-02 (8.86e-04)	0.0470
feature 1531	4.56e-02 (1.28e-03)	4.50e-02 (1.37e-03)	0.0597	4.55e-02 (1.31e-03)	4.52e-02 (1.37e-03)	0.4056	4.54e-02 (1.29e-03)	4.56e-02 (1.47e-03)	0.5767	4.54e-02 (1.33e-03)	4.56e-02 (1.32e-03)	0.5522	4.54e-02 (1.39e-03)	4.59e-02 (8.98e-04)	0.0323
feature 1532	4.55e-02 (1.30e-03)	4.49e-02 (1.40e-03)	0.0530	4.55e-02 (1.33e-03)	4.52e-02 (1.41e-03)	0.3987	4.54e-02 (1.32e-03)	4.56e-02 (1.48e-03)	0.5650	4.54e-02 (1.35e-03)	4.55e-02 (1.34e-03)	0.5877	4.53e-02 (1.41e-03)	4.59e-02 (9.08e-04)	0.0218
feature 1533	4.55e-02 (1.32e-03)	4.48e-02 (1.42e-03)	0.0478	4.54e-02 (1.35e-03)	4.51e-02 (1.45e-03)	0.3929	4.53e-02 (1.34e-03)	4.55e-02 (1.48e-03)	0.5575	4.53e-02 (1.38e-03)	4.55e-02 (1.35e-03)	0.6228	4.52e-02 (1.43e-03)	4.58e-02 (9.18e-04)	0.0148
feature 1534	4.54e-02 (1.34e-03)	4.47e-02 (1.43e-03)	0.0438	4.53e-02 (1.36e-03)	4.50e-02 (1.48e-03)	0.3890	4.52e-02 (1.37e-03)	4.54e-02 (1.49e-03)	0.5548	4.52e-02 (1.40e-03)	4.54e-02 (1.36e-03)	0.6563	4.51e-02 (1.45e-03)	4.58e-02 (9.30e-04)	0.0104
feature 1535	4.53e-02 (1.36e-03)	4.46e-02 (1.45e-03)	0.0409	4.52e-02 (1.38e-03)	4.49e-02 (1.51e-03)	0.3878	4.51e-02 (1.39e-03)	4.53e-02 (1.50e-03)	0.5574	4.51e-02 (1.42e-03)	4.53e-02 (1.37e-03)	0.6868	4.50e-02 (1.47e-03)	4.58e-02 (9.43e-04)	0.0077
feature 1536	4.52e-02 (1.38e-03)	4.45e-02 (1.46e-03)	0.0391	4.51e-02 (1.39e-03)	4.48e-02 (1.55e-03)	0.3898	4.50e-02 (1.41e-03)	4.52e-02 (1.51e-03)	0.5653	4.50e-02 (1.44e-03)	4.52e-02 (1.38e-03)	0.7136	4.49e-02 (1.48e-03)	4.57e-02 (9.59e-04)	0.0062
feature 1537	4.51e-02 (1.40e-03)	4.44e-02 (1.47e-03)	0.0383	4.51e-02 (1.41e-03)	4.47e-02 (1.57e-03)	0.3954	4.49e-02 (1.42e-03)	4.52e-02 (1.52e-03)	0.5785	4.50e-02 (1.46e-03)	4.51e-02 (1.39e-03)	0.7358	4.48e-02 (1.49e-03)	4.56e-02 (9.78e-04)	0.0055
feature 1538	4.51e-02 (1.41e-03)	4.43e-02 (1.47e-03)	0.0383	4.50e-02 (1.42e-03)	4.46e-02 (1.60e-03)	0.4048	4.49e-02 (1.44e-03)	4.51e-02 (1.54e-03)	0.5964	4.49e-02 (1.48e-03)	4.50e-02 (1.40e-03)	0.7532	4.47e-02 (1.51e-03)	4.56e-02 (1.00e-03)	0.0054
feature 1539	4.50e-02 (1.43e-03)	4.42e-02 (1.47e-03)	0.0391	4.49e-02 (1.43e-03)	4.46e-02 (1.61e-03)	0.4179	4.48e-02 (1.45e-03)	4.50e-02 (1.55e-03)	0.6183	4.48e-02 (1.49e-03)	4.49e-02 (1.40e-03)	0.7658	4.46e-02 (1.52e-03)	4.55e-02 (1.03e-03)	0.0059
feature 1540	4.49e-02 (1.45e-03)	4.41e-02 (1.48e-03)	0.0406	4.48e-02 (1.44e-03)	4.45e-02 (1.63e-03)	0.4347	4.47e-02 (1.46e-03)	4.49e-02 (1.57e-03)	0.6432	4.47e-02 (1.50e-03)	4.48e-02 (1.41e-03)	0.7740	4.46e-02 (1.53e-03)	4.54e-02 (1.06e-03)	0.0069
feature 1541	4.48e-02 (1.46e-03)	4.40e-02 (1.48e-03)	0.0428	4.47e-02 (1.45e-03)	4.44e-02 (1.64e-03)	0.4547	4.46e-02 (1.47e-03)	4.48e-02 (1.59e-03)	0.6699	4.46e-02 (1.51e-03)	4.47e-02 (1.42e-03)	0.7783	4.45e-02 (1.53e-03)	4.53e-02 (1.09e-03)	0.0086
feature 1542	4.47e-02 (1.47e-03)	4.39e-02 (1.48e-03)	0.0457	4.46e-02 (1.47e-03)	4.43e-02 (1.64e-03)	0.4777	4.45e-02 (1.48e-03)	4.47e-02 (1.60e-03)	0.6970	4.45e-02 (1.52e-03)	4.46e-02 (1.44e-03)	0.7796	4.44e-02 (1.54e-03)	4.52e-02 (1.13e-03)	0.0112
feature 1543	4.46e-02 (1.49e-03)	4.39e-02 (1.48e-03)	0.0489	4.45e-02 (1.48e-03)	4.42e-02 (1.64e-03)	0.5028	4.44e-02 (1.49e-03)	4.46e-02 (1.62e-03)	0.7233	4.44e-02 (1.53e-03)	4.45e-02 (1.45e-03)	0.7790	4.43e-02 (1.55e-03)	4.51e-02 (1.17e-03)	0.0148
feature 1544	4.45e-02 (1.50e-03)	4.38e-02 (1.48e-03)	0.0523	4.44e-02 (1.49e-03)	4.42e-02 (1.64e-03)	0.5292	4.43e-02 (1.50e-03)	4.45e-02 (1.64e-03)	0.7474	4.43e-02 (1.54e-03)	4.44e-02 (1.47e-03)	0.7775	4.42e-02 (1.55e-03)	4.50e-02 (1.20e-03)	0.0194
feature 1545	4.44e-02 (1.51e-03)	4.37e-02 (1.49e-03)	0.0555	4.43e-02 (1.51e-03)	4.41e-02 (1.64e-03)	0.5560	4.42e-02 (1.51e-03)	4.44e-02 (1.65e-03)	0.7681	4.42e-02 (1.55e-03)	4.44e-02 (1.48e-03)	0.7760	4.41e-02 (1.56e-03)	4.49e-02 (1.24e-03)	0.0247
feature 1546	4.43e-02 (1.52e-03)	4.36e-02 (1.49e-03)	0.0583	4.42e-02 (1.52e-03)	4.40e-02 (1.64e-03)	0.5818	4.42e-02 (1.52e-03)	4.43e-02 (1.67e-03)	0.7846	4.42e-02 (1.56e-03)	4.43e-02 (1.50e-03)	0.7756	4.40e-02 (1.57e-03)	4.48e-02 (1.27e-03)	0.0303
feature 1547	4.42e-02 (1.53e-03)	4.35e-02 (1.50e-03)	0.0601	4.41e-02 (1.53e-03)	4.39e-02 (1.64e-03)	0.6056	4.41e-02 (1.53e-03)	4.42e-02 (1.68e-03)	0.7963	4.41e-02 (1.57e-03)	4.42e-02 (1.51e-03)	0.7770	4.39e-02 (1.58e-03)	4.47e-02 (1.30e-03)	0.0353
feature 1548	4.42e-02 (1.54e-03)	4.34e-02 (1.51e-03)	0.0608	4.40e-02 (1.55e-03)	4.38e-02 (1.64e-03)	0.6262	4.40e-02 (1.54e-03)	4.41e-02 (1.69e-03)	0.8030	4.40e-02 (1.58e-03)	4.41e-02 (1.52e-03)	0.7809	4.39e-02 (1.59e-03)	4.46e-02 (1.32e-03)	0.0390
feature 1549	4.41e-02 (1.55e-03)	4.33e-02 (1.53e-03)	0.0602	4.40e-02 (1.56e-03)	4.38e-02 (1.65e-03)	0.6427	4.39e-02 (1.55e-03)	4.40e-02 (1.69e-03)	0.8046	4.39e-02 (1.59e-03)	4.40e-02 (1.53e-03)	0.7878	4.38e-02 (1.59e-03)	4.45e-02 (1.34e-03)	0.0407
feature 1550	4.40e-02 (1.56e-03)	4.32e-02 (1.54e-03)	0.0583	4.39e-02 (1.57e-03)	4.37e-02 (1.66e-03)	0.6544	4.38e-02 (1.56e-03)	4.39e-02 (1.69e-03)	0.8016	4.38e-02 (1.60e-03)	4.39e-02 (1.54e-03)	0.7979	4.37e-02 (1.60e-03)	4.44e-02 (1.36e-03)	0.0400
feature 1551	4.39e-02 (1.57e-03)	4.31e-02 (1.56e-03)	0.0553	4.38e-02 (1.58e-03)	4.36e-02 (1.68e-03)	0.6612	4.37e-02 (1.58e-03)	4.38e-02 (1.70e-03)	0.7945	4.37e-02 (1.61e-03)	4.38e-02 (1.54e-03)	0.8114	4.36e-02 (1.61e-03)	4.44e-02 (1.37e-03)	0.0371
feature 1552	4.38e-02 (1.58e-03)	4.30e-02 (1.57e-03)	0.0515	4.37e-02 (1.59e-03)	4.35e-02 (1.70e-03)	0.6632	4.36e-02 (1.59e-03)	4.38e-02 (1.70e-03)	0.7843	4.36e-02 (1.63e-03)	4.37e-02 (1.55e-03)	0.8283	4.35e-02 (1.62e-03)	4.43e-02 (1.38e-03)	0.0327
feature 1553	4.37e-02 (1.59e-03)	4.29e-02 (1.59e-03)	0.0473	4.36e-02 (1.60e-03)	4.34e-02 (1.72e-03)	0.6610	4.35e-02 (1.61e-03)	4.37e-02 (1.69e-03)	0.7718	4.36e-02 (1.64e-03)	4.36e-02 (1.55e-03)	0.8483	4.34e-02 (1.64e-03)	4.42e-02 (1.38e-03)	0.0274
feature 1554	4.37e-02 (1.60e-03)	4.28e-02 (1.61e-03)	0.0431	4.35e-02 (1.61e-03)	4.33e-02 (1.75e-03)	0.6555	4.35e-02 (1.62e-03)	4.36e-02 (1.69e-03)	0.7582	4.35e-02 (1.66e-03)	4.35e-02 (1.54e-03)	0.8709	4.33e-02 (1.65e-03)	4.42e-02 (1.38e-03)	0.0221
feature 1555	4.36e-02 (1.61e-03)	4.27e-02 (1.62e-03)	0.0390	4.34e-02 (1.61e-03)	4.32e-02 (1.78e-03)	0.6477	4.34e-02 (1.64e-03)	4.35e-02 (1.68e-03)	0.7445	4.34e-02 (1.67e-03)	4.34e-02 (1.54e-03)	0.8956	4.32e-02 (1.66e-03)	4.41e-02 (1.38e-03)	0.0173
feature 1556	4.35e-02 (1.62e-03)	4.26e-02 (1.64e-03)	0.0354	4.34e-02 (1.62e-03)	4.31e-02 (1.81e-03)	0.6387	4.33e-02 (1.66e-03)	4.34e-02 (1.68e-03)	0.7319	4.33e-02 (1.69e-03)	4.33e-02 (1.54e-03)	0.9216	4.31e-02 (1.67e-03)	4.41e-02 (1.38e-03)	0.0134
feature 1557	4.34e-02 (1.63e-03)	4.25e-02 (1.65e-03)	0.0323	4.33e-02 (1.63e-03)	4.31e-02 (1.84e-03)	0.6296	4.32e-02 (1.67e-03)	4.33e-02 (1.67e-03)	0.7211	4.32e-02 (1.70e-03)	4.32e-02 (1.54e-03)	0.9480	4.30e-02 (1.68e-03)	4.40e-02 (1.39e-03)	0.0105
feature 1558	4.33e-02 (1.64e-03)	4.24e-02 (1.66e-03)	0.0298	4.32e-02 (1.63e-03)	4.30e-02 (1.87e-03)	0.6214	4.31e-02 (1.69e-03)	4.33e-02 (1.66e-03)	0.7131	4.31e-02 (1.72e-03)	4.31e-02 (1.53e-03)	0.9740	4.29e-02 (1.69e-03)	4.40e-02 (1.39e-03)	0.0084
feature 1559	4.32e-02 (1.65e-03)	4.23e-02 (1.66e-03)	0.0280	4.31e-02 (1.64e-03)	4.29e-02 (1.90e-03)	0.6150	4.30e-02 (1.70e-03)	4.32e-02 (1.66e-03)	0.7084	4.30e-02 (1.73e-03)	4.30e-02 (1.53e-03)	0.9987	4.28e-02 (1.69e-03)	4.39e-02 (1.40e-03)	0.0070
feature 1560	4.32e-02 (1.66e-03)	4.22e-02 (1.66e-03)	0.0267	4.30e-02 (1.64e-03)	4.28e-02 (1.92e-03)	0.6111	4.29e-02 (1.71e-03)	4.31e-02 (1.65e-03)	0.7074	4.30e-02 (1.74e-03)	4.29e-02 (1.53e-03)	0.9785	4.27e-02 (1.70e-03)	4.38e-02 (1.41e-03)	0.0061
feature 1561	4.31e-02 (1.66e-03)	4.21e-02 (1.66e-03)	0.0261	4.29e-02 (1.64e-03)	4.27e-02 (1.94e-03)	0.6102	4.28e-02 (1.72e-03)	4.30e-02 (1.64e-03)	0.7104	4.29e-02 (1.75e-03)	4.28e-02 (1.53e-03)	0.9583	4.26e-02 (1.70e-03)	4.37e-02 (1.43e-03)	0.0058
feature 1562	4.30e-02 (1.67e-03)	4.20e-02 (1.65e-03)	0.0260	4.28e-02 (1.65e-03)	4.26e-02 (1.95e-03)	0.6128	4.27e-02 (1.73e-03)	4.29e-02 (1.63e-03)	0.7174	4.28e-02 (1.75e-03)	4.27e-02 (1.53e-03)	0.9410	4.26e-02 (1.70e-03)	4.37e-02 (1.45e-03)	0.0059
feature 1563	4.29e-02 (1.68e-03)	4.19e-02 (1.64e-03)	0.0266	4.27e-02 (1.65e-03)	4.25e-02 (1.95e-03)	0.6190	4.26e-02 (1.73e-03)	4.28e-02 (1.63e-03)	0.7282	4.27e-02 (1.75e-03)	4.26e-02 (1.53e-03)	0.9269	4.25e-02 (1.69e-03)	4.36e-02 (1.47e-03)	0.0064
feature 1564	4.28e-02 (1.68e-03)	4.19e-02 (1.63e-03)	0.0278	4.26e-02 (1.65e-03)	4.24e-02 (1.95e-03)	0.6290	4.26e-02 (1.73e-03)	4.27e-02 (1.62e-03)	0.7425	4.26e-02 (1.75e-03)	4.26e-02 (1.53e-03)	0.9160	4.24e-02 (1.69e-03)	4.35e-02 (1.49e-03)	0.0073
feature 1565	4.27e-02 (1.68e-03)	4.18e-02 (1.61e-03)	0.0296	4.25e-02 (1.64e-03)	4.23e-02 (1.95e-03)	0.6428	4.25e-02 (1.73e-03)	4.26e-02 (1.62e-03)	0.7597	4.25e-02 (1.75e-03)	4.25e-02 (1.54e-03)	0.9082	4.23e-02 (1.68e-03)	4.34e-02 (1.52e-03)	0.0089
feature 1566	4.26e-02 (1.68e-03)	4.17e-02 (1.59e-03)	0.0320	4.24e-02 (1.64e-03)	4.22e-02 (1.94e-03)	0.6601	4.24e-02 (1.73e-03)	4.25e-02 (1.61e-03)	0.7792	4.24e-02 (1.74e-03)	4.24e-02 (1.54e-03)	0.9031	4.22e-02 (1.67e-03)	4.32e-02 (1.55e-03)	0.0112
feature 1567	4.25e-02 (1.68e-03)	4.16e-02 (1.58e-03)	0.0351	4.23e-02 (1.64e-03)	4.21e-02 (1.93e-03)	0.6805	4.23e-02 (1.72e-03)	4.24e-02 (1.61e-03)	0.8002	4.23e-02 (1.74e-03)	4.23e-02 (1.55e-03)	0.9002	4.21e-02 (1.67e-03)	4.31e-02 (1.58e-03)	0.0143
feature 1568	4.24e-02 (1.68e-03)	4.15e-02 (1.56e-03)	0.0388	4.22e-02 (1.64e-03)	4.21e-02 (1.91e-03)	0.7037	4.22e-02 (1.72e-03)	4.23e-02 (1.61e-03)	0.8217	4.22e-02 (1.73e-03)	4.22e-02 (1.55e-03)	0.8992	4.20e-02 (1.66e-03)	4.30e-02 (1.60e-03)	0.0183
feature 1569	4.23e-02 (1.68e-03)	4.15e-02 (1.55e-03)	0.0429	4.22e-02 (1.64e-03)	4.20e-02 (1.89e-03)	0.7288	4.21e-02 (1.71e-03)	4.22e-02 (1.60e-03)	0.8429	4.21e-02 (1.72e-03)	4.21e-02 (1.56e-03)	0.8992	4.19e-02 (1.65e-03)	4.29e-02 (1.63e-03)	0.0232
feature 1570	4.22e-02 (1.68e-03)	4.14e-02 (1.54e-03)	0.0471	4.21e-02 (1.64e-03)	4.19e-02 (1.86e-03)	0.7550	4.20e-02 (1.70e-03)	4.21e-02 (1.60e-03)	0.8630	4.20e-02 (1.71e-03)	4.20e-02 (1.56e-03)	0.8996	4.18e-02 (1.64e-03)	4.28e-02 (1.65e-03)	0.0287
feature 1571	4.21e-02 (1.67e-03)	4.13e-02 (1.53e-03)	0.0511	4.20e-02 (1.63e-03)	4.18e-02 (1.84e-03)	0.7815	4.19e-02 (1.69e-03)	4.20e-02 (1.60e-03)	0.8812	4.19e-02 (1.70e-03)	4.19e-02 (1.57e-03)	0.8998	4.18e-02 (1.63e-03)	4.27e-02 (1.66e-03)	0.0343
feature 1572	4.20e-02 (1.67e-03)	4.12e-02 (1.53e-03)	0.0546	4.19e-02 (1.63e-03)	4.18e-02 (1.82e-03)	0.8070	4.18e-02 (1.69e-03)	4.19e-02 (1.59e-03)	0.8970	4.19e-02 (1.69e-03)	4.18e-02 (1.56e-03)	0.8991	4.17e-02 (1.62e-03)	4.26e-02 (1.68e-03)	0.0394
feature 1573	4.19e-02 (1.66e-03)	4.12e-02 (1.53e-03)	0.0569	4.18e-02 (1.63e-03)	4.17e-02 (1.80e-03)	0.8307	4.18e-02 (1.68e-03)	4.18e-02 (1.59e-03)	0.9099	4.18e-02 (1.68e-03)	4.17e-02 (1.56e-03)	0.8969	4.16e-02 (1.61e-03)	4.25e-02 (1.68e-03)	0.0433
feature 1574	4.18e-02 (1.65e-03)	4.11e-02 (1.53e-03)	0.0579	4.17e-02 (1.62e-03)	4.16e-02 (1.78e-03)	0.8514	4.17e-02 (1.67e-03)	4.17e-02 (1.58e-03)	0.9196	4.17e-02 (1.68e-03)	4.16e-02 (1.55e-03)	0.8929	4.15e-02 (1.60e-03)	4.24e-02 (1.68e-03)	0.0454
feature 1575	4.17e-02 (1.64e-03)	4.10e-02 (1.53e-03)	0.0574	4.16e-02 (1.62e-03)	4.15e-02 (1.77e-03)	0.8683	4.16e-02 (1.67e-03)	4.16e-02 (1.58e-03)	0.9261	4.16e-02 (1.68e-03)	4.15e-02 (1.54e-03)	0.8865	4.14e-02 (1.60e-03)	4.23e-02 (1.68e-03)	0.0453
feature 1576	4.17e-02 (1.64e-03)	4.09e-02 (1.53e-03)	0.0554	4.15e-02 (1.62e-03)	4.14e-02 (1.76e-03)	0.8808	4.15e-02 (1.66e-03)	4.15e-02 (1.57e-03)	0.9293	4.15e-02 (1.67e-03)	4.15e-02 (1.53e-03)	0.8777	4.13e-02 (1.59e-03)	4.22e-02 (1.67e-03)	0.0430
feature 1577	4.16e-02 (1.63e-03)	4.08e-02 (1.54e-03)	0.0522	4.14e-02 (1.61e-03)	4.14e-02 (1.77e-03)	0.8886	4.14e-02 (1.66e-03)	4.14e-02 (1.57e-03)	0.9296	4.14e-02 (1.67e-03)	4.14e-02 (1.51e-03)	0.8661	4.12e-02 (1.59e-03)	4.21e-02 (1.66e-03)	0.0390
feature 1578	4.15e-02 (1.62e-03)	4.07e-02 (1.54e-03)	0.0481	4.13e-02 (1.61e-03)	4.13e-02 (1.77e-03)	0.8918	4.13e-02 (1.66e-03)	4.14e-02 (1.56e-03)	0.9271	4.13e-02 (1.67e-03)	4.13e-02 (1.49e-03)	0.8519	4.11e-02 (1.59e-03)	4.21e-02 (1.65e-03)	0.0340
feature 1579	4.14e-02 (1.62e-03)	4.06e-02 (1.55e-03)	0.0436	4.12e-02 (1.60e-03)	4.12e-02 (1.78e-03)	0.8907	4.12e-02 (1.66e-03)	4.13e-02 (1.55e-03)	0.9224	4.13e-02 (1.67e-03)	4.12e-02 (1.47e-03)	0.8353	4.11e-02 (1.58e-03)	4.20e-02 (1.63e-03)	0.0286
feature 1580	4.13e-02 (1.61e-03)	4.05e-02 (1.55e-03)	0.0391	4.12e-02 (1.60e-03)	4.11e-02 (1.80e-03)	0.8860	4.11e-02 (1.66e-03)	4.12e-02 (1.54e-03)	0.9159	4.12e-02 (1.68e-03)	4.11e-02 (1.45e-03)	0.8164	4.10e-02 (1.58e-03)	4.19e-02 (1.62e-03)	0.0234
feature 1581	4.12e-02 (1.61e-03)	4.04e-02 (1.55e-03)	0.0348	4.11e-02 (1.59e-03)	4.10e-02 (1.81e-03)	0.8784	4.11e-02 (1.66e-03)	4.11e-02 (1.53e-03)	0.9081	4.11e-02 (1.68e-03)	4.10e-02 (1.43e-03)	0.7958	4.09e-02 (1.58e-03)	4.19e-02 (1.61e-03)	0.0189
feature 1582	4.12e-02 (1.61e-03)	4.03e-02 (1.55e-03)	0.0311	4.10e-02 (1.59e-03)	4.09e-02 (1.83e-03)	0.8688	4.10e-02 (1.66e-03)	4.10e-02 (1.52e-03)	0.8995	4.10e-02 (1.68e-03)	4.09e-02 (1.41e-03)	0.7740	4.08e-02 (1.58e-03)	4.18e-02 (1.60e-03)	0.0153
feature 1583	4.11e-02 (1.61e-03)	4.02e-02 (1.54e-03)	0.0280	4.09e-02 (1.58e-03)	4.08e-02 (1.84e-03)	0.8583	4.09e-02 (1.66e-03)	4.09e-02 (1.50e-03)	0.8906	4.09e-02 (1.69e-03)	4.08e-02 (1.39e-03)	0.7517	4.07e-02 (1.58e-03)	4.17e-02 (1.59e-03)	0.0126
feature 1584	4.10e-02 (1.60e-03)	4.01e-02 (1.53e-03)	0.0257	4.08e-02 (1.57e-03)	4.07e-02 (1.85e-03)	0.8478	4.08e-02 (1.66e-03)	4.08e-02 (1.48e-03)	0.8819	4.08e-02 (1.69e-03)	4.07e-02 (1.38e-03)	0.7294	4.06e-02 (1.57e-03)	4.17e-02 (1.58e-03)	0.0107
feature 1585	4.09e-02 (1.60e-03)	4.00e-02 (1.52e-03)	0.0240	4.07e-02 (1.57e-03)	4.06e-02 (1.86e-03)	0.8381	4.07e-02 (1.66e-03)	4.08e-02 (1.46e-03)	0.8738	4.07e-02 (1.68e-03)	4.06e-02 (1.36e-03)	0.7078	4.05e-02 (1.56e-03)	4.16e-02 (1.58e-03)	0.0094
feature 1586	4.08e-02 (1.60e-03)	3.99e-02 (1.51e-03)	0.0230	4.06e-02 (1.56e-03)	4.05e-02 (1.87e-03)	0.8300	4.06e-02 (1.66e-03)	4.07e-02 (1.44e-03)	0.8668	4.06e-02 (1.68e-03)	4.05e-02 (1.35e-03)	0.6875	4.04e-02 (1.55e-03)	4.15e-02 (1.59e-03)	0.0088
feature 1587	4.07e-02 (1.59e-03)	3.98e-02 (1.50e-03)	0.0226	4.05e-02 (1.55e-03)	4.04e-02 (1.87e-03)	0.8242	4.05e-02 (1.66e-03)	4.06e-02 (1.41e-03)	0.8614	4.06e-02 (1.67e-03)	4.04e-02 (1.34e-03)	0.6688	4.03e-02 (1.54e-03)	4.14e-02 (1.59e-03)	0.0088
feature 1588	4.06e-02 (1.59e-03)	3.97e-02 (1.48e-03)	0.0231	4.05e-02 (1.54e-03)	4.04e-02 (1.86e-03)	0.8213	4.04e-02 (1.65e-03)	4.05e-02 (1.38e-03)	0.8580	4.05e-02 (1.66e-03)	4.03e-02 (1.34e-03)	0.6522	4.02e-02 (1.53e-03)	4.13e-02 (1.60e-03)	0.0092
feature 1589	4.05e-02 (1.58e-03)	3.97e-02 (1.46e-03)	0.0242	4.04e-02 (1.52e-03)	4.03e-02 (1.85e-03)	0.8219	4.03e-02 (1.64e-03)	4.04e-02 (1.36e-03)	0.8570	4.04e-02 (1.65e-03)	4.02e-02 (1.34e-03)	0.6379	4.01e-02 (1.51e-03)	4.12e-02 (1.61e-03)	0.0103
feature 1590	4.04e-02 (1.57e-03)	3.96e-02 (1.43e-03)	0.0263	4.03e-02 (1.51e-03)	4.02e-02 (1.84e-03)	0.8262	4.02e-02 (1.63e-03)	4.03e-02 (1.33e-03)	0.8587	4.03e-02 (1.63e-03)	4.01e-02 (1.33e-03)	0.6260	4.00e-02 (1.50e-03)	4.11e-02 (1.62e-03)	0.0120
feature 1591	4.03e-02 (1.56e-03)	3.95e-02 (1.41e-03)	0.0293	4.02e-02 (1.50e-03)	4.01e-02 (1.82e-03)	0.8345	4.02e-02 (1.62e-03)	4.02e-02 (1.31e-03)	0.8635	4.02e-02 (1.61e-03)	4.00e-02 (1.33e-03)	0.6164	4.00e-02 (1.48e-03)	4.10e-02 (1.63e-03)	0.0146
feature 1592	4.02e-02 (1.55e-03)	3.95e-02 (1.39e-03)	0.0335	4.01e-02 (1.48e-03)	4.00e-02 (1.79e-03)	0.8471	4.01e-02 (1.60e-03)	4.01e-02 (1.29e-03)	0.8716	4.01e-02 (1.59e-03)	3.99e-02 (1.33e-03)	0.6091	3.99e-02 (1.46e-03)	4.09e-02 (1.64e-03)	0.0183
feature 1593	4.01e-02 (1.53e-03)	3.94e-02 (1.36e-03)	0.0389	4.00e-02 (1.47e-03)	3.99e-02 (1.76e-03)	0.8641	4.00e-02 (1.59e-03)	4.00e-02 (1.27e-03)	0.8832	4.00e-02 (1.57e-03)	3.98e-02 (1.33e-03)	0.6039	3.98e-02 (1.44e-03)	4.08e-02 (1.65e-03)	0.0233
feature 1594	4.01e-02 (1.52e-03)	3.94e-02 (1.34e-03)	0.0458	3.99e-02 (1.46e-03)	3.99e-02 (1.73e-03)	0.8853	3.99e-02 (1.57e-03)	3.99e-02 (1.25e-03)	0.8984	3.99e-02 (1.55e-03)	3.98e-02 (1.33e-03)	0.6004	3.97e-02 (1.42e-03)	4.07e-02 (1.66e-03)	0.0295
feature 1595	4.00e-02 (1.50e-03)	3.93e-02 (1.32e-03)	0.0539	3.98e-02 (1.44e-03)	3.98e-02 (1.70e-03)	0.9105	3.98e-02 (1.55e-03)	3.99e-02 (1.23e-03)	0.9172	3.99e-02 (1.53e-03)	3.97e-02 (1.32e-03)	0.5981	3.96e-02 (1.39e-03)	4.05e-02 (1.66e-03)	0.0372
feature 1596	3.99e-02 (1.48e-03)	3.92e-02 (1.30e-03)	0.0630	3.97e-02 (1.42e-03)	3.97e-02 (1.66e-03)	0.9395	3.97e-02 (1.53e-03)	3.98e-02 (1.21e-03)	0.9398	3.98e-02 (1.51e-03)	3.96e-02 (1.32e-03)	0.5966	3.96e-02 (1.37e-03)	4.04e-02 (1.66e-03)	0.0458
feature 1597	3.98e-02 (1.47e-03)	3.92e-02 (1.29e-03)	0.0727	3.97e-02 (1.41e-03)	3.96e-02 (1.62e-03)	0.9717	3.97e-02 (1.51e-03)	3.97e-02 (1.19e-03)	0.9660	3.97e-02 (1.48e-03)	3.95e-02 (1.31e-03)	0.5954	3.95e-02 (1.35e-03)	4.03e-02 (1.66e-03)	0.0549
feature 1598	3.97e-02 (1.45e-03)	3.91e-02 (1.27e-03)	0.0820	3.96e-02 (1.39e-03)	3.96e-02 (1.59e-03)	0.9936	3.96e-02 (1.49e-03)	3.96e-02 (1.18e-03)	0.9957	3.96e-02 (1.46e-03)	3.94e-02 (1.30e-03)	0.5938	3.94e-02 (1.33e-03)	4.02e-02 (1.65e-03)	0.0636
feature 1599	3.96e-02 (1.42e-03)	3.91e-02 (1.26e-03)	0.0900	3.95e-02 (1.38e-03)	3.95e-02 (1.55e-03)	0.9573	3.95e-02 (1.46e-03)	3.95e-02 (1.17e-03)	0.9716	3.95e-02 (1.44e-03)	3.94e-02 (1.28e-03)	0.5914	3.94e-02 (1.31e-03)	4.01e-02 (1.64e-03)	0.0707
[truncated: 8,402 more rows]

## Sheet: Ti_TE 5-fold stats
fold	Fold 1			Fold 2			Fold 3			Fold 4			Fold 5
[truncated: 10,002 more rows]

## Sheet: Si_TE 5-fold stats
fold	Fold 1			Fold 2			Fold 3			Fold 4			Fold 5
[truncated: 10,002 more rows]

## Sheet: Si_TM 5-fold stats
fold	Fold 1			Fold 2			Fold 3			Fold 4			Fold 5
[truncated: 10,002 more rows]
