# Supplementary material for: Accuracy Enhancement in Refractive Index Sensing via Full-Spectrum Machine Learning Modeling
Source: Biosensors (Basel). 2025 Sep 5;15(9):582. doi: 10.3390/bios15090582 (PMC12467005; doi:10.3390/bios15090582)
Supplement: Supplementary file 1 [file biosensors-15-00582-s001.zip › suppl_table2.xlsx]

## Sheet: Ti_TM single predictor results
	mse		r2		rmse		mae		mse.train		r2.train		rmse.train		mae.train
	mean	std	mean	std	mean	std	mean	std	mean	std	mean	std	mean	std	mean	std
feature
feature_5094	0.446174	0.105037	0.999395	0.000201066	0.663569	0.0855133	0.523442	0.0653395	0.401701	0.0247344	0.999523	4.49245e-05	0.633566	0.0192254	0.49627	0.0122667
feature_5093	0.446364	0.102405	0.999394	0.000202582	0.663961	0.0830576	0.525022	0.0601706	0.402387	0.0240025	0.999523	4.44764e-05	0.63412	0.0186464	0.497843	0.012146
feature_5095	0.44677	0.108301	0.999394	0.000200565	0.663738	0.08819	0.522028	0.0698146	0.401802	0.0255959	0.999523	4.54633e-05	0.633629	0.0198966	0.49546	0.0125687
feature_5092	0.447333	0.100538	0.999392	0.000205146	0.664901	0.080931	0.526309	0.0554008	0.403851	0.0234377	0.999521	4.41411e-05	0.635284	0.0181913	0.500329	0.0114353
feature_5096	0.448153	0.112055	0.999393	0.000201016	0.664478	0.090986	0.521224	0.0730462	0.402692	0.0265503	0.999522	4.60691e-05	0.634312	0.0206275	0.495005	0.0134299
feature_5091	0.449072	0.0995533	0.99939	0.000208759	0.666369	0.0792422	0.528061	0.0510769	0.406083	0.023075	0.999518	4.39387e-05	0.637045	0.0178885	0.50337	0.0110987
feature_5097	0.450322	0.116159	0.999391	0.000202326	0.665794	0.0938108	0.522898	0.0757521	0.404371	0.0275629	0.99952	4.67185e-05	0.635614	0.0213875	0.495157	0.0134578
feature_5090	0.451566	0.0995368	0.999386	0.000213387	0.668347	0.0780913	0.530231	0.0470844	0.409068	0.0229438	0.999515	4.38864e-05	0.639387	0.01776	0.507153	0.0115477
feature_5098	0.45327	0.120485	0.999387	0.000204381	0.667687	0.0965863	0.525058	0.0788949	0.406834	0.0286027	0.999517	4.73881e-05	0.637527	0.0221487	0.496494	0.0134803
feature_5089	0.454798	0.100532	0.999382	0.000218968	0.67081	0.0775599	0.533925	0.0431491	0.412786	0.0230638	0.99951	4.39972e-05	0.642287	0.017818	0.511499	0.0112862
feature_5099	0.456986	0.124914	0.999383	0.000207052	0.670154	0.0992473	0.528214	0.0823429	0.410071	0.0296421	0.999514	4.80555e-05	0.640041	0.0228864	0.498017	0.0141195
feature_5088	0.458746	0.102537	0.999376	0.000225418	0.673733	0.0777017	0.537917	0.0402811	0.417216	0.023443	0.999505	4.42793e-05	0.64572	0.0180639	0.516011	0.0109241
feature_5185	0.459773	0.119509	0.999376	0.000225184	0.673038	0.0921494	0.516339	0.0762273	0.419132	0.0280728	0.999503	5.06564e-05	0.647116	0.0216033	0.494922	0.0196703
feature_5186	0.459834	0.122103	0.999376	0.000222985	0.672788	0.0948065	0.514163	0.0824784	0.418582	0.0288421	0.999503	5.10497e-05	0.646675	0.0221924	0.49222	0.0206935
feature_5184	0.460634	0.11791	0.999374	0.000228617	0.673911	0.0899893	0.5194	0.0719928	0.420558	0.0275424	0.999501	5.04274e-05	0.648228	0.0211844	0.497999	0.0182432
feature_5187	0.460827	0.125614	0.999375	0.000222086	0.673174	0.0978709	0.512687	0.0894643	0.418919	0.0298233	0.999503	5.15941e-05	0.646915	0.0229289	0.490206	0.0218571
feature_5100	0.461458	0.129343	0.999378	0.000210205	0.673185	0.101741	0.530905	0.0856914	0.414072	0.0306576	0.999509	4.86998e-05	0.643138	0.02358	0.499711	0.0153413
feature_5183	0.462401	0.117344	0.999372	0.000233186	0.675388	0.0884041	0.522209	0.0684455	0.422844	0.0272707	0.999498	5.03718e-05	0.649995	0.0209508	0.501006	0.016822
feature_5188	0.462759	0.129939	0.999373	0.000222508	0.674209	0.101249	0.512748	0.0956702	0.420153	0.0309845	0.999501	5.22726e-05	0.647843	0.0237848	0.489091	0.0237584
feature_5087	0.463385	0.105504	0.99937	0.000232633	0.67709	0.0785349	0.542441	0.0383053	0.422331	0.0240766	0.999499	4.47359e-05	0.649659	0.0184883	0.520654	0.011199
feature_5182	0.465056	0.117814	0.999368	0.000238762	0.67745	0.0874509	0.524819	0.0652709	0.425971	0.0272668	0.999494	5.04936e-05	0.652397	0.0209079	0.504683	0.0153911
feature_5189	0.465635	0.134962	0.99937	0.000224229	0.675899	0.104851	0.514908	0.100854	0.422287	0.0322921	0.999499	5.30651e-05	0.649459	0.0247296	0.4898	0.0256805
feature_5101	0.466668	0.13368	0.999371	0.000213701	0.676765	0.104026	0.533177	0.0889429	0.418819	0.0316285	0.999503	4.93017e-05	0.6468	0.0242123	0.50192	0.0164491
feature_5181	0.468577	0.119277	0.999363	0.0002452	0.680073	0.0871589	0.527576	0.0641191	0.429916	0.0275285	0.99949	5.07919e-05	0.655409	0.0210505	0.50922	0.014124
feature_5086	0.468685	0.10935	0.999363	0.000240502	0.680852	0.0800416	0.54648	0.0378629	0.4281	0.0249483	0.999492	4.5365e-05	0.654071	0.0190726	0.525644	0.0118853
feature_5190	0.469453	0.140557	0.999365	0.000227186	0.678246	0.108595	0.519485	0.107996	0.425323	0.0337128	0.999495	5.39499e-05	0.651761	0.025733	0.49284	0.0277696
feature_5102	0.472593	0.137847	0.999364	0.000217406	0.680877	0.106068	0.536307	0.0921987	0.424292	0.0325378	0.999497	4.98435e-05	0.651	0.0247696	0.504685	0.0173048
feature_5180	0.472937	0.121655	0.999358	0.000252342	0.683234	0.0875252	0.530322	0.0635319	0.434653	0.0280422	0.999484	5.12605e-05	0.659005	0.0213638	0.51422	0.0136202
feature_5191	0.474209	0.1466	0.999359	0.000231277	0.681249	0.11241	0.524163	0.114328	0.429257	0.035215	0.999491	5.49039e-05	0.65474	0.0267659	0.49728	0.0293608
feature_5085	0.474613	0.113966	0.999355	0.000248904	0.68499	0.0821701	0.551059	0.0394906	0.434492	0.0260333	0.999484	4.61594e-05	0.658922	0.0197923	0.53047	0.0125443
feature_5179	0.478107	0.124841	0.999351	0.000260031	0.686905	0.0885146	0.533984	0.0629775	0.440152	0.0287846	0.999478	5.1889e-05	0.663153	0.0218254	0.519128	0.0138978
feature_5103	0.47921	0.141777	0.999356	0.000221193	0.685496	0.107844	0.541629	0.0941185	0.430469	0.0333708	0.99949	5.03095e-05	0.655713	0.0252414	0.508366	0.018406
feature_5192	0.479894	0.152972	0.999353	0.000236373	0.684898	0.116236	0.530185	0.118777	0.434084	0.0367695	0.999485	5.59038e-05	0.658381	0.0278019	0.502856	0.0307324
feature_5084	0.481134	0.119228	0.999346	0.00025772	0.689474	0.0848436	0.555801	0.0430489	0.441468	0.0273016	0.999476	4.71077e-05	0.664175	0.0206203	0.535131	0.0132087
feature_5178	0.484055	0.128712	0.999343	0.00026811	0.691061	0.0900642	0.538651	0.0628216	0.446383	0.029726	0.99947	5.26627e-05	0.667818	0.0224083	0.524117	0.014743
feature_5104	0.486489	0.145412	0.999347	0.000224946	0.690598	0.109335	0.547387	0.0955423	0.437321	0.0341155	0.999481	5.06859e-05	0.660906	0.0256201	0.51274	0.019346
feature_5193	0.486496	0.159564	0.999345	0.000242324	0.689182	0.120024	0.536523	0.122526	0.439793	0.03835	0.999478	5.69261e-05	0.662668	0.0288175	0.508931	0.0314621
feature_5083	0.488207	0.125013	0.999337	0.000266832	0.694274	0.0879689	0.560901	0.0470204	0.44899	0.028721	0.999467	4.81947e-05	0.669791	0.0215292	0.53996	0.0142575
feature_5177	0.490745	0.133134	0.999334	0.000276432	0.695672	0.0920899	0.543344	0.064108	0.453308	0.0308326	0.999462	5.35638e-05	0.672965	0.0230835	0.528949	0.0159785
feature_5194	0.493998	0.166274	0.999335	0.00024897	0.694082	0.123737	0.542582	0.125911	0.446369	0.0399331	0.999471	5.79482e-05	0.667577	0.0297925	0.515488	0.0320839
feature_5105	0.494399	0.148705	0.999338	0.000228556	0.696151	0.110526	0.554202	0.0962955	0.44482	0.034762	0.999473	5.09607e-05	0.666546	0.0259005	0.517726	0.0208631
feature_5019	0.494726	0.139812	0.999326	0.00025624	0.697005	0.10553	0.559028	0.120845	0.477214	0.0337071	0.999433	6.0133e-05	0.690468	0.0241783	0.549751	0.0304456
feature_5020	0.494778	0.142433	0.999327	0.00025614	0.696875	0.106904	0.5581	0.125922	0.478232	0.0345524	0.999432	6.01843e-05	0.691188	0.0247946	0.548838	0.0316762
feature_5082	0.495791	0.131196	0.999327	0.000276126	0.699358	0.0914464	0.565984	0.0510868	0.457016	0.0302596	0.999458	4.94027e-05	0.67573	0.0224929	0.544728	0.0155104
feature_5018	0.49589	0.13759	0.999324	0.000257345	0.698009	0.104125	0.560194	0.1164	0.477279	0.0329589	0.999433	6.01887e-05	0.690531	0.023615	0.551164	0.0290189
feature_5021	0.495986	0.145359	0.999326	0.00025693	0.697579	0.108224	0.558228	0.128764	0.480276	0.0354685	0.99943	6.0325e-05	0.692646	0.025441	0.548585	0.0324733
feature_5176	0.498138	0.137977	0.999325	0.000284855	0.70071	0.0944955	0.5479	0.0665527	0.460891	0.0320699	0.999453	5.45724e-05	0.678555	0.0238226	0.533569	0.0173582
feature_5022	0.498283	0.148502	0.999323	0.000258489	0.699068	0.109476	0.558897	0.129912	0.483284	0.0364317	0.999426	6.05376e-05	0.694794	0.0260974	0.548864	0.0333589
feature_5017	0.49833	0.135867	0.99932	0.000259551	0.69992	0.102721	0.561617	0.111697	0.478481	0.0323366	0.999432	6.03691e-05	0.691414	0.0231289	0.552381	0.0277508
feature_5023	0.501602	0.151787	0.99932	0.000260693	0.701289	0.110653	0.559888	0.129847	0.487192	0.0374217	0.999422	6.0806e-05	0.697581	0.0267471	0.550267	0.0335744
feature_5016	0.502098	0.13474	0.999314	0.000262937	0.702765	0.10136	0.562726	0.107094	0.480871	0.0318699	0.999429	6.0691e-05	0.69315	0.0227446	0.553448	0.0264965
feature_5195	0.502381	0.173011	0.999325	0.000256148	0.699577	0.127343	0.548745	0.129518	0.453797	0.041498	0.999462	5.89484e-05	0.673084	0.0307102	0.522433	0.0329467
feature_5106	0.502905	0.151616	0.999327	0.000231929	0.702122	0.111407	0.56149	0.0970372	0.452931	0.0353023	0.999463	5.1124e-05	0.672597	0.02608	0.523979	0.0217894
feature_5081	0.503841	0.137664	0.999317	0.000285495	0.704694	0.0951768	0.570682	0.0556179	0.465499	0.0318873	0.999448	5.07121e-05	0.681951	0.0234885	0.549474	0.0164946
feature_5024	0.505868	0.155145	0.999315	0.000263424	0.704186	0.111752	0.561333	0.128976	0.491933	0.0384215	0.999416	6.11153e-05	0.700952	0.0273762	0.552222	0.0332716
feature_5175	0.506194	0.143115	0.999314	0.000293251	0.706143	0.0971802	0.55266	0.0695017	0.469091	0.0334043	0.999443	5.56669e-05	0.684549	0.0245992	0.538254	0.0188789
feature_5015	0.507243	0.134305	0.999307	0.000267558	0.70656	0.100094	0.563443	0.102698	0.484493	0.0315879	0.999425	6.11698e-05	0.695764	0.0224848	0.554354	0.0252104
feature_5025	0.511009	0.158522	0.999309	0.000266568	0.707697	0.112775	0.564227	0.128469	0.497438	0.039417	0.99941	6.14524e-05	0.704849	0.0279747	0.555174	0.0331588
feature_5196	0.511621	0.179693	0.999314	0.000263697	0.705642	0.130816	0.555517	0.132944	0.462053	0.0430263	0.999452	5.99062e-05	0.679158	0.0315567	0.52942	0.0334226
feature_5107	0.51197	0.154114	0.999316	0.000234983	0.708477	0.11197	0.568351	0.0980306	0.461618	0.0357304	0.999453	5.11676e-05	0.679022	0.0261578	0.532245	0.0215756
feature_5080	0.512308	0.144312	0.999306	0.000294838	0.710251	0.0990666	0.575295	0.0602668	0.474392	0.0335762	0.999437	5.21023e-05	0.688413	0.0244956	0.554108	0.0173885
feature_5014	0.513808	0.134642	0.999298	0.000273438	0.711316	0.0989822	0.563856	0.0986776	0.489388	0.031517	0.999419	6.18183e-05	0.699277	0.0223681	0.555385	0.0240164
feature_5174	0.514867	0.148433	0.999303	0.000301503	0.711941	0.100045	0.557067	0.0731517	0.477864	0.0348042	0.999433	5.68251e-05	0.690904	0.0253899	0.542871	0.0207819
feature_5026	0.516947	0.161872	0.999301	0.000270023	0.711759	0.113725	0.567288	0.128346	0.503635	0.0403972	0.999403	6.18061e-05	0.709213	0.028535	0.558415	0.0330071
feature_5079	0.521142	0.151046	0.999294	0.000304064	0.715996	0.103031	0.579482	0.0649682	0.483646	0.0353014	0.999426	5.35525e-05	0.695073	0.0254974	0.558798	0.0182487
feature_5108	0.521552	0.156173	0.999304	0.000237646	0.715178	0.112212	0.57613	0.0976257	0.470842	0.0360417	0.999442	5.10851e-05	0.685781	0.0261348	0.540802	0.0219403
feature_5197	0.521689	0.186249	0.999302	0.000271463	0.712247	0.134134	0.562355	0.135874	0.471113	0.044502	0.999441	6.08025e-05	0.685768	0.0323213	0.536124	0.0338655
feature_5013	0.521833	0.135815	0.999287	0.000280572	0.717032	0.098089	0.564919	0.096439	0.495594	0.0316787	0.999411	6.26466e-05	0.703699	0.0224069	0.556889	0.0232096
feature_5027	0.523603	0.16516	0.999293	0.0002737	0.716306	0.114609	0.569846	0.128345	0.510451	0.0413538	0.999395	6.21671e-05	0.713986	0.0290527	0.561535	0.0328289
feature_5173	0.524113	0.153824	0.999292	0.000309505	0.718071	0.102997	0.561745	0.0764493	0.487165	0.036241	0.999422	5.80246e-05	0.697579	0.0261742	0.54745	0.0224347
feature_5078	0.530292	0.157782	0.999282	0.000313088	0.721896	0.106996	0.583759	0.0703568	0.493209	0.0370407	0.999415	5.50421e-05	0.701889	0.0264796	0.563481	0.0191955
feature_5028	0.530897	0.168359	0.999284	0.000277522	0.721275	0.115433	0.572648	0.12742	0.517811	0.0422806	0.999386	6.25283e-05	0.719106	0.0295254	0.564771	0.0326332
feature_5012	0.531349	0.137865	0.999273	0.000288931	0.723704	0.0974777	0.566237	0.0950304	0.503141	0.0320877	0.999402	6.36613e-05	0.709036	0.0226059	0.558884	0.0222363
feature_5109	0.53161	0.157776	0.999291	0.000239859	0.722185	0.112131	0.584805	0.0965684	0.480561	0.0362333	0.99943	5.0872e-05	0.692835	0.0260134	0.549964	0.022143
feature_5198	0.532555	0.192613	0.999288	0.000279301	0.71936	0.137276	0.568894	0.138725	0.48095	0.045911	0.99943	6.16197e-05	0.692877	0.0329958	0.542959	0.0348414
feature_5172	0.533882	0.159196	0.999279	0.00031716	0.7245	0.105952	0.566514	0.0797174	0.496947	0.037689	0.99941	5.92435e-05	0.704533	0.0269353	0.552188	0.0237147
feature_5029	0.538747	0.171451	0.999275	0.000281427	0.726598	0.116204	0.575246	0.126362	0.52564	0.0431735	0.999377	6.28843e-05	0.724515	0.0299527	0.568234	0.0321361
feature_5077	0.539703	0.164446	0.99927	0.000321833	0.727918	0.110897	0.587702	0.0759749	0.503027	0.0387746	0.999403	5.65514e-05	0.70882	0.0274307	0.568013	0.0202263
feature_5291	0.541826	0.163981	0.999263	0.000312031	0.729178	0.112501	0.586278	0.102691	0.523703	0.0402367	0.999377	7.80524e-05	0.723244	0.0278522	0.578325	0.0261595
feature_5290	0.541974	0.16443	0.999263	0.000314557	0.729244	0.112786	0.582583	0.0991661	0.523406	0.0402721	0.999378	7.80867e-05	0.723038	0.0278805	0.575783	0.0254759
feature_5110	0.542098	0.15891	0.999278	0.000241573	0.72946	0.111727	0.593954	0.0951958	0.490732	0.0363038	0.999418	5.05255e-05	0.700142	0.0257975	0.559671	0.0221022
feature_5011	0.542385	0.140806	0.999258	0.000298456	0.731318	0.097207	0.568909	0.0931988	0.512055	0.0327504	0.999392	6.48651e-05	0.715286	0.0229617	0.562265	0.020731
feature_5292	0.54245	0.163566	0.999262	0.000309641	0.729655	0.112104	0.590203	0.105525	0.524739	0.0402179	0.999376	7.80215e-05	0.723961	0.0278203	0.580975	0.0267144
feature_5289	0.542903	0.164928	0.999262	0.000317211	0.729859	0.112966	0.579356	0.0957521	0.52386	0.040329	0.999377	7.81281e-05	0.723351	0.0279086	0.573406	0.0247995
feature_5293	0.543834	0.163171	0.999261	0.000307394	0.730665	0.11159	0.594335	0.107567	0.526504	0.0402108	0.999374	7.79907e-05	0.725181	0.0277815	0.583747	0.0272942
feature_5171	0.544123	0.164464	0.999266	0.000324383	0.731195	0.108836	0.572708	0.0822622	0.50716	0.0391252	0.999398	6.04607e-05	0.711722	0.0276593	0.557404	0.0253346
feature_5199	0.544184	0.198728	0.999274	0.000287078	0.726949	0.140221	0.575917	0.140987	0.491532	0.0472411	0.999417	6.23415e-05	0.70045	0.0335744	0.549866	0.035427
feature_5288	0.544621	0.165489	0.99926	0.000319978	0.731024	0.113053	0.576285	0.0935618	0.525068	0.0404125	0.999376	7.81798e-05	0.724185	0.0279398	0.571641	0.0240027
feature_5294	0.545963	0.162786	0.999258	0.000305295	0.732198	0.110957	0.598031	0.109791	0.528984	0.0402109	0.999371	7.79563e-05	0.72689	0.0277326	0.58656	0.0280055
feature_5030	0.547072	0.174426	0.999264	0.000285365	0.732211	0.116932	0.578459	0.124488	0.533861	0.0440304	0.999367	6.32317e-05	0.730154	0.0303358	0.57187	0.0315806
feature_5287	0.54713	0.166127	0.999257	0.000322846	0.732737	0.11306	0.573833	0.0919121	0.527036	0.0405276	0.999373	7.82449e-05	0.725541	0.027977	0.570219	0.0232578
feature_5295	0.548819	0.162398	0.999254	0.000303347	0.734236	0.110208	0.601291	0.112173	0.53216	0.0402144	0.999367	7.79153e-05	0.729073	0.0276706	0.589369	0.0284744
feature_5076	0.549319	0.170974	0.999258	0.00033023	0.734029	0.114681	0.591696	0.0808032	0.513046	0.0404858	0.999392	5.80617e-05	0.715823	0.0283416	0.572625	0.0215655
feature_5286	0.550431	0.166855	0.999253	0.000325796	0.734993	0.113003	0.572147	0.0906682	0.529762	0.040679	0.99937	7.83261e-05	0.727416	0.0280228	0.569179	0.0232258
feature_5296	0.552384	0.162	0.99925	0.000301552	0.736762	0.10935	0.604701	0.113701	0.536014	0.0402176	0.999363	7.78644e-05	0.731714	0.027593	0.592448	0.0291593
feature_5111	0.552969	0.159569	0.999265	0.00024275	0.736961	0.111003	0.603042	0.093195	0.501307	0.0362533	0.999406	5.00447e-05	0.707663	0.0254917	0.569084	0.0223232
feature_5285	0.554521	0.167684	0.999247	0.000328807	0.737783	0.112899	0.570687	0.0906155	0.533245	0.0408708	0.999366	7.84255e-05	0.729804	0.0280793	0.56838	0.0237438
feature_5170	0.554785	0.169557	0.999253	0.000331098	0.738122	0.111587	0.578748	0.084918	0.517754	0.0405298	0.999386	6.16562e-05	0.719105	0.028335	0.562665	0.0270796
feature_5010	0.554962	0.144629	0.999241	0.000309071	0.739854	0.0973251	0.573471	0.0897193	0.522358	0.0336646	0.999379	6.62569e-05	0.722438	0.023463	0.56652	0.0193641
feature_5031	0.555788	0.17728	0.999253	0.000289299	0.738051	0.117624	0.582232	0.121733	0.542398	0.0448504	0.999357	6.35687e-05	0.735966	0.0306772	0.576478	0.0311957
feature_5200	0.556539	0.204544	0.999259	0.00029467	0.734978	0.142946	0.583846	0.143176	0.502824	0.0484817	0.999404	6.29533e-05	0.708446	0.0340535	0.55746	0.0356261
feature_5297	0.556634	0.161584	0.999244	0.00029991	0.739753	0.108395	0.608147	0.114545	0.540523	0.040218	0.999357	7.78009e-05	0.734791	0.0274981	0.595444	0.0296609
feature_5075	0.559084	0.177307	0.999245	0.000338218	0.740195	0.118303	0.596635	0.0837816	0.523209	0.0421591	0.99938	5.95556e-05	0.72286	0.0292052	0.577503	0.0226272
feature_5284	0.559396	0.168626	0.999241	0.000331858	0.741096	0.112765	0.569999	0.0921431	0.537477	0.0411067	0.999361	7.85449e-05	0.732696	0.0281479	0.568198	0.0244148
feature_5298	0.561545	0.161147	0.999238	0.000298419	0.743186	0.107356	0.611289	0.115266	0.545663	0.0402133	0.999351	7.77225e-05	0.738284	0.0273843	0.599077	0.0297951
feature_5112	0.564173	0.15975	0.999251	0.000243365	0.744647	0.109967	0.611901	0.0917402	0.512239	0.0360833	0.999393	4.94305e-05	0.715357	0.025102	0.57843	0.02257
feature_5032	0.564815	0.180013	0.999242	0.000293203	0.744057	0.118292	0.586915	0.120592	0.551176	0.0456341	0.999347	6.38951e-05	0.741895	0.0309801	0.581386	0.0309414
feature_5283	0.565046	0.169688	0.999234	0.000334922	0.744916	0.112619	0.570537	0.0954264	0.542452	0.0413893	0.999355	7.86853e-05	0.73608	0.0282298	0.568144	0.0252461
feature_5169	0.565814	0.174411	0.999239	0.00033724	0.745244	0.114152	0.58439	0.0877002	0.528676	0.0418851	0.999373	6.28112e-05	0.72664	0.0289536	0.567993	0.0286638
feature_5299	0.567091	0.160688	0.999231	0.00029708	0.747034	0.106253	0.61486	0.115534	0.551408	0.0402024	0.999345	7.76271e-05	0.742168	0.0272511	0.603454	0.0297215
feature_5074	0.568941	0.183398	0.999232	0.000345744	0.746382	0.121728	0.601736	0.0867189	0.533459	0.0437814	0.999367	6.10171e-05	0.729889	0.030016	0.582676	0.0236383
feature_5009	0.569096	0.149296	0.999222	0.000320683	0.749289	0.0978651	0.579756	0.0862319	0.534063	0.0348205	0.999366	6.78316e-05	0.730478	0.0240927	0.571797	0.0178709
feature_5201	0.569578	0.210018	0.999242	0.000301966	0.74341	0.145429	0.592598	0.146218	0.514789	0.0496237	0.99939	6.3442e-05	0.716827	0.0344313	0.565619	0.0356416
feature_5282	0.57146	0.170874	0.999226	0.000337971	0.749226	0.112477	0.571495	0.0979339	0.548156	0.0417205	0.999348	7.88467e-05	0.739942	0.028325	0.568366	0.0260931
feature_5300	0.573243	0.160206	0.999223	0.000295889	0.751269	0.105104	0.618626	0.115609	0.557729	0.0401847	0.999337	7.75134e-05	0.746419	0.0270985	0.607577	0.0299531
feature_5033	0.57407	0.18263	0.99923	0.000297062	0.750168	0.118944	0.593002	0.119405	0.560118	0.0463829	0.999336	6.42118e-05	0.747888	0.0312487	0.58658	0.0308519
feature_5113	0.57566	0.15946	0.999236	0.000243399	0.752476	0.108627	0.620821	0.0913121	0.523479	0.0357966	0.99938	4.86856e-05	0.723183	0.0246349	0.587356	0.0226475
feature_5168	0.577154	0.178969	0.999224	0.00034275	0.752528	0.116489	0.589846	0.0901154	0.539873	0.0431758	0.99936	6.39082e-05	0.734286	0.0295085	0.573543	0.030561
feature_5281	0.578623	0.172187	0.999218	0.000340975	0.754006	0.112354	0.572369	0.100352	0.554574	0.0421011	0.999341	7.90287e-05	0.744263	0.0284334	0.569334	0.0267145
feature_5073	0.57883	0.189203	0.99922	0.000352762	0.752558	0.12493	0.606815	0.0897974	0.54374	0.0453413	0.999355	6.24318e-05	0.736874	0.0307701	0.587642	0.0246065
feature_5301	0.57997	0.159707	0.999215	0.000294847	0.755863	0.103932	0.622265	0.115911	0.564596	0.0401604	0.999329	7.73803e-05	0.75101	0.0269273	0.611375	0.0300976
feature_5202	0.583257	0.215111	0.999226	0.000308866	0.752208	0.147648	0.602431	0.148838	0.527386	0.0506595	0.999375	6.37961e-05	0.72555	0.0347077	0.574082	0.0360869
feature_5034	0.583474	0.185142	0.999218	0.000300869	0.756328	0.119593	0.599745	0.118269	0.56915	0.047099	0.999325	6.4521e-05	0.753895	0.0314873	0.592188	0.0312431
feature_5008	0.584795	0.154755	0.999201	0.000333186	0.759591	0.0988424	0.586572	0.0838082	0.54718	0.0362013	0.99935	6.95804e-05	0.739383	0.0248291	0.577889	0.017029
feature_5280	0.586518	0.173627	0.999208	0.000343901	0.759233	0.112266	0.57469	0.0995033	0.56169	0.0425308	0.999332	7.92299e-05	0.749024	0.0285541	0.570855	0.0272382
feature_1340	0.587228	0.153222	0.999202	0.000295632	0.760756	0.102945	0.652101	0.0601152	0.555926	0.035022	0.99934	7.1191e-05	0.745311	0.0233914	0.636652	0.01363
feature_5302	0.587242	0.159196	0.999206	0.000293951	0.760785	0.102761	0.625405	0.116191	0.571976	0.0401304	0.99932	7.72275e-05	0.755913	0.0267389	0.614881	0.03023
feature_5114	0.587378	0.158709	0.999222	0.000242846	0.760407	0.106998	0.629085	0.0909539	0.534974	0.0353977	0.999366	4.78146e-05	0.731102	0.0240977	0.595943	0.0227791
feature_1341	0.588355	0.17227	0.999203	0.000297488	0.760357	0.112987	0.653931	0.0668939	0.559779	0.0385987	0.999335	7.3601e-05	0.747826	0.0258452	0.637235	0.0165889
feature_5072	0.588693	0.194687	0.999207	0.000359233	0.758689	0.127886	0.611446	0.0930248	0.553994	0.0468288	0.999343	6.37867e-05	0.743776	0.0314647	0.593103	0.0252231
feature_5167	0.58875	0.183185	0.999209	0.000347579	0.759937	0.118562	0.595506	0.0913285	0.551289	0.0443884	0.999346	6.49313e-05	0.742004	0.0299945	0.579527	0.0320461
feature_5035	0.592946	0.18756	0.999206	0.000304625	0.762481	0.120248	0.607795	0.117481	0.578199	0.0477854	0.999315	6.48257e-05	0.759865	0.0317006	0.599283	0.0317141
feature_5303	0.595023	0.158683	0.999196	0.0002932	0.766004	0.101614	0.628087	0.11647	0.579836	0.0400965	0.999311	7.70548e-05	0.7611	0.0265354	0.618189	0.0304946
feature_5279	0.595122	0.175187	0.999197	0.000346716	0.764884	0.112223	0.578948	0.0964359	0.569481	0.0430081	0.999323	7.94478e-05	0.754203	0.0286856	0.572377	0.0277533
feature_5203	0.59753	0.219789	0.999208	0.000315281	0.761334	0.14958	0.612289	0.150973	0.540573	0.0515826	0.99936	6.40053e-05	0.734574	0.0348837	0.583492	0.0366568
feature_5071	0.598471	0.199818	0.999194	0.000365124	0.764741	0.130583	0.61716	0.0951968	0.564163	0.0482356	0.999331	6.50705e-05	0.750559	0.0320982	0.598912	0.0254908
feature_5115	0.599273	0.157511	0.999207	0.00024171	0.768399	0.105095	0.637225	0.0908255	0.546673	0.0348924	0.999352	4.68241e-05	0.739074	0.0234982	0.604243	0.0230358
feature_5166	0.600544	0.187018	0.999195	0.000351686	0.767436	0.120346	0.602438	0.0919972	0.562871	0.0455113	0.999332	6.58659e-05	0.749754	0.0304083	0.586027	0.0333415
feature_5007	0.602063	0.160934	0.999178	0.000346467	0.770729	0.100253	0.593376	0.0830271	0.561714	0.0377859	0.999333	7.14913e-05	0.749125	0.0256489	0.584268	0.0170909
feature_5036	0.602409	0.189898	0.999194	0.000308335	0.768578	0.12092	0.616156	0.116244	0.587192	0.048445	0.999304	6.51292e-05	0.765753	0.0318932	0.607496	0.0311599
feature_1339	0.602436	0.146976	0.99918	0.000311043	0.77136	0.0964413	0.65766	0.0661192	0.56708	0.0351872	0.999326	7.11495e-05	0.752756	0.0234154	0.643053	0.0154952
feature_5304	0.60328	0.15818	0.999186	0.000292596	0.77149	0.100514	0.630757	0.116978	0.588142	0.040061	0.999301	7.6863e-05	0.766543	0.0263195	0.621116	0.030829
feature_5278	0.604413	0.176861	0.999186	0.000349384	0.770932	0.112233	0.583448	0.0930648	0.577924	0.0435304	0.999313	7.96793e-05	0.759776	0.0288262	0.574302	0.0280145
feature_1342	0.607328	0.197696	0.999181	0.000314165	0.771463	0.123351	0.661275	0.0790783	0.579927	0.0444261	0.999311	7.79982e-05	0.761071	0.0295381	0.643864	0.0219957
feature_5070	0.608106	0.204571	0.999182	0.000370411	0.770683	0.13301	0.623247	0.095759	0.57419	0.0495546	0.999319	6.62734e-05	0.75719	0.0326699	0.60455	0.0254227
feature_5116	0.611291	0.155888	0.999191	0.000240004	0.776411	0.102938	0.64485	0.0909158	0.558521	0.0342883	0.999338	4.57229e-05	0.747063	0.0228452	0.612263	0.0229229
feature_5037	0.611788	0.192171	0.999182	0.000312012	0.774568	0.121619	0.624397	0.114447	0.59606	0.0490812	0.999294	6.54354e-05	0.771516	0.0320696	0.615575	0.0307075
feature_5305	0.611976	0.157699	0.999175	0.00029214	0.777212	0.099483	0.632907	0.117434	0.596856	0.0400268	0.999291	7.6653e-05	0.772212	0.0260943	0.623831	0.0313457
feature_5204	0.612347	0.224026	0.999189	0.000321131	0.77075	0.151205	0.622524	0.153105	0.554304	0.0523881	0.999343	6.40608e-05	0.743859	0.0349617	0.593852	0.0367371
feature_5165	0.61248	0.190434	0.99918	0.000355035	0.774989	0.121821	0.61068	0.0908389	0.574563	0.0465345	0.999319	6.6699e-05	0.7575	0.0307475	0.59316	0.0343306
feature_5277	0.614364	0.178637	0.999173	0.00035187	0.777351	0.112303	0.587655	0.0902843	0.586993	0.0440941	0.999303	7.99203e-05	0.765716	0.0289736	0.577151	0.0276298
feature_5069	0.61754	0.208928	0.99917	0.000375076	0.776482	0.135164	0.628731	0.0963246	0.58402	0.05078	0.999308	6.73872e-05	0.763635	0.0331798	0.6099	0.0252938
feature_5006	0.620898	0.167754	0.999153	0.00036041	0.782664	0.102075	0.600598	0.083607	0.577663	0.0395497	0.999314	7.35496e-05	0.759671	0.0265282	0.590829	0.0173587
feature_5038	0.62101	0.194392	0.999171	0.000315667	0.780406	0.122354	0.632226	0.112522	0.604735	0.049697	0.999283	6.57481e-05	0.777112	0.0322341	0.62312	0.0302669
feature_5306	0.621074	0.157256	0.999163	0.000291832	0.783138	0.0985402	0.635731	0.118243	0.605942	0.0399974	0.99928	7.64263e-05	0.778079	0.0258635	0.627378	0.0318144
feature_5117	0.623379	0.153867	0.999176	0.000237751	0.784405	0.10055	0.651954	0.0912134	0.570465	0.0335946	0.999324	4.45219e-05	0.755032	0.0221476	0.619963	0.0228931
feature_5164	0.6245	0.193402	0.999164	0.0003576	0.782561	0.122976	0.618797	0.089096	0.586307	0.0474494	0.999305	6.74189e-05	0.765205	0.0310107	0.601485	0.0342188
feature_5276	0.624944	0.1805	0.99916	0.000354135	0.784112	0.112432	0.591703	0.0882173	0.596657	0.0446945	0.999291	8.0166e-05	0.771997	0.0291254	0.580751	0.0270839
feature_5068	0.626718	0.212872	0.999158	0.000379106	0.782108	0.137042	0.633682	0.0967593	0.593596	0.0519074	0.999296	6.84053e-05	0.769864	0.0336286	0.615064	0.0251629
feature_5205	0.627656	0.227799	0.99917	0.000326347	0.780417	0.152504	0.634069	0.154284	0.56853	0.0530718	0.999327	6.39555e-05	0.753361	0.0349451	0.6042	0.0368404
feature_5039	0.630004	0.196576	0.999159	0.000319316	0.78605	0.123133	0.639463	0.110761	0.613152	0.0502956	0.999273	6.6071e-05	0.782504	0.0323906	0.630008	0.0298801
feature_5307	0.630537	0.156868	0.999151	0.000291675	0.78924	0.0977028	0.638759	0.118193	0.615361	0.0399766	0.999269	7.6185e-05	0.784114	0.0256309	0.631387	0.0317742
feature_1338	0.631775	0.15714	0.999141	0.000340532	0.790031	0.0976278	0.668463	0.0768362	0.591197	0.0392395	0.999298	7.33317e-05	0.768547	0.0258097	0.65186	0.0198055
feature_5118	0.63548	0.151481	0.999161	0.000234986	0.792341	0.0979585	0.658369	0.0915201	0.582451	0.0328222	0.99931	4.32347e-05	0.762944	0.0214154	0.627407	0.0227956
feature_5067	0.635582	0.216394	0.999147	0.000382496	0.78753	0.138646	0.638378	0.0970316	0.602864	0.0529332	0.999285	6.93225e-05	0.775847	0.0340176	0.619897	0.0252543
feature_5275	0.636122	0.182435	0.999146	0.000356142	0.791186	0.112618	0.596538	0.0868056	0.606886	0.0453261	0.999279	8.04106e-05	0.778588	0.0292787	0.584814	0.0261987
feature_5163	0.636545	0.1959	0.999149	0.000359359	0.790116	0.123801	0.627301	0.0865888	0.59805	0.0482488	0.999291	6.80154e-05	0.772833	0.0311976	0.610189	0.0336701
feature_5040	0.638705	0.198736	0.999148	0.000322974	0.791462	0.12396	0.645985	0.109375	0.621249	0.0508794	0.999264	6.64071e-05	0.787656	0.0325427	0.636248	0.0295341
feature_5308	0.640326	0.156552	0.999139	0.000291674	0.795488	0.0969845	0.643588	0.116691	0.625074	0.0399686	0.999258	7.59311e-05	0.79029	0.0254006	0.636334	0.0309972
feature_5005	0.641289	0.17513	0.999126	0.000374898	0.795356	0.104271	0.60869	0.0845243	0.595018	0.0414672	0.999293	7.57381e-05	0.770983	0.0274444	0.598323	0.0179361
feature_5206	0.643404	0.231088	0.999151	0.000330866	0.790293	0.153461	0.646242	0.154672	0.583202	0.0536312	0.999309	6.36834e-05	0.763041	0.0348378	0.614659	0.0367517
feature_5066	0.64408	0.219487	0.999136	0.000385246	0.79272	0.139982	0.643209	0.0982187	0.611774	0.0538551	0.999275	7.01349e-05	0.781556	0.0343485	0.624362	0.0256419
feature_1343	0.644346	0.22415	0.999136	0.000339023	0.793929	0.132391	0.672901	0.0864675	0.616498	0.0509606	0.999268	8.36274e-05	0.784615	0.0331164	0.657617	0.0261184
feature_5041	0.647047	0.200882	0.999137	0.000326655	0.796605	0.124841	0.651984	0.108258	0.628967	0.0514503	0.999255	6.67592e-05	0.792535	0.0326932	0.642206	0.0289773
feature_5119	0.647541	0.148769	0.999146	0.000231752	0.800182	0.0951935	0.664676	0.0915776	0.594423	0.0319842	0.999296	4.18775e-05	0.770767	0.0206589	0.634567	0.0225646
feature_5274	0.647862	0.184421	0.999132	0.000357855	0.798544	0.112855	0.601618	0.0857157	0.617643	0.0459824	0.999266	8.06477e-05	0.785462	0.0294308	0.588962	0.0251548
feature_5162	0.648558	0.197908	0.999134	0.0003603	0.797621	0.124295	0.636249	0.0848083	0.609734	0.0489265	0.999277	6.84797e-05	0.780352	0.0313083	0.618638	0.0331209
feature_5309	0.650402	0.156328	0.999126	0.000291833	0.801853	0.0963959	0.649144	0.114322	0.635043	0.0399776	0.999246	7.56674e-05	0.796577	0.0251768	0.641707	0.0299881
feature_5065	0.652161	0.22215	0.999126	0.000387362	0.797648	0.141057	0.647772	0.0991617	0.620274	0.0546718	0.999265	7.08403e-05	0.786965	0.0346235	0.628928	0.0266708
feature_5042	0.654971	0.203021	0.999127	0.000330369	0.801446	0.125776	0.657784	0.107278	0.636251	0.0520098	0.999246	6.71288e-05	0.797112	0.0328445	0.647924	0.0285644
feature_5120	0.659505	0.145777	0.99913	0.000228105	0.807893	0.092289	0.671038	0.0912469	0.606327	0.0310957	0.999282	4.04695e-05	0.778467	0.0198895	0.641433	0.0226543
feature_5207	0.659534	0.23388	0.999131	0.000334638	0.800341	0.154066	0.658018	0.154863	0.598268	0.0540645	0.999291	6.32398e-05	0.772857	0.0346447	0.625059	0.0365373
feature_5064	0.659774	0.224386	0.999117	0.000388858	0.80229	0.14188	0.65336	0.100983	0.628316	0.0553831	0.999255	7.14378e-05	0.792051	0.034845	0.634149	0.0276911
feature_5273	0.660127	0.186437	0.999116	0.000359236	0.806156	0.113133	0.607101	0.0846773	0.628893	0.0466566	0.999253	8.08704e-05	0.792587	0.0295786	0.593205	0.0242887
feature_5161	0.660483	0.199414	0.999119	0.000360413	0.805041	0.124457	0.644888	0.0836519	0.621305	0.0494777	0.999263	6.88043e-05	0.78773	0.0313435	0.626673	0.0325445
feature_5310	0.660725	0.156212	0.999113	0.000292156	0.808308	0.0959438	0.654595	0.111387	0.645226	0.040008	0.999234	7.53967e-05	0.802949	0.0249636	0.647177	0.0288761
feature_5043	0.662422	0.205159	0.999117	0.000334124	0.805957	0.126766	0.663467	0.105858	0.643049	0.0525583	0.999238	6.75168e-05	0.80136	0.0329985	0.653221	0.0282771
feature_5004	0.663221	0.182976	0.999097	0.000389813	0.808763	0.106791	0.617216	0.0857619	0.613765	0.0435123	0.999271	7.80378e-05	0.78302	0.0283766	0.606156	0.0189526
feature_5063	0.666873	0.2262	0.999108	0.000389749	0.806621	0.142461	0.658565	0.103071	0.635854	0.0559895	0.999246	7.19276e-05	0.79679	0.0350158	0.639476	0.0285399
feature_5044	0.669346	0.207295	0.999108	0.000337925	0.81011	0.127809	0.668479	0.104889	0.649313	0.0530957	0.999231	6.79227e-05	0.805254	0.0331565	0.657971	0.0281156
feature_5311	0.671258	0.156222	0.9991	0.000292648	0.814826	0.0956315	0.659995	0.108257	0.655584	0.0400638	0.999222	7.51219e-05	0.809379	0.024765	0.65315	0.0281434
feature_5121	0.671319	0.142557	0.999115	0.000224112	0.815439	0.0892826	0.677028	0.0908259	0.61811	0.0301743	0.999268	3.90336e-05	0.786013	0.0191191	0.647916	0.0227796
feature_5160	0.672262	0.200406	0.999104	0.000359699	0.812344	0.124292	0.652963	0.0831368	0.632708	0.0498985	0.99925	6.89829e-05	0.794936	0.0313046	0.634287	0.0318768
feature_5272	0.672875	0.18846	0.999101	0.00036025	0.81399	0.113439	0.612497	0.0840852	0.640596	0.0473411	0.999239	8.1071e-05	0.799931	0.0297191	0.5983	0.0241971
feature_1337	0.672975	0.181283	0.999087	0.000378572	0.814659	0.107851	0.688564	0.0896289	0.625974	0.0458794	0.999257	7.71926e-05	0.790749	0.0293777	0.66567	0.0255838
feature_5062	0.673414	0.227602	0.999099	0.000390058	0.810616	0.142813	0.663012	0.105232	0.642847	0.0564926	0.999238	7.23114e-05	0.801161	0.035139	0.645037	0.0288273
feature_5045	0.675697	0.209427	0.9991	0.000341769	0.813883	0.128899	0.672731	0.104463	0.654999	0.0536208	0.999224	6.83452e-05	0.808771	0.033319	0.662094	0.0279833
feature_5208	0.67599	0.236166	0.99911	0.000337617	0.810519	0.154311	0.669966	0.154648	0.613674	0.0543713	0.999273	6.26216e-05	0.78277	0.0343709	0.63538	0.0361503
feature_5061	0.679357	0.228606	0.999092	0.000389811	0.814254	0.14295	0.666919	0.10711	0.649255	0.0568947	0.999231	7.25919e-05	0.805148	0.0352178	0.649944	0.0291781
feature_5046	0.681432	0.211549	0.999093	0.000345651	0.817255	0.13003	0.676521	0.104434	0.660068	0.0541318	0.999218	6.87815e-05	0.811893	0.0334862	0.665449	0.0279552
feature_5312	0.681959	0.156374	0.999086	0.000293315	0.821382	0.0954586	0.66679	0.104343	0.666078	0.0401489	0.999209	7.48462e-05	0.815839	0.0245846	0.659495	0.0271978
feature_5122	0.682928	0.139169	0.999101	0.000219852	0.822789	0.0862159	0.682602	0.090415	0.629716	0.0292399	0.999254	3.75959e-05	0.793376	0.0183609	0.654251	0.022935
feature_5159	0.683841	0.20088	0.99909	0.00035816	0.819499	0.123806	0.660494	0.0831458	0.64389	0.0501861	0.999237	6.90107e-05	0.801942	0.0311931	0.641737	0.0312158
feature_5060	0.684665	0.229229	0.999085	0.000389041	0.817516	0.142885	0.671171	0.108072	0.655041	0.0571991	0.999224	7.27732e-05	0.808731	0.0352556	0.654309	0.0296584
feature_5271	0.686065	0.190465	0.999084	0.000360861	0.822018	0.113757	0.618665	0.0848018	0.65271	0.0480281	0.999225	8.12416e-05	0.807463	0.0298495	0.604394	0.0247095
feature_5047	0.686512	0.213649	0.999086	0.000349558	0.820209	0.131192	0.679783	0.104707	0.664484	0.0546258	0.999213	6.92278e-05	0.814603	0.0336574	0.66817	0.0280974
feature_5003	0.686672	0.191206	0.999066	0.000405043	0.82284	0.109578	0.627062	0.0861142	0.633886	0.0456598	0.999247	8.04287e-05	0.795738	0.0293068	0.614605	0.0201874
feature_5059	0.689303	0.229489	0.99908	0.00038778	0.820382	0.142634	0.675014	0.109171	0.660173	0.0574096	0.999218	7.286e-05	0.811898	0.035256	0.658064	0.0300373
feature_5048	0.690904	0.215714	0.99908	0.000353473	0.82273	0.132376	0.682314	0.105315	0.668217	0.0550993	0.999208	6.96792e-05	0.816885	0.0338316	0.670174	0.0282842
feature_5209	0.692712	0.237939	0.999089	0.000339768	0.820787	0.154194	0.681297	0.154533	0.629366	0.0545521	0.999255	6.18267e-05	0.792742	0.0340222	0.645746	0.0358422
feature_5313	0.69279	0.156681	0.999073	0.000294162	0.827952	0.0954218	0.673627	0.100419	0.676666	0.0402667	0.999197	7.45725e-05	0.822307	0.0244258	0.665703	0.0260721
feature_5058	0.693242	0.229408	0.999075	0.000386069	0.822838	0.142214	0.678793	0.109512	0.664621	0.0575307	0.999213	7.28583e-05	0.814634	0.0352227	0.661291	0.030459
feature_5123	0.694281	0.135681	0.999086	0.000215416	0.829911	0.0831343	0.688619	0.0886308	0.641093	0.0283154	0.999241	3.6187e-05	0.800528	0.0176286	0.660572	0.0229776
feature_5049	0.694579	0.217726	0.999075	0.000357374	0.824807	0.13357	0.684693	0.106056	0.671241	0.0555479	0.999205	7.01298e-05	0.818728	0.0340073	0.671703	0.0283028
feature_5158	0.695164	0.200834	0.999076	0.000355808	0.826474	0.12301	0.667659	0.0835897	0.654797	0.0503387	0.999224	6.88841e-05	0.80872	0.0310109	0.648845	0.030952
feature_5057	0.696458	0.229011	0.999071	0.000383946	0.824869	0.14164	0.682379	0.109147	0.668361	0.0575675	0.999208	7.27747e-05	0.816929	0.0351594	0.664812	0.0306623
feature_5050	0.697515	0.219664	0.999071	0.000361233	0.82643	0.134759	0.686334	0.107079	0.673534	0.0559668	0.999202	7.05728e-05	0.820122	0.0341826	0.672769	0.0284068
feature_1344	0.69797	0.248586	0.999069	0.000365476	0.826074	0.13952	0.690096	0.0969699	0.668266	0.0572969	0.999207	8.97104e-05	0.816845	0.0358775	0.675645	0.0293337
feature_5056	0.698928	0.228323	0.999068	0.000381455	0.826462	0.140929	0.685157	0.108835	0.671373	0.0575256	0.999205	7.26167e-05	0.818773	0.0350697	0.667804	0.0305698
feature_5270	0.699653	0.192426	0.999067	0.000361035	0.830207	0.114069	0.625319	0.0863466	0.665191	0.0487095	0.99921	8.13738e-05	0.815152	0.0299669	0.611792	0.0254452
feature_5051	0.699693	0.221505	0.999068	0.000365016	0.827594	0.135929	0.687506	0.107789	0.675081	0.0563504	0.9992	7.10005e-05	0.821058	0.034355	0.673364	0.0288163
feature_5055	0.700636	0.227373	0.999066	0.000378639	0.827608	0.140099	0.687124	0.108589	0.673639	0.0574109	0.999202	7.23922e-05	0.820159	0.0349575	0.670102	0.0303696
feature_5052	0.7011	0.223225	0.999066	0.000368689	0.828294	0.137064	0.688129	0.108333	0.675869	0.0566929	0.999199	7.1405e-05	0.821533	0.0345218	0.673289	0.0292889
feature_5054	0.701572	0.226187	0.999065	0.000375543	0.828298	0.139166	0.688276	0.108416	0.675148	0.0572296	0.9992	7.21096e-05	0.821083	0.0348264	0.671674	0.0301032
feature_5053	0.701727	0.224794	0.999065	0.000372212	0.828528	0.138149	0.688612	0.108328	0.675892	0.0569881	0.999199	7.17776e-05	0.821541	0.03468	0.672528	0.0297931
feature_5314	0.703711	0.157155	0.999059	0.000295191	0.834514	0.0955144	0.680053	0.096618	0.68731	0.04042	0.999184	7.4304e-05	0.828757	0.0242913	0.67169	0.024833
feature_5124	0.705325	0.132168	0.999072	0.000210909	0.836776	0.0800874	0.696712	0.0833759	0.652191	0.0274259	0.999228	3.48414e-05	0.807441	0.0169374	0.667414	0.0225729
feature_5157	0.706179	0.200272	0.999062	0.00035266	0.83324	0.121913	0.67422	0.0841967	0.665381	0.0503555	0.999211	6.86006e-05	0.815245	0.0307603	0.655879	0.0315903
feature_5210	0.709639	0.239199	0.999068	0.000341061	0.831105	0.153716	0.691972	0.15454	0.645285	0.0546085	0.999236	6.08545e-05	0.802734	0.0336045	0.655932	0.0357227
feature_5002	0.711613	0.19974	0.999033	0.000420478	0.837541	0.112571	0.638044	0.0864685	0.655355	0.0478854	0.999222	8.28897e-05	0.809089	0.0302192	0.623671	0.0223024
feature_5269	0.71359	0.19432	0.99905	0.000360741	0.838527	0.114358	0.633324	0.0876513	0.677995	0.0493772	0.999195	8.1459e-05	0.822965	0.0300683	0.620168	0.0256955
feature_5315	0.714686	0.157803	0.999045	0.000296408	0.841044	0.0957275	0.685946	0.0929855	0.69797	0.040611	0.999172	7.40434e-05	0.835166	0.0241835	0.677631	0.0238759
feature_5125	0.716011	0.128712	0.999058	0.000206445	0.843357	0.077129	0.704339	0.078128	0.662957	0.0265993	0.999215	3.35976e-05	0.814091	0.0163029	0.674599	0.021852
feature_5156	0.716835	0.199199	0.999049	0.000348738	0.83977	0.120528	0.681592	0.0838623	0.67559	0.0502366	0.999199	6.81592e-05	0.821491	0.0304438	0.663043	0.0321649
feature_1336	0.724142	0.21391	0.99902	0.00042125	0.843715	0.123929	0.715086	0.104584	0.669251	0.0536181	0.999206	8.21051e-05	0.817543	0.0330766	0.684454	0.030716
feature_5316	0.725675	0.15863	0.999031	0.000297814	0.847523	0.09605	0.691369	0.0895551	0.708609	0.040841	0.999159	7.37933e-05	0.841513	0.0241038	0.68337	0.0229733
feature_5126	0.726289	0.125403	0.999045	0.000202152	0.84963	0.0743167	0.711209	0.0730908	0.673343	0.0258651	0.999203	3.24972e-05	0.820454	0.0157412	0.681401	0.0208039
feature_5211	0.726711	0.239949	0.999047	0.000341474	0.841434	0.152884	0.702507	0.154293	0.661376	0.0545434	0.999217	5.97058e-05	0.812711	0.0331242	0.665994	0.0359448
feature_5155	0.727082	0.197628	0.999036	0.000344069	0.846037	0.11887	0.68942	0.0832679	0.685377	0.049983	0.999188	6.75598e-05	0.827438	0.0300639	0.67035	0.0323272
feature_5268	0.727829	0.19612	0.999032	0.000359948	0.846948	0.114602	0.641873	0.0882605	0.691073	0.0500231	0.99918	8.14885e-05	0.83087	0.0301514	0.629121	0.0253746
feature_5127	0.736113	0.122336	0.999033	0.000198168	0.855569	0.0717113	0.717947	0.0685231	0.683303	0.0252535	0.999191	3.15836e-05	0.826509	0.0152684	0.687813	0.0200085
feature_5317	0.736643	0.159638	0.999017	0.000299409	0.853931	0.0964689	0.696856	0.0857435	0.719188	0.0411102	0.999147	7.35559e-05	0.847776	0.0240532	0.68889	0.0223895
feature_5154	0.736873	0.195572	0.999024	0.000338688	0.852015	0.116955	0.696555	0.0829374	0.694697	0.0495966	0.999177	6.68038e-05	0.833064	0.0296237	0.677268	0.0321862
feature_5001	0.738012	0.2085	0.998998	0.000436013	0.85282	0.115707	0.651195	0.0871644	0.678142	0.0501665	0.999195	8.53992e-05	0.823024	0.0311009	0.633813	0.0244064
feature_5267	0.742319	0.197802	0.999015	0.000358631	0.85544	0.114785	0.651217	0.0890563	0.704377	0.0506391	0.999164	8.14537e-05	0.838837	0.0302136	0.638277	0.0253566
feature_5212	0.743865	0.240195	0.999025	0.000340993	0.851735	0.151709	0.713072	0.154289	0.67758	0.0543605	0.999198	5.83824e-05	0.822636	0.0325876	0.675941	0.0358075
feature_5128	0.745438	0.119608	0.999021	0.000194635	0.861155	0.0693758	0.724159	0.0640782	0.692791	0.024794	0.999179	3.08992e-05	0.832234	0.0148996	0.693667	0.0194729
feature_5153	0.746162	0.19305	0.999012	0.000332635	0.857682	0.114799	0.702963	0.0828372	0.703507	0.0490804	0.999166	6.58936e-05	0.838349	0.0291262	0.68369	0.0318369
feature_5318	0.747554	0.160821	0.999003	0.000301192	0.860251	0.0969703	0.703016	0.0825354	0.729671	0.0414182	0.999134	7.33331e-05	0.853937	0.0240319	0.69418	0.0219546
feature_5129	0.754223	0.117317	0.999009	0.000191699	0.866367	0.0673726	0.730047	0.059786	0.701764	0.024513	0.999169	3.04818e-05	0.837611	0.0146475	0.698945	0.0188347
feature_5152	0.754907	0.190085	0.999002	0.000325957	0.863016	0.11242	0.708608	0.0829296	0.711766	0.048438	0.999157	6.4833e-05	0.843275	0.0285746	0.689524	0.0315664
feature_5266	0.757008	0.199342	0.998996	0.000356764	0.863973	0.114886	0.660691	0.0898947	0.717858	0.0512176	0.999148	8.13459e-05	0.846833	0.0302526	0.647454	0.0254424
feature_5319	0.758372	0.162173	0.998989	0.000303161	0.866465	0.0975393	0.708784	0.0794471	0.740022	0.0417635	0.999122	7.31262e-05	0.859977	0.0240394	0.699314	0.0215869
feature_5213	0.761039	0.239948	0.999004	0.000339609	0.861968	0.150205	0.723244	0.154655	0.693839	0.0540648	0.999179	5.68877e-05	0.832478	0.0320017	0.685535	0.0360251
feature_5130	0.762426	0.115555	0.998999	0.000189501	0.871187	0.0657613	0.735643	0.0561066	0.710182	0.0244316	0.999159	3.03609e-05	0.842623	0.0145216	0.70377	0.0185027
feature_5151	0.763067	0.186704	0.998992	0.000318704	0.867995	0.109837	0.713826	0.0828984	0.719434	0.0476742	0.999147	6.36267e-05	0.847826	0.0279725	0.695502	0.0316068
feature_1345	0.765264	0.270856	0.998985	0.00039017	0.865051	0.145562	0.710851	0.100426	0.732804	0.0633748	0.99913	9.58992e-05	0.85537	0.0378592	0.695804	0.0327553
feature_5000	0.765826	0.217414	0.998961	0.000451548	0.868626	0.118928	0.664365	0.0880428	0.702209	0.0524818	0.999166	8.79356e-05	0.837492	0.0319413	0.644993	0.0259463
feature_5320	0.769065	0.163683	0.998976	0.000305309	0.872558	0.0981607	0.713981	0.0765924	0.750208	0.0421435	0.99911	7.29361e-05	0.865878	0.0240745	0.704227	0.0207145
feature_5131	0.770011	0.114405	0.998989	0.000188171	0.875599	0.0645939	0.740445	0.0530535	0.718007	0.024563	0.99915	3.05542e-05	0.847253	0.0145272	0.708321	0.0183262
feature_5150	0.770605	0.182939	0.998982	0.000310937	0.872602	0.107073	0.719207	0.0820668	0.726478	0.0467948	0.999139	6.2281e-05	0.851986	0.0273236	0.701388	0.0311733
feature_5265	0.771844	0.200718	0.998978	0.000354325	0.872516	0.114891	0.670068	0.0907221	0.731463	0.0517513	0.999132	8.11566e-05	0.854828	0.0302665	0.656484	0.0257839
feature_5132	0.776944	0.113933	0.99898	0.000187818	0.879589	0.0639114	0.744447	0.0507552	0.725203	0.0249118	0.999141	3.10649e-05	0.851487	0.0146643	0.712448	0.0180062
feature_5149	0.777487	0.178825	0.998974	0.000302719	0.876818	0.104148	0.724341	0.0807026	0.732864	0.0458063	0.999132	6.08032e-05	0.855743	0.0266318	0.706937	0.0305241
feature_5214	0.77817	0.239224	0.998982	0.000337322	0.872098	0.14839	0.73302	0.155349	0.710092	0.0536622	0.999159	5.52262e-05	0.842202	0.031373	0.694871	0.0364981
feature_5321	0.779601	0.165335	0.998962	0.000307628	0.878515	0.0988191	0.718603	0.0740036	0.760195	0.0425548	0.999098	7.2763e-05	0.871624	0.0241354	0.708782	0.0197066
feature_5133	0.783192	0.11418	0.998972	0.000188525	0.883143	0.0637391	0.747664	0.0493058	0.731738	0.025473	0.999133	3.18819e-05	0.855312	0.0149282	0.716299	0.017565
feature_5148	0.783681	0.174402	0.998966	0.000294123	0.880628	0.101087	0.729134	0.079036	0.738562	0.0447164	0.999125	5.92022e-05	0.859084	0.0259015	0.712361	0.029555
feature_1335	0.783861	0.250807	0.998942	0.00046781	0.876258	0.141561	0.741969	0.120861	0.71923	0.0615336	0.999147	8.77137e-05	0.847447	0.0364472	0.706918	0.0376776
feature_5264	0.786771	0.201909	0.998959	0.000351297	0.88104	0.114782	0.679587	0.0914006	0.745142	0.0522331	0.999116	8.08778e-05	0.862792	0.0302535	0.665323	0.0264049
feature_5134	0.788728	0.115165	0.998964	0.00019034	0.886252	0.0640847	0.750134	0.0487617	0.737582	0.0262332	0.999126	3.2982e-05	0.858717	0.01531	0.719846	0.0174203
feature_5147	0.789159	0.169716	0.99896	0.000285228	0.884019	0.0979159	0.733555	0.0769253	0.743546	0.043534	0.999119	5.74882e-05	0.861998	0.0251372	0.717046	0.0285742
feature_5322	0.78995	0.16711	0.998949	0.000310109	0.884324	0.0994991	0.722647	0.0717136	0.769953	0.0429931	0.999087	7.26065e-05	0.877202	0.0242197	0.712874	0.0188705
feature_5135	0.793525	0.116879	0.998958	0.000193274	0.888905	0.0649369	0.751794	0.049245	0.742711	0.0271727	0.99912	3.4333e-05	0.861691	0.0157977	0.722942	0.0177335
feature_5146	0.793896	0.164818	0.998954	0.00027612	0.886977	0.0946635	0.737414	0.074531	0.747792	0.0422688	0.999114	5.56727e-05	0.864476	0.024344	0.721105	0.0275516
feature_4999	0.795011	0.226415	0.998923	0.000466992	0.884912	0.122178	0.678062	0.0887122	0.727516	0.0548117	0.999136	9.04773e-05	0.852443	0.0327322	0.656518	0.0270413
feature_5215	0.795197	0.238041	0.998961	0.000334137	0.882087	0.146284	0.742617	0.156498	0.726282	0.05316	0.99914	5.3404e-05	0.851779	0.0307088	0.704098	0.0370981
feature_5136	0.797564	0.119288	0.998953	0.000197302	0.891095	0.0662677	0.753217	0.0497657	0.7471	0.028267	0.999115	3.58976e-05	0.864225	0.0163774	0.725585	0.0183087
feature_5145	0.797871	0.159764	0.998949	0.000266893	0.889491	0.0913607	0.740836	0.0717242	0.751282	0.040932	0.99911	5.37691e-05	0.86651	0.0235273	0.724691	0.026659
feature_5323	0.800082	0.168986	0.998936	0.000312739	0.889973	0.100186	0.726276	0.0695785	0.779452	0.0434535	0.999076	7.24659e-05	0.882597	0.0243246	0.716594	0.0181263
feature_5137	0.800824	0.122335	0.998948	0.000202363	0.892816	0.0680351	0.753938	0.0509706	0.75073	0.0294898	0.999111	3.76368e-05	0.866313	0.0170343	0.727887	0.0191382
feature_5144	0.801065	0.154615	0.998946	0.000257648	0.891552	0.0880417	0.744011	0.0685428	0.753998	0.0395361	0.999107	5.17923e-05	0.868093	0.0226932	0.727542	0.0258533
feature_5263	0.801736	0.202897	0.998941	0.000347664	0.889516	0.114549	0.68865	0.0921094	0.75884	0.0526568	0.9991	8.05017e-05	0.870695	0.030212	0.673904	0.0268028
feature_5138	0.803291	0.125946	0.998945	0.000208372	0.894064	0.0701877	0.754325	0.0521795	0.753585	0.0308141	0.999107	3.95119e-05	0.867948	0.0177539	0.729694	0.0203169
feature_5143	0.803465	0.14944	0.998943	0.000248495	0.893151	0.0847444	0.74684	0.0654303	0.755928	0.038095	0.999105	4.97595e-05	0.869222	0.0218482	0.729661	0.0250551
feature_5139	0.804954	0.13004	0.998942	0.000215219	0.894835	0.072669	0.754126	0.0537734	0.755654	0.0322135	0.999105	4.14866e-05	0.869125	0.0185224	0.730974	0.0213358
feature_5142	0.805059	0.144313	0.998941	0.000239551	0.894284	0.0815105	0.749002	0.0623699	0.757062	0.036624	0.999103	4.76896e-05	0.869891	0.0209998	0.731008	0.0242717
feature_5140	0.805805	0.134526	0.998941	0.000222784	0.895128	0.0754207	0.753111	0.0560676	0.756925	0.0336633	0.999103	4.35275e-05	0.869843	0.0193271	0.731678	0.0223806
feature_5141	0.80584	0.139313	0.998941	0.000230937	0.894944	0.0783859	0.751306	0.0589758	0.757395	0.0351404	0.999103	4.56042e-05	0.870098	0.0201564	0.731666	0.023382
feature_5324	0.809971	0.17094	0.998923	0.000315503	0.895451	0.100865	0.729924	0.066892	0.788663	0.0439301	0.999065	7.23394e-05	0.887798	0.0244467	0.719882	0.0174076
feature_5216	0.812056	0.236421	0.99894	0.000330067	0.891901	0.14391	0.752182	0.158169	0.74235	0.0525663	0.999121	5.14287e-05	0.861179	0.030016	0.713391	0.0373338
feature_5262	0.816682	0.203666	0.998922	0.000343417	0.897915	0.11418	0.697396	0.0926946	0.772504	0.0530165	0.999084	8.00209e-05	0.878509	0.0301408	0.682443	0.0271851
feature_5325	0.819592	0.172943	0.998911	0.000318383	0.900748	0.101522	0.734233	0.0651751	0.797563	0.0444169	0.999054	7.22251e-05	0.892793	0.0245824	0.72331	0.0173504
feature_4998	0.825514	0.235442	0.998883	0.000482256	0.901628	0.125406	0.692135	0.0886322	0.754013	0.0571381	0.999105	9.30031e-05	0.867823	0.0334671	0.667781	0.0281369
feature_5217	0.828686	0.234393	0.998919	0.000325131	0.901507	0.141293	0.76176	0.158248	0.758237	0.0518906	0.999103	4.93095e-05	0.870373	0.029302	0.723147	0.0371583
feature_5326	0.828922	0.17497	0.998899	0.00032136	0.905856	0.102145	0.739027	0.0643483	0.806125	0.0449069	0.999044	7.21203e-05	0.897572	0.0247279	0.726975	0.0172034
feature_5261	0.831552	0.204201	0.998904	0.000338549	0.90621	0.113667	0.705976	0.0929124	0.786081	0.0533069	0.999068	7.94286e-05	0.886205	0.0300389	0.690752	0.0276964
feature_5327	0.83794	0.176989	0.998887	0.000324413	0.910768	0.10272	0.743775	0.0642879	0.81433	0.0453933	0.999035	7.20217e-05	0.902128	0.0248791	0.73062	0.0171416
feature_1346	0.842407	0.294508	0.99889	0.000414606	0.90754	0.153207	0.733169	0.10422	0.806949	0.0701097	0.999043	0.000102723	0.8976	0.0397237	0.719516	0.0369053
feature_5218	0.845026	0.231985	0.998898	0.000319354	0.910873	0.138461	0.771673	0.155997	0.773885	0.0511433	0.999084	4.70574e-05	0.879336	0.0285742	0.732746	0.0367755
feature_5260	0.846291	0.204493	0.998886	0.000333058	0.914371	0.113006	0.714054	0.0932653	0.799517	0.0535236	0.999052	7.87186e-05	0.893757	0.0299055	0.69894	0.0284136
feature_5328	0.846626	0.17897	0.998876	0.00032752	0.915478	0.103237	0.747917	0.0647467	0.822157	0.0458689	0.999025	7.19259e-05	0.906452	0.0250318	0.734073	0.0171952
feature_1334	0.851045	0.290675	0.998853	0.000520243	0.911584	0.158347	0.771536	0.135698	0.774512	0.0694332	0.999082	9.42198e-05	0.879353	0.0395285	0.730832	0.0444787
feature_5329	0.854965	0.180885	0.998865	0.000330656	0.919981	0.103683	0.751452	0.0657014	0.829588	0.0463262	0.999017	7.18289e-05	0.910539	0.0251821	0.737089	0.0175995
feature_4997	0.857277	0.244442	0.998841	0.00049726	0.918724	0.128568	0.706124	0.0882508	0.78165	0.0594444	0.999072	9.54923e-05	0.883582	0.0341414	0.678813	0.0292578
feature_5259	0.860842	0.204535	0.998868	0.000326947	0.922373	0.112195	0.722648	0.0937547	0.812758	0.053663	0.999037	7.78853e-05	0.901139	0.0297402	0.707431	0.0287257
feature_5219	0.861017	0.229234	0.998878	0.000312769	0.919968	0.13544	0.780847	0.153683	0.789238	0.0503361	0.999066	4.46854e-05	0.888042	0.0278401	0.742314	0.0359277
feature_5330	0.862943	0.182702	0.998855	0.000333796	0.924274	0.10405	0.754417	0.067031	0.83661	0.0467581	0.999008	7.17265e-05	0.914384	0.0253258	0.739794	0.0181484
feature_5331	0.870546	0.184393	0.998845	0.000336913	0.928353	0.104326	0.757347	0.0679793	0.84321	0.0471574	0.999001	7.16142e-05	0.917982	0.025459	0.742263	0.0188985
feature_5258	0.875149	0.204321	0.99885	0.000320225	0.930188	0.111233	0.730699	0.094127	0.825752	0.053722	0.999021	7.6924e-05	0.908324	0.0295429	0.715923	0.0286785
feature_5220	0.8766	0.226176	0.998859	0.000305417	0.928766	0.13226	0.789761	0.150252	0.80424	0.0494815	0.999048	4.22094e-05	0.896467	0.0271074	0.751758	0.0351682
feature_5332	0.877766	0.185929	0.998835	0.000339983	0.932217	0.104504	0.760098	0.0690264	0.849376	0.0475172	0.998993	7.14877e-05	0.921332	0.0255778	0.744434	0.0197132
feature_5333	0.884595	0.187282	0.998826	0.000342978	0.935866	0.104576	0.762709	0.0693966	0.855103	0.0478307	0.998987	7.13424e-05	0.924432	0.0256785	0.746135	0.0204414
feature_5257	0.889155	0.203852	0.998833	0.000312906	0.937792	0.110125	0.738316	0.0944122	0.838444	0.0536986	0.999006	7.58306e-05	0.91529	0.0293137	0.724241	0.029118
feature_4996	0.890238	0.253364	0.998798	0.000511931	0.93615	0.131625	0.71974	0.0879638	0.810369	0.0617153	0.999038	9.79248e-05	0.899668	0.034752	0.690088	0.0301564
feature_5334	0.891028	0.188429	0.998818	0.000345873	0.939301	0.104534	0.76468	0.0701063	0.860383	0.0480916	0.99898	7.11741e-05	0.927282	0.0257578	0.747389	0.0209988
feature_5221	0.891719	0.222853	0.998839	0.000297345	0.937238	0.128953	0.798907	0.144619	0.818838	0.0485933	0.999031	3.96482e-05	0.904589	0.0263839	0.760767	0.0343789
feature_5335	0.897063	0.189344	0.99881	0.000348642	0.942522	0.104372	0.76601	0.0711378	0.865216	0.0482942	0.998975	7.09787e-05	0.929883	0.0258125	0.748366	0.0211865
feature_5336	0.9027	0.190006	0.998802	0.00035126	0.945534	0.104083	0.767374	0.0714139	0.869599	0.0484329	0.998969	7.07523e-05	0.932237	0.0258395	0.749479	0.020733
feature_5256	0.902806	0.203131	0.998816	0.000305011	0.945157	0.108877	0.746169	0.0937126	0.850783	0.0535916	0.998992	7.46017e-05	0.922013	0.0290532	0.732469	0.0291005
feature_5222	0.906319	0.219312	0.998821	0.000288609	0.945362	0.125549	0.80729	0.138915	0.832978	0.0476862	0.999014	3.70246e-05	0.912387	0.0256773	0.769186	0.0334748
feature_5337	0.907942	0.190397	0.998795	0.000353706	0.948338	0.103663	0.770575	0.0715276	0.873536	0.0485031	0.998965	7.04916e-05	0.934346	0.0258364	0.751437	0.0203602
feature_5338	0.912793	0.190499	0.998788	0.000355958	0.95094	0.103108	0.774007	0.0707234	0.877032	0.0485005	0.998961	7.0194e-05	0.936215	0.0258007	0.753992	0.0203973
feature_5255	0.916047	0.202165	0.9988	0.000296567	0.952262	0.107498	0.75593	0.0906687	0.862718	0.0534008	0.998978	7.32351e-05	0.92847	0.0287621	0.740609	0.0288194
feature_5339	0.91726	0.1903	0.998782	0.000357996	0.953346	0.102414	0.777071	0.0701726	0.880092	0.0484215	0.998957	6.98571e-05	0.93785	0.0257305	0.756397	0.0207941
feature_5223	0.920346	0.2156	0.998803	0.000279273	0.953113	0.12208	0.815342	0.133178	0.84661	0.0467758	0.998998	3.4367e-05	0.919842	0.0249958	0.777135	0.0323605
feature_5340	0.921353	0.189787	0.998776	0.000359803	0.955562	0.101579	0.779645	0.0702077	0.882728	0.0482635	0.998954	6.94798e-05	0.939256	0.0256242	0.75821	0.0212873
feature_4995	0.924329	0.262165	0.998753	0.000526201	0.953859	0.134546	0.73337	0.0872045	0.840108	0.0639371	0.999003	0.000100281	0.91603	0.0352971	0.702003	0.0306632
feature_1333	0.924662	0.334916	0.998754	0.000581846	0.948871	0.174306	0.801257	0.154192	0.834026	0.0778216	0.999011	0.000102431	0.912451	0.0427086	0.757504	0.051297
feature_5341	0.925084	0.188955	0.998771	0.000361366	0.957595	0.100602	0.781722	0.0708284	0.88495	0.0480245	0.998951	6.90613e-05	0.940442	0.0254806	0.759486	0.0219568
feature_1347	0.925617	0.326243	0.998788	0.000444984	0.950546	0.166132	0.75823	0.112344	0.887453	0.0791354	0.998948	0.000111683	0.941282	0.0424413	0.743517	0.0406224
feature_5342	0.928467	0.187799	0.998766	0.000362671	0.959453	0.0994831	0.783183	0.0719727	0.886774	0.0477033	0.998949	6.8602e-05	0.941415	0.0252987	0.760218	0.0226379
feature_5254	0.928826	0.200966	0.998784	0.000287608	0.959081	0.106	0.765022	0.087704	0.8742	0.053127	0.998964	7.17293e-05	0.934641	0.0284416	0.74893	0.0284771
feature_5343	0.931518	0.18632	0.998762	0.000363712	0.961145	0.0982238	0.784554	0.0741686	0.888214	0.0472998	0.998948	6.81035e-05	0.942184	0.0250783	0.760454	0.0232858
feature_5224	0.933752	0.211768	0.998786	0.000269411	0.96047	0.11858	0.822732	0.127434	0.859685	0.0458784	0.998983	3.17111e-05	0.926936	0.024347	0.784394	0.0312411
feature_5344	0.934255	0.184523	0.998758	0.000364483	0.962681	0.0968276	0.785492	0.0769722	0.889291	0.046815	0.998946	6.75683e-05	0.942761	0.0248195	0.760323	0.0237403
feature_5345	0.936699	0.182416	0.998754	0.000364984	0.964071	0.0953001	0.785895	0.0802242	0.890025	0.0462507	0.998945	6.7e-05	0.943156	0.0245229	0.760045	0.0239131
feature_5346	0.938873	0.180014	0.998751	0.000365217	0.965327	0.0936489	0.786215	0.0843296	0.890438	0.0456102	0.998945	6.64038e-05	0.943382	0.0241899	0.759937	0.0242645
feature_5347	0.940799	0.177338	0.998747	0.000365189	0.96646	0.0918846	0.786425	0.088265	0.890555	0.0448981	0.998945	6.5786e-05	0.943452	0.0238223	0.760121	0.0248488
feature_5253	0.941091	0.19955	0.998769	0.000278179	0.965594	0.104397	0.773583	0.0849083	0.88518	0.052772	0.998951	7.00837e-05	0.940504	0.0280931	0.756963	0.0278214
feature_5348	0.942504	0.174414	0.998745	0.000364914	0.967482	0.0900212	0.786358	0.0917614	0.890403	0.0441204	0.998945	6.51545e-05	0.943379	0.0234229	0.760258	0.0253538
feature_5349	0.944016	0.171276	0.998742	0.000364406	0.968406	0.088076	0.786598	0.0935449	0.890008	0.0432848	0.998945	6.45185e-05	0.943178	0.0229951	0.760427	0.0254311
feature_5350	0.945362	0.167965	0.99874	0.000363689	0.969245	0.0860709	0.786309	0.0953407	0.889402	0.0424009	0.998946	6.38887e-05	0.942866	0.0225436	0.76042	0.0252559
feature_5225	0.946487	0.207871	0.99877	0.000259109	0.967415	0.115083	0.829336	0.121697	0.872157	0.0450105	0.998968	2.91026e-05	0.933652	0.0237388	0.790975	0.0301259
feature_5351	0.946574	0.164532	0.998737	0.000362789	0.970013	0.0840326	0.785596	0.0972354	0.888615	0.0414803	0.998947	6.32772e-05	0.942457	0.0220737	0.760331	0.0249425
feature_5352	0.947683	0.161036	0.998735	0.000361738	0.970724	0.0819933	0.786149	0.0985532	0.887679	0.0405365	0.998948	6.26976e-05	0.941969	0.0215921	0.760552	0.024265
feature_5353	0.94872	0.157547	0.998733	0.000360574	0.971392	0.0799911	0.786871	0.0989194	0.886627	0.0395859	0.998949	6.21647e-05	0.94142	0.0211067	0.760578	0.0235609
feature_5354	0.949721	0.154144	0.998731	0.00035934	0.972031	0.0780706	0.788267	0.0982553	0.885495	0.0386471	0.998951	6.16941e-05	0.940827	0.0206269	0.761354	0.022359
feature_5355	0.950718	0.15092	0.998729	0.000358083	0.972658	0.0762828	0.790399	0.0964782	0.884317	0.0377415	0.998952	6.13025e-05	0.940208	0.0201634	0.762663	0.0209894
feature_5356	0.951747	0.147975	0.998727	0.000356858	0.973285	0.0746846	0.792242	0.0949148	0.883129	0.0368931	0.998953	6.10068e-05	0.939584	0.0197281	0.764499	0.0197844
feature_5252	0.952791	0.197937	0.998755	0.000268333	0.971777	0.102708	0.781735	0.0823055	0.895611	0.0523385	0.998939	6.82988e-05	0.946042	0.0277187	0.764672	0.0269787
feature_5357	0.952842	0.145419	0.998725	0.000355721	0.97393	0.0733377	0.79482	0.093517	0.881969	0.0361282	0.998955	6.08238e-05	0.938973	0.0193346	0.766424	0.018843
feature_5358	0.954041	0.143368	0.998723	0.000354735	0.974607	0.0723065	0.79802	0.0913146	0.880872	0.035475	0.998956	6.07701e-05	0.938394	0.0189972	0.768383	0.0178395
feature_5359	0.955377	0.14194	0.99872	0.000353964	0.975331	0.0716549	0.801461	0.0881566	0.879876	0.0349627	0.998957	6.08608e-05	0.937868	0.018731	0.770312	0.0172768
feature_5360	0.956888	0.141249	0.998718	0.000353476	0.976117	0.071442	0.804545	0.085288	0.879019	0.0346201	0.998958	6.11097e-05	0.937413	0.0185507	0.772158	0.0172114
feature_5226	0.958507	0.203966	0.998755	0.000248463	0.97393	0.111623	0.835147	0.115982	0.883983	0.0441892	0.998954	2.66012e-05	0.939975	0.0231786	0.7969	0.0290182
feature_5361	0.958608	0.141396	0.998715	0.000353338	0.976982	0.0717182	0.807166	0.0829725	0.878337	0.034474	0.998959	6.1528e-05	0.937051	0.0184705	0.773952	0.0171519
feature_4994	0.959477	0.270806	0.998707	0.00054001	0.9718	0.137305	0.747074	0.0859102	0.8708	0.0660971	0.998967	0.000102544	0.932618	0.0357758	0.713806	0.0310349
feature_5362	0.960574	0.142466	0.998712	0.000353617	0.97794	0.0725202	0.810233	0.0810194	0.877868	0.0345474	0.99896	6.21244e-05	0.9368	0.0185023	0.775461	0.0172246
feature_5363	0.962819	0.144519	0.998708	0.000354381	0.979007	0.0738681	0.813361	0.0790686	0.877648	0.0348581	0.99896	6.29047e-05	0.93668	0.0186554	0.776864	0.0176571
feature_5251	0.963878	0.196152	0.998741	0.000258132	0.977612	0.100951	0.790011	0.0799935	0.905449	0.0518306	0.998927	6.63761e-05	0.951237	0.0273203	0.772042	0.0260662
feature_5364	0.965379	0.147586	0.998704	0.000355689	0.980197	0.075764	0.816034	0.0777864	0.877712	0.0354166	0.99896	6.3871e-05	0.93671	0.0189355	0.77824	0.0178461
feature_5365	0.968285	0.151671	0.9987	0.0003576	0.981526	0.0781923	0.818249	0.0772165	0.878097	0.0362262	0.998959	6.50224e-05	0.936909	0.0193442	0.779631	0.0182605
feature_5227	0.969769	0.200109	0.998741	0.000237584	0.979998	0.108237	0.840188	0.110323	0.89512	0.0434312	0.998941	2.42853e-05	0.94589	0.0226734	0.802298	0.0280376
feature_5366	0.971572	0.156746	0.998695	0.000360161	0.983009	0.0811221	0.820006	0.0773829	0.878836	0.0372825	0.998958	6.63546e-05	0.937294	0.0198793	0.780899	0.0188267
feature_5250	0.974306	0.194224	0.998728	0.000247653	0.983078	0.0991502	0.798071	0.0776582	0.91465	0.0512534	0.998917	6.43182e-05	0.956071	0.0269007	0.77895	0.0249572
feature_5367	0.975269	0.162764	0.99869	0.000363413	0.98466	0.0845106	0.821627	0.0781097	0.879963	0.0385749	0.998957	6.78602e-05	0.937884	0.0205346	0.781911	0.0195285
feature_5368	0.979407	0.169657	0.998684	0.000367387	0.986493	0.088307	0.823199	0.0792847	0.881509	0.0400872	0.998955	6.95293e-05	0.938694	0.0213011	0.782946	0.0205577
feature_5228	0.980233	0.19636	0.998727	0.0002266	0.985606	0.104961	0.844891	0.104986	0.90553	0.0427525	0.998928	2.22559e-05	0.951386	0.0222298	0.807013	0.0271481
feature_5369	0.984015	0.177345	0.998678	0.000372101	0.988523	0.0924557	0.824488	0.0808279	0.883507	0.0417997	0.998953	7.13496e-05	0.939741	0.0221676	0.783592	0.0216375
feature_5249	0.984032	0.192188	0.998716	0.000236986	0.988156	0.0973313	0.805874	0.0750132	0.923175	0.050613	0.998907	6.21287e-05	0.960528	0.026463	0.785279	0.0238014
feature_5370	0.98912	0.185742	0.998671	0.000377564	0.990761	0.0968996	0.825328	0.0829152	0.885984	0.0436903	0.99895	7.3307e-05	0.94104	0.0231215	0.783907	0.0226584
feature_5229	0.989864	0.192776	0.998715	0.000215658	0.990742	0.101829	0.848897	0.0997667	0.915178	0.042168	0.998917	2.0637e-05	0.956449	0.0218531	0.810993	0.0262681
feature_5248	0.993013	0.19008	0.998705	0.000226238	0.992831	0.0955225	0.813368	0.0721231	0.930985	0.0499171	0.998897	5.98126e-05	0.964595	0.0260105	0.79104	0.0229975
feature_5371	0.994746	0.194759	0.998663	0.00038377	0.993222	0.101582	0.826413	0.0855536	0.888968	0.0457359	0.998946	7.53859e-05	0.942604	0.0241494	0.784495	0.0238104
feature_4993	0.995605	0.279257	0.99866	0.000553306	0.989925	0.13988	0.761012	0.0841416	0.902375	0.068184	0.998929	0.000104694	0.949383	0.0361883	0.725866	0.031459
feature_5230	0.998629	0.189413	0.998704	0.000204923	0.995393	0.0988796	0.852903	0.0950274	0.92403	0.0416909	0.998906	1.95639e-05	0.961072	0.021548	0.814266	0.0255552
feature_5372	1.00092	0.204308	0.998655	0.000390705	0.995918	0.106448	0.827412	0.0887204	0.892486	0.0479134	0.998942	7.75698e-05	0.944445	0.0252377	0.785411	0.0245794
feature_5247	1.00121	0.187945	0.998696	0.000215537	0.997085	0.0937545	0.820208	0.069346	0.938045	0.0491743	0.998889	5.73761e-05	0.968258	0.0255471	0.796413	0.0225978
feature_1332	1.00355	0.386104	0.998646	0.000655248	0.987111	0.190933	0.831044	0.169232	0.896954	0.0876058	0.998937	0.000113367	0.946163	0.0464912	0.783902	0.0559146
feature_5231	1.0065	0.186325	0.998694	0.000194589	0.999551	0.0961467	0.856468	0.0906292	0.932059	0.0413318	0.998897	1.91535e-05	0.965244	0.0213176	0.817015	0.024919
feature_5373	1.00766	0.214301	0.998646	0.00039834	0.998859	0.111445	0.829305	0.0906586	0.896561	0.0502003	0.998937	7.98415e-05	0.946575	0.026373	0.786198	0.0253568
feature_5246	1.00859	0.185827	0.998687	0.000205029	1.0009	0.0920607	0.826318	0.066788	0.944322	0.0483944	0.998882	5.48268e-05	0.971503	0.0250773	0.801214	0.022362
feature_1348	1.01204	0.372102	0.998683	0.000488615	0.992073	0.186533	0.78524	0.126442	0.971642	0.0917649	0.998848	0.000124514	0.984835	0.0466786	0.77173	0.0455645
feature_5232	1.01345	0.18356	0.998685	0.000184872	1.00321	0.0936642	0.859221	0.0864085	0.939237	0.0410989	0.998888	1.9463e-05	0.968958	0.0211637	0.819256	0.0245291
feature_5374	1.01498	0.224658	0.998636	0.00040664	1.00206	0.116525	0.831808	0.0921139	0.901216	0.0525751	0.998932	8.21834e-05	0.949004	0.0275423	0.786971	0.0261074
feature_5245	1.01511	0.183776	0.998679	0.000194891	1.00427	0.0904761	0.831818	0.0644107	0.949786	0.0475887	0.998875	5.21741e-05	0.974321	0.0246059	0.805396	0.0221723
feature_5233	1.01945	0.181162	0.998677	0.000176013	1.00636	0.0914631	0.861158	0.082396	0.945542	0.0409968	0.998881	2.04654e-05	0.972207	0.0210866	0.821134	0.0241193
feature_5244	1.02076	0.181842	0.998672	0.000185321	1.00718	0.0890371	0.836955	0.0622233	0.95441	0.0467694	0.99887	4.94289e-05	0.9767	0.0241381	0.808869	0.0220562
feature_5375	1.02291	0.2353	0.998626	0.000415558	1.00552	0.121643	0.834243	0.0937731	0.90647	0.0550172	0.998926	8.45779e-05	0.95174	0.0287334	0.788009	0.0266822
feature_5234	1.02449	0.179165	0.99867	0.000168273	1.009	0.0895706	0.86228	0.0786254	0.950955	0.0410268	0.998874	2.20636e-05	0.974987	0.0210851	0.822383	0.0237049
feature_5243	1.02549	0.180079	0.998666	0.00017655	1.00962	0.0877807	0.841501	0.0608197	0.958171	0.04595	0.998866	4.66046e-05	0.978633	0.0236798	0.811692	0.0220554
feature_5235	1.02856	0.177595	0.998665	0.000161915	1.01112	0.0880088	0.862588	0.0751322	0.955461	0.0411866	0.998869	2.41295e-05	0.977294	0.0211562	0.822909	0.0233733
feature_5242	1.02929	0.178538	0.998662	0.000168826	1.01157	0.0867436	0.845902	0.0610951	0.961048	0.0451448	0.998862	4.37169e-05	0.98011	0.0232372	0.814305	0.0220302
feature_5376	1.03145	0.246154	0.998615	0.00042504	1.00926	0.126758	0.836841	0.0958	0.912342	0.0575076	0.998919	8.70074e-05	0.954791	0.0299347	0.789105	0.0273357
feature_5236	1.03164	0.176468	0.998661	0.000157192	1.01273	0.086794	0.862389	0.0720305	0.959047	0.0414705	0.998865	2.65387e-05	0.979124	0.021296	0.822949	0.0231506
feature_5241	1.03214	0.17727	0.998659	0.000162414	1.01303	0.0859606	0.849579	0.0618881	0.963024	0.0443688	0.99886	4.0785e-05	0.981126	0.0228169	0.816749	0.0221371
feature_4992	1.03263	0.287489	0.998612	0.000566043	1.00819	0.142257	0.775608	0.0814076	0.934758	0.070188	0.998891	0.000106716	0.966276	0.0365352	0.738374	0.0325197
feature_5237	1.03373	0.175789	0.998658	0.000154311	1.01381	0.085935	0.861416	0.069254	0.961706	0.0418698	0.998862	2.91864e-05	0.980477	0.0214993	0.822442	0.0233024
feature_5240	1.03401	0.176323	0.998657	0.000157569	1.01399	0.0854639	0.853701	0.0631218	0.964086	0.0436378	0.998859	3.78325e-05	0.981674	0.0224257	0.818624	0.0224474
feature_5238	1.03482	0.175551	0.998656	0.000153406	1.01438	0.0854329	0.85964	0.0668254	0.963432	0.0423732	0.99886	3.19906e-05	0.981353	0.0217598	0.821538	0.0232739
feature_5239	1.03491	0.175738	0.998656	0.000154514	1.01444	0.0852807	0.857067	0.0647734	0.964224	0.0429674	0.998859	3.48887e-05	0.981751	0.022071	0.820172	0.0229599
feature_5377	1.04063	0.257151	0.998603	0.000435026	1.01328	0.131833	0.839008	0.0981513	0.918846	0.0600285	0.998911	8.94546e-05	0.95816	0.0311354	0.790213	0.0281399
feature_5378	1.05045	0.268226	0.99859	0.000445452	1.01758	0.136834	0.840897	0.100826	0.925996	0.0625632	0.998902	9.19026e-05	0.961852	0.0323254	0.791544	0.028847
feature_5499	1.05148	0.291847	0.998572	0.000589442	1.01759	0.141398	0.840056	0.131538	1.00764	0.0731946	0.998802	0.000140276	1.00328	0.03668	0.829128	0.0333579
feature_5498	1.0518	0.289047	0.998572	0.000588332	1.01797	0.139362	0.839115	0.128538	1.00721	0.0724961	0.998803	0.000139934	1.00307	0.0363788	0.828378	0.0326764
feature_5500	1.05192	0.294615	0.998571	0.000590551	1.01758	0.143392	0.840704	0.134667	1.00879	0.0738936	0.998801	0.000140597	1.00384	0.0369659	0.829529	0.0340651
feature_5497	1.05291	0.286225	0.998571	0.000587217	1.01874	0.137293	0.838077	0.125604	1.00752	0.0718024	0.998802	0.000139576	1.00323	0.0360644	0.827256	0.0320272
feature_5501	1.05312	0.297346	0.99857	0.000591665	1.01795	0.145336	0.841292	0.137908	1.01064	0.0745891	0.998799	0.000140894	1.00475	0.0372351	0.82971	0.0347837
feature_5496	1.05481	0.28339	0.998569	0.000586089	1.01989	0.135203	0.836684	0.122817	1.00857	0.0711186	0.998801	0.000139203	1.00377	0.0357388	0.825797	0.0314595
feature_5502	1.05504	0.300033	0.998567	0.000592789	1.01868	0.147221	0.841522	0.141296	1.01317	0.0752779	0.998796	0.000141164	1.006	0.0374865	0.829679	0.0354883
feature_5495	1.05752	0.280557	0.998565	0.000584941	1.02144	0.133104	0.834901	0.120223	1.01039	0.0704501	0.998799	0.00013882	1.00468	0.0354048	0.824156	0.031145
feature_5503	1.05767	0.302673	0.998564	0.000593926	1.01975	0.149043	0.841748	0.144432	1.01635	0.0759573	0.998792	0.000141405	1.00758	0.0377193	0.82939	0.0361668
feature_5379	1.06092	0.27932	0.998577	0.000456246	1.02218	0.14173	0.843439	0.104568	0.933802	0.0650963	0.998893	9.43348e-05	0.96587	0.0334954	0.792883	0.0297356
feature_5504	1.06099	0.305266	0.99856	0.00059508	1.02117	0.150797	0.841656	0.147618	1.02018	0.076625	0.998788	0.000141614	1.00947	0.0379331	0.82898	0.0368281
feature_5494	1.06105	0.277739	0.998561	0.000583767	1.02339	0.13101	0.833605	0.118616	1.01298	0.0698029	0.998796	0.00013843	1.00598	0.0350653	0.822674	0.0308596
feature_5505	1.06496	0.30781	0.998555	0.000596254	1.02292	0.152479	0.841229	0.15085	1.02461	0.0772795	0.998783	0.000141788	1.01166	0.038128	0.828761	0.0375376
feature_5493	1.06541	0.274954	0.998556	0.000582558	1.02573	0.128935	0.832997	0.118221	1.01635	0.0691837	0.998792	0.000138037	1.00767	0.0347234	0.821803	0.0306082
feature_5506	1.06957	0.310307	0.998549	0.000597451	1.02498	0.154085	0.841621	0.152883	1.02963	0.0779194	0.998777	0.000141927	1.01413	0.0383042	0.828956	0.0379241
feature_4991	1.07047	0.295481	0.998563	0.000578185	1.02654	0.144425	0.789781	0.078925	0.96787	0.0721002	0.998852	0.000108594	0.983253	0.0368182	0.751606	0.034069
feature_5492	1.07061	0.272219	0.99855	0.000581304	1.02846	0.126895	0.832093	0.11804	1.02051	0.0685992	0.998787	0.000137645	1.00973	0.0343828	0.821352	0.0300355
feature_5380	1.07204	0.290375	0.998562	0.000467338	1.02707	0.146497	0.845914	0.10889	0.942272	0.0676132	0.998883	9.67353e-05	0.970213	0.0346369	0.794073	0.0305965
feature_5507	1.07479	0.312758	0.998543	0.000598673	1.02734	0.155615	0.844238	0.153283	1.0352	0.0785439	0.99877	0.000142027	1.01687	0.0384623	0.829772	0.0379306
feature_5491	1.07663	0.269555	0.998543	0.000579995	1.03158	0.124907	0.831824	0.117656	1.02546	0.0680565	0.998781	0.000137257	1.01219	0.0340469	0.821644	0.029406
feature_5508	1.08059	0.315166	0.998535	0.000599922	1.02998	0.157065	0.847227	0.152522	1.0413	0.0791525	0.998763	0.000142089	1.01986	0.038603	0.831258	0.0382578
feature_5490	1.0835	0.266984	0.998534	0.000578621	1.03509	0.122987	0.83194	0.117336	1.03119	0.067563	0.998775	0.000136876	1.01503	0.0337195	0.822705	0.0291366
feature_5381	1.08382	0.301339	0.998547	0.000478654	1.03225	0.151109	0.848721	0.113811	0.951412	0.0701006	0.998872	9.90887e-05	0.97488	0.0357421	0.795699	0.0317551
feature_1331	1.0865	0.445705	0.998531	0.000740646	1.02536	0.209572	0.856246	0.184563	0.962766	0.0995097	0.998859	0.000127533	0.980138	0.051177	0.804832	0.0607601
feature_5509	1.08694	0.317535	0.998528	0.000601199	1.03289	0.158434	0.850163	0.151259	1.0479	0.079745	0.998755	0.00014211	1.02308	0.0387274	0.833451	0.0384329
feature_5489	1.09121	0.264527	0.998525	0.000577169	1.03897	0.12115	0.832897	0.116252	1.03771	0.0671258	0.998767	0.000136505	1.01824	0.0334045	0.824455	0.0287508
feature_5510	1.09381	0.319868	0.998519	0.000602505	1.03605	0.159721	0.853073	0.149449	1.05496	0.0803215	0.998747	0.00014209	1.02652	0.0388366	0.835907	0.0385983
feature_5382	1.09625	0.312162	0.998531	0.000490117	1.03773	0.155549	0.851236	0.119145	0.961225	0.072546	0.998861	0.00010138	0.979868	0.0368041	0.79787	0.0326213
feature_5488	1.09974	0.262208	0.998515	0.000575627	1.04323	0.119413	0.835762	0.114218	1.04502	0.0667521	0.998758	0.000136147	1.02183	0.0331055	0.826394	0.0283585
feature_1349	1.10033	0.432284	0.998577	0.000547889	1.03149	0.213181	0.819083	0.148681	1.05786	0.107818	0.998746	0.00014182	1.02746	0.0522617	0.804438	0.05292
feature_5511	1.10117	0.322169	0.99851	0.000603839	1.03945	0.160925	0.855841	0.14783	1.06246	0.080882	0.998738	0.000142027	1.03017	0.0389319	0.838846	0.0382439
feature_5512	1.109	0.324441	0.9985	0.000605203	1.04307	0.162045	0.858724	0.146048	1.07036	0.0814271	0.998729	0.000141922	1.03399	0.0390146	0.841965	0.0378548
feature_4990	1.10904	0.303218	0.998512	0.000589701	1.04494	0.146377	0.805587	0.0752394	1.00163	0.073913	0.998812	0.000110315	1.00027	0.0370392	0.765118	0.0359147
feature_5487	1.1091	0.260051	0.998503	0.000573981	1.04786	0.117791	0.838497	0.1126	1.0531	0.0664485	0.998749	0.000135805	1.02579	0.0328261	0.828105	0.0279677
feature_5383	1.10933	0.322797	0.998515	0.000501655	1.04351	0.159798	0.853531	0.124888	0.971711	0.0749377	0.998848	0.000103596	0.985174	0.0378164	0.800429	0.0336914
feature_5513	1.11725	0.326687	0.99849	0.000606594	1.04689	0.163079	0.861434	0.143919	1.07863	0.0819571	0.998719	0.000141774	1.03798	0.0390861	0.844892	0.0373847
feature_5486	1.11928	0.258078	0.998491	0.000572215	1.05284	0.116296	0.840905	0.111492	1.06195	0.0662215	0.998738	0.00013548	1.0301	0.0325698	0.829607	0.0278818
feature_5384	1.12307	0.333199	0.998497	0.00051319	1.04957	0.163843	0.857012	0.131556	0.982868	0.0772648	0.998835	0.000105722	0.99079	0.0387736	0.803244	0.0351501
feature_5514	1.1259	0.328911	0.998479	0.000608012	1.05089	0.164027	0.864705	0.142687	1.08724	0.0824724	0.998709	0.000141582	1.04212	0.0391478	0.847527	0.0369632
feature_5485	1.13027	0.256312	0.998478	0.000570314	1.05816	0.114941	0.843264	0.1108	1.07156	0.0660764	0.998727	0.000135173	1.03476	0.0323395	0.831258	0.027947
feature_5515	1.13492	0.331114	0.998468	0.000609453	1.05507	0.164886	0.867673	0.141461	1.09615	0.0829734	0.998699	0.000141347	1.04639	0.0392008	0.850269	0.0365685
feature_5385	1.13744	0.343329	0.998479	0.000524651	1.05591	0.167671	0.862302	0.137991	0.994689	0.0795174	0.998821	0.000107746	0.99671	0.0396706	0.806305	0.0373001
feature_5484	1.14204	0.254773	0.998464	0.000568262	1.06381	0.113734	0.845902	0.11053	1.08191	0.0660179	0.998715	0.000134886	1.03975	0.0321379	0.832806	0.0279967
feature_5516	1.14427	0.333296	0.998456	0.000610915	1.05939	0.165655	0.870432	0.139892	1.10534	0.0834604	0.998688	0.000141069	1.05076	0.0392465	0.853032	0.0363158
feature_4989	1.14824	0.310688	0.998461	0.000600569	1.06334	0.148111	0.821927	0.0725747	1.03596	0.0756202	0.998771	0.000111864	1.01727	0.0372007	0.779415	0.0373771
feature_5386	1.15243	0.353147	0.99846	0.000535964	1.06253	0.171275	0.867849	0.144843	1.00717	0.0816862	0.998806	0.000109656	1.00292	0.0405032	0.809298	0.0395186
feature_5517	1.15392	0.335459	0.998444	0.000612394	1.06386	0.166333	0.872801	0.138261	1.11476	0.0839335	0.998677	0.000140747	1.05524	0.0392858	0.855874	0.0360963
feature_5483	1.15459	0.253481	0.998448	0.00056604	1.06978	0.112684	0.848196	0.110977	1.09298	0.0660496	0.998702	0.000134618	1.04507	0.0319672	0.834324	0.0281073
feature_5518	1.16385	0.3376	0.998432	0.000613887	1.06844	0.166918	0.875586	0.135428	1.12439	0.0843928	0.998665	0.000140383	1.05979	0.0393198	0.858651	0.0355189
feature_5482	1.1679	0.252453	0.998432	0.00056363	1.07606	0.111793	0.850144	0.112122	1.10476	0.066174	0.998688	0.00013437	1.05069	0.031829	0.835899	0.0283817
feature_5387	1.16804	0.362616	0.998441	0.000547059	1.06941	0.174645	0.873231	0.151855	1.02029	0.0837625	0.998791	0.000111441	1.00942	0.0412679	0.813162	0.0416003
feature_1330	1.17259	0.512686	0.998412	0.000835359	1.06311	0.230196	0.883711	0.194601	1.03137	0.113575	0.998778	0.000144476	1.0143	0.0566674	0.827417	0.0669079
feature_5519	1.17401	0.339717	0.998419	0.000615387	1.07312	0.167408	0.87851	0.131893	1.13419	0.0848379	0.998654	0.000139975	1.0644	0.0393491	0.861296	0.0346396
feature_5481	1.18194	0.251703	0.998415	0.000561013	1.08262	0.111065	0.851743	0.113933	1.11722	0.066392	0.998673	0.000134139	1.05661	0.0317246	0.837265	0.0289082
feature_5388	1.18425	0.371705	0.99842	0.000557868	1.07655	0.177778	0.87939	0.157282	1.03405	0.0857384	0.998775	0.000113089	1.01619	0.0419617	0.817474	0.0437832
feature_5520	1.18438	0.341807	0.998406	0.000616888	1.07789	0.167802	0.881014	0.128488	1.14412	0.0852685	0.998642	0.000139525	1.06906	0.0393743	0.863615	0.0337037
feature_4988	1.18798	0.317887	0.99841	0.000610775	1.0817	0.149629	0.838878	0.0702575	1.07076	0.0772167	0.99873	0.000113231	1.03424	0.0373054	0.793507	0.0387356
feature_1350	1.19064	0.499992	0.998468	0.000617457	1.06948	0.241995	0.848969	0.180586	1.1456	0.125525	0.998642	0.000162394	1.06906	0.0582554	0.834127	0.0606425
feature_5521	1.19493	0.343863	0.998393	0.000618386	1.08274	0.168099	0.883095	0.12523	1.15417	0.0856838	0.99863	0.000139032	1.07375	0.0393958	0.865552	0.0328334
feature_5480	1.1967	0.25124	0.998397	0.000558168	1.08946	0.110496	0.853031	0.116367	1.13035	0.0667034	0.998658	0.000133925	1.0628	0.0316542	0.838583	0.0299895
feature_5389	1.20103	0.380381	0.998399	0.000568323	1.08394	0.180667	0.885897	0.162627	1.04843	0.0876069	0.998758	0.000114592	1.02322	0.0425823	0.821947	0.0461567
feature_5522	1.20563	0.34588	0.99838	0.000619871	1.08765	0.168297	0.884754	0.122136	1.16429	0.0860828	0.998619	0.000138497	1.07845	0.0394138	0.867138	0.0319859
feature_5479	1.21213	0.251071	0.998379	0.000555076	1.09656	0.110083	0.854305	0.119273	1.1441	0.0671065	0.998641	0.000133724	1.06925	0.0316179	0.839998	0.03125
feature_5523	1.21645	0.34785	0.998366	0.000621337	1.0926	0.168394	0.885988	0.119225	1.17446	0.0864644	0.998607	0.00013792	1.08315	0.0394282	0.868472	0.0310113
feature_5390	1.21837	0.388616	0.998377	0.000578362	1.09155	0.183311	0.892583	0.167518	1.0634	0.0893613	0.99874	0.000115939	1.03049	0.043128	0.826841	0.0481048
feature_5524	1.22736	0.349763	0.998353	0.000622776	1.09758	0.168391	0.886985	0.116619	1.18464	0.0868269	0.998595	0.000137302	1.08784	0.0394387	0.869738	0.0297191
feature_4987	1.22816	0.324815	0.998357	0.000620314	1.09997	0.150935	0.856348	0.0672853	1.10594	0.0786987	0.998689	0.000114404	1.05111	0.0373567	0.807448	0.0399061
feature_5478	1.22823	0.251198	0.998359	0.000551715	1.10389	0.109818	0.856415	0.123094	1.15846	0.0675983	0.998625	0.000133534	1.07595	0.0316148	0.841602	0.0325547
feature_5391	1.23623	0.396384	0.998355	0.000587924	1.09938	0.185708	0.898874	0.172405	1.07895	0.0909961	0.998722	0.000117123	1.03799	0.0435977	0.832414	0.0495543
feature_5525	1.23834	0.351611	0.998339	0.000624177	1.10258	0.168286	0.888244	0.114329	1.19481	0.0871686	0.998583	0.000136641	1.09251	0.039445	0.871238	0.0286702
feature_5477	1.24494	0.251619	0.998339	0.000548064	1.11145	0.109691	0.859214	0.126345	1.17339	0.0681744	0.998607	0.000133351	1.08286	0.0316435	0.843526	0.0336703
feature_5526	1.24935	0.353381	0.998325	0.000625532	1.10759	0.168078	0.890292	0.113112	1.20495	0.0874876	0.998571	0.000135939	1.09713	0.0394464	0.87307	0.0283726
feature_5392	1.25459	0.403662	0.998332	0.00059695	1.10741	0.187856	0.904766	0.177275	1.09505	0.0925059	0.998703	0.000118136	1.04571	0.0439907	0.838435	0.0503084
feature_5527	1.26038	0.355061	0.998312	0.000626832	1.11259	0.167768	0.892145	0.112335	1.21501	0.0877816	0.998559	0.000135196	1.10171	0.0394423	0.874974	0.0281692
feature_1329	1.26168	0.584033	0.99829	0.000935057	1.10051	0.251402	0.906817	0.207291	1.10335	0.129176	0.998693	0.00016303	1.04891	0.0625488	0.848111	0.071558
feature_5476	1.26225	0.252328	0.998318	0.000544102	1.11921	0.109691	0.863092	0.127499	1.18886	0.068829	0.998589	0.00013317	1.08998	0.0317023	0.845849	0.0344112
feature_4986	1.26868	0.331477	0.998305	0.000629188	1.11812	0.152035	0.873359	0.0650397	1.14143	0.0800637	0.998647	0.000115374	1.06785	0.0373579	0.821808	0.0408189
feature_5528	1.2714	0.35664	0.998298	0.000628067	1.11758	0.167355	0.894409	0.112574	1.22499	0.0880481	0.998547	0.000134412	1.10623	0.0394316	0.876795	0.0279602
feature_5393	1.27343	0.410427	0.998309	0.000605385	1.11563	0.189755	0.910255	0.182116	1.11168	0.0938866	0.998683	0.000118972	1.05362	0.0443071	0.844911	0.0506103
feature_5475	1.28011	0.253314	0.998296	0.000539807	1.12715	0.109802	0.868091	0.126852	1.20484	0.0695556	0.99857	0.000132985	1.09728	0.0317886	0.848742	0.0348296
feature_5529	1.28239	0.358103	0.998284	0.000629226	1.12255	0.16684	0.896637	0.112167	1.23485	0.0882847	0.998536	0.000133586	1.11068	0.0394133	0.878828	0.0273449
feature_1351	1.28417	0.565096	0.998352	0.00068767	1.10756	0.268062	0.88192	0.205695	1.23523	0.142458	0.998536	0.00018389	1.10995	0.063516	0.860655	0.0680275
feature_5394	1.2927	0.416662	0.998284	0.000613178	1.12401	0.191406	0.915335	0.186916	1.1288	0.0951345	0.998663	0.000119625	1.0617	0.0445473	0.851488	0.0506728
feature_5530	1.29332	0.359439	0.99827	0.000630301	1.12748	0.166224	0.899572	0.111019	1.24457	0.0884887	0.998524	0.00013272	1.11505	0.0393864	0.881242	0.0274284
feature_5474	1.29849	0.254563	0.998274	0.000535159	1.13526	0.11001	0.87317	0.126663	1.22128	0.0703462	0.998551	0.000132792	1.10475	0.0318998	0.852499	0.035355
feature_5531	1.30418	0.360632	0.998256	0.000631281	1.13237	0.165507	0.902826	0.111055	1.25413	0.0886573	0.998513	0.000131813	1.11933	0.0393497	0.884244	0.0274431
feature_4985	1.30945	0.337884	0.998252	0.000637409	1.13611	0.152939	0.890312	0.0634274	1.17712	0.0813107	0.998604	0.000116134	1.08444	0.0373128	0.836375	0.0415246
feature_5395	1.31238	0.422351	0.99826	0.000620279	1.13254	0.192808	0.92243	0.190026	1.1464	0.0962465	0.998642	0.000120089	1.06995	0.0447123	0.857742	0.0506954
feature_5532	1.31495	0.361671	0.998243	0.000632158	1.13721	0.164691	0.906106	0.110459	1.26352	0.0887878	0.998502	0.000130866	1.12352	0.039302	0.887167	0.027497
feature_5473	1.31734	0.256056	0.998251	0.000530137	1.14351	0.110298	0.880182	0.123675	1.23814	0.0711926	0.998531	0.000132583	1.11235	0.0320327	0.857599	0.0355336
feature_5533	1.32561	0.362543	0.998229	0.000632923	1.142	0.163777	0.909173	0.109707	1.27272	0.0888775	0.998491	0.00012988	1.1276	0.039242	0.89029	0.0272938
feature_5396	1.33242	0.427479	0.998235	0.000626643	1.14119	0.193963	0.929476	0.193257	1.16442	0.0972205	0.998621	0.000120361	1.07834	0.0448034	0.863994	0.0507935
feature_5534	1.33615	0.363235	0.998216	0.000633567	1.14672	0.162767	0.911796	0.109252	1.2817	0.0889237	0.998481	0.000128854	1.13158	0.0391686	0.893433	0.0269995
feature_5472	1.33663	0.257772	0.998227	0.000524722	1.15189	0.110649	0.887463	0.120965	1.2554	0.0720855	0.99851	0.000132353	1.12008	0.0321838	0.863765	0.035206
feature_5535	1.34656	0.363737	0.998202	0.000634085	1.15137	0.161665	0.915171	0.107297	1.29046	0.0889241	0.99847	0.000127791	1.13545	0.0390805	0.896564	0.0268622
feature_4984	1.35035	0.344052	0.998199	0.000644995	1.15389	0.153659	0.907003	0.0625202	1.21292	0.0824396	0.998562	0.000116678	1.10082	0.0372254	0.8511	0.0420525
feature_5397	1.35279	0.432037	0.99821	0.000632229	1.14996	0.194872	0.936112	0.196622	1.18284	0.0980552	0.998599	0.000120438	1.08685	0.0448224	0.871181	0.0516966
feature_1328	1.35486	0.656527	0.998163	0.00103593	1.1384	0.271349	0.927686	0.222109	1.18012	0.14546	0.998602	0.000181989	1.08461	0.0683413	0.866559	0.0771982
feature_5471	1.35632	0.259686	0.998203	0.000518894	1.16037	0.111045	0.896114	0.119855	1.27299	0.0730153	0.99849	0.000132094	1.1279	0.0323497	0.870812	0.0343657
feature_5536	1.35682	0.364038	0.998189	0.00063447	1.15595	0.160472	0.918965	0.105198	1.29899	0.0888762	0.99846	0.00012669	1.1392	0.0389767	0.899748	0.026597
feature_5537	1.36692	0.36413	0.998176	0.000634717	1.16045	0.159191	0.92329	0.103276	1.30727	0.0887782	0.998451	0.000125555	1.14283	0.0388563	0.902866	0.0260349
feature_5398	1.37345	0.436015	0.998184	0.000636997	1.15882	0.195538	0.942731	0.199401	1.20163	0.0987496	0.998577	0.000120317	1.09546	0.0447715	0.878843	0.0522475
feature_5470	1.37635	0.261773	0.998179	0.000512636	1.16893	0.11147	0.905572	0.118341	1.29089	0.0739721	0.998469	0.000131799	1.1358	0.0325264	0.878409	0.033196
feature_5538	1.37686	0.364007	0.998163	0.000634824	1.16487	0.157827	0.928837	0.102421	1.31529	0.0886284	0.998441	0.000124386	1.14634	0.0387182	0.90611	0.0249028
feature_1352	1.38245	0.618775	0.998227	0.000750324	1.14736	0.287265	0.91456	0.221444	1.32762	0.15659	0.998426	0.000204081	1.15066	0.067211	0.889779	0.0736968
feature_5539	1.38662	0.363663	0.998151	0.000634787	1.16921	0.156384	0.93394	0.102162	1.32305	0.0884254	0.998432	0.000123186	1.14972	0.038562	0.909723	0.0244173
feature_4983	1.3913	0.350001	0.998146	0.000651975	1.17144	0.15421	0.923749	0.0621164	1.24873	0.0834522	0.99852	0.000116999	1.11697	0.0370998	0.86586	0.0425417
feature_5399	1.39435	0.439409	0.998158	0.000640912	1.16775	0.195962	0.951024	0.20102	1.22073	0.099304	0.998554	0.000119997	1.10414	0.0446532	0.886662	0.052504
feature_5540	1.39621	0.363096	0.998138	0.000634609	1.17347	0.154866	0.938548	0.102487	1.33055	0.0881685	0.998423	0.000121959	1.15298	0.0383869	0.913735	0.0243599
feature_5469	1.39668	0.264004	0.998154	0.000505932	1.17756	0.111908	0.915223	0.116297	1.30904	0.0749459	0.998447	0.000131461	1.14376	0.0327105	0.886011	0.0322267
feature_5541	1.40562	0.362305	0.998126	0.00063429	1.17764	0.15328	0.943011	0.104051	1.33778	0.0878573	0.998415	0.000120707	1.15612	0.0381927	0.918159	0.0244138
feature_5542	1.41486	0.361294	0.998114	0.000633835	1.18172	0.151632	0.947399	0.106643	1.34474	0.0874921	0.998407	0.000119435	1.15913	0.0379794	0.922698	0.0245022
feature_5400	1.41545	0.442215	0.998132	0.000643944	1.17672	0.196147	0.959659	0.203234	1.24011	0.0997192	0.998531	0.000119477	1.11289	0.0444706	0.894464	0.0527873
feature_5468	1.41726	0.266351	0.998129	0.000498768	1.18624	0.112343	0.924764	0.114538	1.32739	0.0759266	0.998426	0.000131071	1.15175	0.032898	0.893485	0.031242
feature_5543	1.42391	0.360068	0.998102	0.000633251	1.18572	0.149928	0.951426	0.109653	1.35143	0.0870739	0.998399	0.000118148	1.16202	0.037747	0.927288	0.02462
feature_4982	1.43218	0.355757	0.998093	0.000658383	1.18872	0.154606	0.940615	0.0615892	1.28446	0.0843513	0.998478	0.000117096	1.13286	0.0369406	0.880361	0.0430703
feature_5544	1.43279	0.358636	0.99809	0.000632546	1.18963	0.148176	0.955586	0.112409	1.35785	0.0866041	0.998391	0.000116852	1.16479	0.037496	0.931783	0.0248927
feature_5401	1.43671	0.444433	0.998105	0.000646065	1.18572	0.196097	0.96783	0.2054	1.25973	0.0999967	0.998508	0.000118759	1.12168	0.0442266	0.902573	0.0533134
feature_5467	1.43804	0.268783	0.998104	0.00049113	1.19493	0.112761	0.933886	0.113021	1.34591	0.0769045	0.998404	0.000130622	1.15975	0.0330855	0.90079	0.0304236
feature_5545	1.4415	0.357009	0.998079	0.000631732	1.19346	0.146388	0.961082	0.11367	1.36402	0.0860853	0.998384	0.000115552	1.16744	0.0372272	0.936102	0.0251595
feature_5546	1.45004	0.355203	0.998067	0.000630823	1.19721	0.144571	0.966647	0.11474	1.36993	0.0855205	0.998377	0.000114257	1.16997	0.0369416	0.940255	0.0251549
feature_1327	1.45454	0.728379	0.998028	0.00113654	1.17806	0.288767	0.950034	0.237258	1.26394	0.161824	0.998503	0.000200667	1.12232	0.0737048	0.884888	0.0828756
feature_5402	1.45807	0.446065	0.998079	0.000647251	1.19473	0.195815	0.976378	0.207937	1.27954	0.100139	0.998485	0.000117844	1.13048	0.0439249	0.910745	0.0536597
feature_5547	1.45842	0.353238	0.998056	0.000629835	1.20088	0.142739	0.971828	0.115914	1.37559	0.084914	0.99837	0.000112975	1.1724	0.0366407	0.944122	0.0251551
feature_5466	1.45897	0.271272	0.998078	0.000483011	1.20363	0.113149	0.942652	0.111784	1.36453	0.0778697	0.998382	0.000130107	1.16775	0.0332693	0.90775	0.0299424
feature_5548	1.46665	0.351138	0.998045	0.00062879	1.20448	0.140903	0.976665	0.117235	1.38102	0.0842705	0.998364	0.000111715	1.17472	0.0363262	0.947784	0.0248997
feature_4981	1.47289	0.361349	0.99804	0.000664264	1.2057	0.154866	0.957057	0.0617954	1.32002	0.0851411	0.998436	0.000116965	1.14845	0.0367523	0.894779	0.0438775
feature_5549	1.47474	0.34893	0.998034	0.000627709	1.208	0.13908	0.982265	0.119244	1.38622	0.0835962	0.998358	0.000110487	1.17694	0.0360003	0.951404	0.0244726
feature_5403	1.47948	0.447118	0.998052	0.000647482	1.20373	0.195306	0.984902	0.210792	1.2995	0.100149	0.998461	0.000116735	1.13929	0.0435691	0.918928	0.0535472
feature_5465	1.48001	0.27379	0.998053	0.000474401	1.21231	0.113496	0.951217	0.110918	1.38321	0.0788132	0.99836	0.000129518	1.17572	0.0334462	0.914743	0.029901
feature_5550	1.48271	0.346646	0.998023	0.000626617	1.21146	0.137284	0.987441	0.121334	1.39121	0.0828981	0.998352	0.000109304	1.17906	0.0356655	0.955065	0.0240117
feature_1353	1.48662	0.656549	0.998089	0.00080223	1.18994	0.297206	0.952833	0.230399	1.42371	0.166943	0.998312	0.00022173	1.19159	0.0690759	0.922637	0.0784014
feature_5551	1.49057	0.344322	0.998013	0.000625543	1.21485	0.135533	0.992188	0.123495	1.39601	0.0821842	0.998346	0.000108176	1.18111	0.0353249	0.958897	0.0236062
feature_5552	1.49832	0.342	0.998002	0.000624518	1.21819	0.133847	0.996502	0.125715	1.40063	0.0814635	0.998341	0.000107118	1.18307	0.0349818	0.962389	0.0231689
feature_5404	1.50091	0.447598	0.998026	0.000646743	1.21269	0.194574	0.993826	0.21405	1.31955	0.100032	0.998437	0.000115435	1.14807	0.0431633	0.927187	0.0533694
feature_5464	1.50109	0.276308	0.998027	0.000465297	1.22095	0.113794	0.959329	0.110293	1.4019	0.079726	0.998338	0.000128847	1.18364	0.0336132	0.92195	0.0304481
feature_5553	1.506	0.339724	0.997991	0.000623575	1.22148	0.132247	1.00038	0.127982	1.40509	0.0807463	0.998336	0.000106143	1.18496	0.0346399	0.965939	0.0227278
feature_4980	1.51334	0.366811	0.997988	0.000669669	1.22234	0.155007	0.973527	0.0621497	1.35532	0.0858275	0.998394	0.000116607	1.16372	0.0365398	0.90905	0.0445114
feature_5554	1.51361	0.337541	0.997981	0.000622749	1.22472	0.130754	1.00408	0.12986	1.4094	0.0800437	0.99833	0.000105266	1.18679	0.0343036	0.969638	0.0224458
feature_5555	1.52118	0.335506	0.99797	0.000622079	1.22792	0.129391	1.00896	0.12942	1.4136	0.079368	0.998326	0.000104502	1.18856	0.0339773	0.973893	0.0223695
feature_5463	1.52216	0.278802	0.998001	0.000455699	1.22954	0.114033	0.966979	0.109896	1.42055	0.0806	0.998316	0.000128089	1.19148	0.0337672	0.929285	0.0309729
feature_5405	1.52229	0.447517	0.997999	0.00064502	1.22159	0.193626	1.00256	0.217106	1.33966	0.0997907	0.998414	0.00011395	1.15681	0.0427116	0.935588	0.0532747
feature_5556	1.52872	0.333672	0.99796	0.000621604	1.23109	0.128184	1.01445	0.12746	1.4177	0.0787322	0.998321	0.000103866	1.19029	0.0336661	0.978197	0.0226111
feature_5557	1.53625	0.332098	0.997949	0.000621365	1.23423	0.127157	1.02006	0.124999	1.42172	0.0781501	0.998316	0.000103372	1.19198	0.0333751	0.982442	0.0231809
feature_5462	1.54318	0.281246	0.997975	0.00044561	1.23804	0.11421	0.974936	0.109665	1.4391	0.0814273	0.998294	0.000127237	1.19924	0.0339058	0.936897	0.0315617
feature_5406	1.54357	0.446888	0.997973	0.000642306	1.23042	0.192468	1.01117	0.219746	1.35977	0.0994321	0.99839	0.000112286	1.16548	0.0422185	0.94363	0.0531913
feature_5558	1.54381	0.330843	0.997939	0.000621404	1.23735	0.126335	1.02569	0.123534	1.42569	0.0776361	0.998311	0.000103037	1.19365	0.0331098	0.986709	0.0233812
feature_5559	1.5514	0.329966	0.997928	0.000621762	1.24046	0.125742	1.03091	0.122266	1.42963	0.0772049	0.998307	0.000102873	1.19531	0.0328758	0.990676	0.0234576
feature_4979	1.55341	0.372179	0.997936	0.000674656	1.23862	0.15505	0.989639	0.0627154	1.39025	0.0864174	0.998353	0.000116024	1.17864	0.0363079	0.922961	0.0451685
feature_5560	1.55905	0.329526	0.997917	0.000622482	1.24357	0.125401	1.03572	0.121221	1.43357	0.0768715	0.998302	0.000102894	1.19696	0.0326787	0.994221	0.0236444
feature_5461	1.56408	0.283621	0.99795	0.000435038	1.24644	0.11432	0.982735	0.109743	1.45751	0.082201	0.998272	0.000126283	1.20689	0.0340265	0.944788	0.0318989
feature_1326	1.56423	0.799885	0.997879	0.00123843	1.22088	0.303501	0.981136	0.245319	1.35773	0.178133	0.998392	0.000219114	1.1631	0.0785104	0.912869	0.0878562
feature_5407	1.56471	0.445728	0.997947	0.000638597	1.23915	0.191107	1.01959	0.221618	1.37983	0.0989623	0.998366	0.00011045	1.17407	0.0416884	0.951705	0.0533985
feature_5561	1.56679	0.329581	0.997907	0.000623605	1.24669	0.125332	1.04089	0.120296	1.43754	0.0766503	0.998297	0.00010311	1.19862	0.0325242	0.997413	0.0239872
feature_5562	1.57464	0.330184	0.997895	0.00062517	1.24981	0.125554	1.04582	0.119519	1.44156	0.0765554	0.998292	0.000103532	1.2003	0.0324177	1.00028	0.0245011
feature_5563	1.58263	0.331383	0.997884	0.000627214	1.25296	0.126082	1.05035	0.118927	1.44566	0.0765998	0.998287	0.000104166	1.20201	0.0323641	1.00293	0.0249616
feature_5460	1.58481	0.285907	0.997924	0.000423995	1.25473	0.114362	0.990731	0.109472	1.47572	0.0829148	0.998251	0.000125224	1.21441	0.0341275	0.952465	0.0321172
feature_5408	1.58565	0.444054	0.997921	0.000633893	1.24776	0.18955	1.02767	0.22301	1.3998	0.0983883	0.998343	0.000108452	1.18256	0.0411262	0.959907	0.0536341
feature_5564	1.59077	0.33322	0.997873	0.000629773	1.25614	0.126925	1.05446	0.118539	1.44987	0.0767953	0.998282	0.000105018	1.20376	0.032368	1.00554	0.0252106
feature_4978	1.59302	0.377493	0.997885	0.00067929	1.25451	0.155016	1.00514	0.0639377	1.42472	0.0869194	0.998312	0.000115218	1.19318	0.036062	0.936727	0.0456965
feature_1354	1.59722	0.679075	0.997939	0.000845196	1.23545	0.297689	0.993952	0.231335	1.52424	0.173729	0.998192	0.000236757	1.23304	0.0693955	0.964845	0.0813567
feature_5565	1.59909	0.335731	0.997861	0.000632876	1.25935	0.128089	1.05817	0.11837	1.45422	0.0771517	0.998277	0.00010609	1.20556	0.0324332	1.00834	0.0256051
feature_5459	1.60532	0.288087	0.997899	0.000412501	1.26288	0.114336	0.998319	0.109388	1.49368	0.0835632	0.99823	0.000124055	1.22178	0.034207	0.959864	0.0324348
feature_5409	1.60633	0.441889	0.997896	0.000628197	1.25623	0.187808	1.03571	0.223862	1.41962	0.0977183	0.998319	0.0001063	1.19093	0.0405368	0.967773	0.0537074
feature_5566	1.60763	0.33894	0.997849	0.000636552	1.26262	0.129575	1.06145	0.118437	1.45873	0.077677	0.998272	0.000107381	1.20743	0.0325627	1.01131	0.0260227
feature_5567	1.6164	0.342865	0.997837	0.00064082	1.26593	0.131379	1.06433	0.118754	1.46343	0.0783767	0.998266	0.000108888	1.20937	0.0327588	1.01401	0.0265845
feature_5568	1.62542	0.347511	0.997824	0.000645699	1.26932	0.133492	1.06678	0.119332	1.46835	0.0792541	0.99826	0.000110607	1.21139	0.0330225	1.01637	0.0272912
feature_5458	1.62555	0.29015	0.997875	0.00040058	1.27087	0.114245	1.00625	0.109284	1.51134	0.0841414	0.998209	0.00012277	1.22898	0.0342636	0.967176	0.0329922
feature_5410	1.62672	0.439256	0.997871	0.000621518	1.26454	0.185887	1.04319	0.224664	1.43924	0.0969608	0.998296	0.000104008	1.19915	0.039925	0.975336	0.0535776
feature_4977	1.63206	0.382794	0.997835	0.000683642	1.26998	0.154927	1.02001	0.0657883	1.45866	0.0873432	0.998272	0.000114195	1.20732	0.0358072	0.950548	0.0467828
feature_5569	1.63473	0.352877	0.997811	0.000651198	1.27277	0.135901	1.06908	0.120019	1.47352	0.0803096	0.998254	0.000112529	1.21352	0.0333541	1.0186	0.0278789
feature_5570	1.64434	0.358949	0.997798	0.000657324	1.27631	0.138587	1.07245	0.120368	1.47897	0.0815412	0.998248	0.000114645	1.21575	0.0337524	1.02094	0.028375
feature_5457	1.64545	0.292085	0.99785	0.000388264	1.27868	0.114092	1.01477	0.109583	1.52865	0.0846455	0.998189	0.000121368	1.236	0.0342962	0.975005	0.0339382
feature_5411	1.64674	0.436182	0.997846	0.000613869	1.27268	0.1838	1.05008	0.225435	1.45862	0.0961252	0.998273	0.000101587	1.20722	0.0392962	0.982856	0.0529716
feature_5571	1.65429	0.365705	0.997784	0.000664074	1.27995	0.14153	1.07546	0.120927	1.48471	0.0829446	0.998241	0.000116942	1.2181	0.0342157	1.02331	0.0290457
feature_5572	1.66458	0.373115	0.99777	0.00067144	1.28368	0.144705	1.07817	0.12169	1.49079	0.084513	0.998234	0.000119408	1.22058	0.0347409	1.02543	0.0296977
feature_5456	1.66496	0.293886	0.997826	0.000375596	1.28631	0.113884	1.02336	0.110724	1.54556	0.0850726	0.998169	0.000119845	1.24283	0.034304	0.982834	0.034722
feature_5412	1.66636	0.432696	0.997822	0.000605265	1.28062	0.181557	1.05636	0.226172	1.47769	0.0952215	0.998251	9.9053e-05	1.21511	0.0386554	0.990256	0.0522659
feature_4976	1.67043	0.388126	0.997785	0.000687788	1.28501	0.154805	1.03443	0.0680962	1.49196	0.0876999	0.998232	0.000112961	1.22104	0.035549	0.964167	0.0478953
feature_5573	1.67524	0.381143	0.997755	0.00067941	1.28752	0.148087	1.08085	0.122671	1.49723	0.0862376	0.998226	0.000122027	1.2232	0.0353243	1.02762	0.0300528
feature_5455	1.68404	0.295551	0.997803	0.000362625	1.29372	0.113628	1.03303	0.110819	1.56202	0.0854204	0.998149	0.0001182	1.24943	0.0342867	0.991384	0.0348656
feature_5413	1.68552	0.428828	0.997798	0.000595727	1.28835	0.179168	1.06213	0.226679	1.49642	0.0942606	0.998228	9.64222e-05	1.22281	0.0380079	0.997788	0.0516695
feature_5574	1.6863	0.389743	0.99774	0.000687964	1.29147	0.151646	1.08325	0.12399	1.50404	0.0881081	0.998218	0.000124783	1.22597	0.0359614	1.02976	0.0308746
feature_1325	1.68782	0.87303	0.997712	0.00134535	1.26796	0.316411	1.02239	0.243665	1.46457	0.194662	0.998265	0.000237958	1.20793	0.0828003	0.952333	0.091854
feature_5575	1.69777	0.398868	0.997725	0.000697075	1.29555	0.155353	1.08624	0.124792	1.51126	0.0901126	0.998209	0.000127662	1.22889	0.0366469	1.03182	0.0317725
feature_5454	1.70263	0.297079	0.99778	0.000349415	1.30091	0.113335	1.04275	0.110655	1.57798	0.0856878	0.998131	0.000116433	1.2558	0.034244	1	0.0350361
feature_5414	1.70417	0.424612	0.997775	0.00058528	1.29584	0.176647	1.06759	0.226526	1.51475	0.0932537	0.998207	9.37131e-05	1.2303	0.0373591	1.00539	0.0512257
feature_4975	1.70805	0.393532	0.997737	0.000691807	1.29958	0.154675	1.04939	0.0702217	1.52454	0.0880019	0.998194	0.000111526	1.23432	0.0352929	0.977446	0.0491337
feature_5576	1.70967	0.408465	0.997709	0.000706713	1.29977	0.15918	1.08923	0.125333	1.5189	0.0922381	0.9982	0.000130644	1.23198	0.0373752	1.03379	0.0324799
feature_5718	1.70983	0.523249	0.997679	0.00101685	1.2947	0.204871	1.06798	0.18376	1.62655	0.130591	0.998067	0.000231241	1.27454	0.0512503	1.04682	0.0469737
feature_5719	1.71018	0.529262	0.997678	0.00102171	1.29441	0.208188	1.06739	0.187085	1.6277	0.132056	0.998066	0.000232099	1.27497	0.051745	1.0459	0.0478743
feature_5717	1.71027	0.516947	0.997679	0.00101162	1.29531	0.201405	1.06821	0.180515	1.62616	0.129057	0.998068	0.000230294	1.2744	0.0507152	1.04773	0.0462092
feature_5720	1.71132	0.534983	0.997677	0.00102621	1.29444	0.211345	1.06655	0.190335	1.62958	0.133449	0.998064	0.000232863	1.27569	0.0521989	1.04526	0.0492568
feature_5716	1.71154	0.51036	0.997678	0.00100602	1.29624	0.197801	1.06809	0.177369	1.62653	0.127458	0.998067	0.000229261	1.27457	0.0501406	1.04844	0.0455469
feature_5721	1.71322	0.540413	0.997674	0.00103034	1.29478	0.214333	1.06757	0.192048	1.63217	0.134768	0.998061	0.000233531	1.2767	0.0526118	1.04538	0.0504872
feature_5715	1.71364	0.503495	0.997676	0.00100003	1.2975	0.194073	1.06762	0.174344	1.62769	0.125798	0.998066	0.000228147	1.27504	0.0495278	1.04887	0.0448569
feature_1355	1.71433	0.690861	0.997778	0.000883306	1.28327	0.290558	1.04264	0.227431	1.6298	0.177998	0.998067	0.0002498	1.27515	0.0687688	1.00877	0.0838946
feature_5722	1.71586	0.545555	0.99767	0.00103413	1.29543	0.217145	1.06973	0.192463	1.63545	0.136013	0.998057	0.0002341	1.27797	0.0529842	1.04589	0.0510636
feature_5714	1.71658	0.496364	0.997673	0.000993668	1.29909	0.190234	1.06695	0.171252	1.62965	0.124082	0.998063	0.000226956	1.27583	0.0488788	1.04892	0.044158
feature_5723	1.71922	0.550413	0.997666	0.00103757	1.29637	0.219773	1.07154	0.192857	1.63939	0.137182	0.998052	0.000234569	1.2795	0.0533167	1.04637	0.051397
feature_5713	1.72039	0.48898	0.997669	0.000986921	1.30101	0.186299	1.06602	0.168194	1.63243	0.122317	0.99806	0.000225695	1.27694	0.0481958	1.0487	0.0434599
feature_5453	1.72068	0.298477	0.997758	0.00033604	1.30785	0.113015	1.05219	0.110495	1.5934	0.0858744	0.998112	0.000114544	1.26193	0.0341762	1.00851	0.0351719
feature_5577	1.72202	0.41848	0.997692	0.000716842	1.30412	0.163096	1.09216	0.126088	1.52699	0.0944707	0.998191	0.000133714	1.23524	0.0381402	1.0358	0.0331333
feature_5415	1.72226	0.420083	0.997753	0.000573953	1.30309	0.174006	1.07442	0.223392	1.53264	0.0922124	0.998186	9.09464e-05	1.23756	0.0367141	1.01278	0.0510464
feature_5724	1.72328	0.554994	0.997661	0.00104069	1.2976	0.222211	1.07301	0.193222	1.64398	0.138275	0.998047	0.000234935	1.28128	0.0536103	1.04711	0.0516445
feature_5712	1.72507	0.481362	0.997663	0.000979794	1.30326	0.182285	1.06498	0.165455	1.63602	0.120511	0.998056	0.00022437	1.27837	0.0474817	1.04838	0.0426607
feature_5725	1.72801	0.559307	0.997655	0.00104349	1.29912	0.224457	1.07465	0.192899	1.64918	0.139294	0.998041	0.000235198	1.2833	0.0538663	1.04839	0.0516409
feature_5711	1.73062	0.473529	0.997657	0.000972288	1.30584	0.17821	1.06416	0.162915	1.64045	0.118671	0.998051	0.000222985	1.28012	0.04674	1.04796	0.0420251
feature_5726	1.73339	0.56336	0.997648	0.00104598	1.3009	0.226505	1.07614	0.192275	1.65497	0.140239	0.998034	0.000235356	1.28555	0.0540862	1.04986	0.0512097
feature_5578	1.73483	0.428854	0.997675	0.000727422	1.30863	0.167071	1.09507	0.127034	1.53555	0.0967961	0.99818	0.000136853	1.23869	0.0389355	1.03757	0.0337904
feature_5710	1.73706	0.465508	0.99765	0.000964408	1.30875	0.174092	1.06421	0.160319	1.64572	0.116807	0.998044	0.000221549	1.2822	0.0459746	1.04802	0.0413867
feature_5452	1.73814	0.299751	0.997737	0.000322591	1.31453	0.11268	1.06155	0.110094	1.60822	0.0859811	0.998095	0.000112535	1.26779	0.0340838	1.01668	0.0353563
feature_5727	1.7394	0.567165	0.997641	0.00104817	1.30295	0.228355	1.07729	0.191579	1.66133	0.141111	0.998027	0.00023541	1.28801	0.0542717	1.05161	0.0507445
feature_5416	1.73974	0.415277	0.997732	0.00056178	1.31007	0.171259	1.08174	0.220688	1.55003	0.0911491	0.998165	8.81451e-05	1.24458	0.0360784	1.02002	0.0508766
feature_5709	1.7444	0.457328	0.997641	0.000956159	1.31198	0.169952	1.06487	0.159648	1.65184	0.114931	0.998037	0.000220069	1.2846	0.0451899	1.0489	0.0406075
feature_4974	1.74483	0.399055	0.997689	0.000695782	1.31366	0.154558	1.06382	0.0728132	1.55633	0.0882624	0.998156	0.000109901	1.24714	0.0350446	0.990331	0.050094
feature_5728	1.74599	0.570733	0.997632	0.00105009	1.30525	0.230004	1.0788	0.189904	1.66822	0.141914	0.998019	0.00023536	1.29068	0.0544246	1.05312	0.0502041
feature_5579	1.74813	0.439529	0.997657	0.000738408	1.31328	0.171077	1.09757	0.128266	1.5446	0.0991996	0.99817	0.000140045	1.24231	0.0397548	1.03936	0.0350181
feature_5708	1.75263	0.449021	0.997632	0.000947546	1.31553	0.165811	1.0661	0.15909	1.6588	0.113054	0.998029	0.000218551	1.28733	0.044391	1.05067	0.0394014
feature_5729	1.75316	0.574077	0.997623	0.00105175	1.30779	0.231452	1.08029	0.187752	1.67561	0.142648	0.99801	0.000235206	1.29353	0.0545471	1.05476	0.0497169
feature_5451	1.75496	0.300913	0.997716	0.000309179	1.32093	0.112345	1.07139	0.109012	1.62242	0.0860094	0.998078	0.000110409	1.27338	0.0339677	1.02429	0.0355453
feature_5417	1.75657	0.410234	0.997711	0.000548798	1.31677	0.168419	1.08906	0.217886	1.56688	0.0900762	0.998145	8.53344e-05	1.25135	0.0354571	1.0272	0.0504011
feature_5730	1.76087	0.577208	0.997614	0.00105315	1.31056	0.232701	1.08142	0.185566	1.68348	0.143318	0.998001	0.000234948	1.29657	0.0546411	1.05605	0.0492547
feature_5707	1.76175	0.440627	0.997622	0.000938577	1.31941	0.16169	1.06793	0.158053	1.66661	0.111189	0.99802	0.000217003	1.29039	0.0435832	1.0527	0.0381643
feature_5580	1.76191	0.450446	0.997639	0.000749751	1.3181	0.175087	1.09989	0.129716	1.55416	0.101666	0.998158	0.000143271	1.24613	0.0405915	1.04137	0.0358437
feature_5731	1.7691	0.58014	0.997604	0.00105432	1.31354	0.233752	1.08252	0.183766	1.69179	0.143924	0.997991	0.00023459	1.29977	0.0547088	1.05704	0.0487141
feature_5450	1.7711	0.301978	0.997696	0.000295933	1.32705	0.112025	1.08065	0.108134	1.63593	0.0859619	0.998062	0.000108171	1.27868	0.0338289	1.03195	0.0357361
feature_5706	1.77177	0.432187	0.99761	0.00092926	1.32359	0.157613	1.07059	0.155764	1.67527	0.109349	0.99801	0.000215434	1.29376	0.0427726	1.0551	0.0369729
feature_5418	1.77269	0.404993	0.997691	0.000535051	1.32317	0.165501	1.09578	0.214921	1.58315	0.0890062	0.998126	8.25424e-05	1.25784	0.0348553	1.03429	0.0499533
feature_5581	1.7762	0.461547	0.99762	0.000761401	1.32308	0.179072	1.10294	0.131222	1.56424	0.104181	0.998146	0.000146515	1.25015	0.0414391	1.04322	0.0365968
feature_5732	1.77781	0.582887	0.997593	0.00105526	1.31673	0.234607	1.08342	0.182109	1.70052	0.14447	0.997981	0.000234131	1.30312	0.0547525	1.05771	0.048106
feature_4973	1.78067	0.404737	0.997643	0.000699798	1.32724	0.15448	1.07761	0.0758619	1.58723	0.0884959	0.99812	0.000108099	1.25947	0.0348096	1.003	0.0507709
feature_5705	1.78268	0.423747	0.997597	0.000919605	1.32808	0.153604	1.07378	0.15271	1.68478	0.107551	0.997998	0.00021385	1.29745	0.0419655	1.05769	0.0359705
feature_5449	1.78651	0.302965	0.997677	0.000283008	1.33286	0.111735	1.08944	0.10739	1.64873	0.0858424	0.998047	0.000105825	1.28368	0.033669	1.03938	0.0358625
feature_5733	1.78699	0.585459	0.997582	0.001056	1.32012	0.235271	1.08395	0.180389	1.70964	0.14496	0.99797	0.000233573	1.30661	0.0547742	1.05847	0.0475228
feature_5419	1.78807	0.399596	0.997672	0.000520585	1.32926	0.162521	1.10205	0.211468	1.59878	0.087952	0.998107	7.97997e-05	1.26406	0.0342779	1.04142	0.0496514
feature_5582	1.79101	0.472774	0.9976	0.000773305	1.32824	0.183009	1.1056	0.133065	1.57485	0.10673	0.998134	0.000149761	1.25436	0.0422911	1.04524	0.0374247
feature_5704	1.79449	0.41536	0.997584	0.000909622	1.33288	0.149685	1.07699	0.149594	1.69512	0.10581	0.997986	0.000212261	1.30145	0.0411687	1.06	0.0350716
feature_5734	1.79659	0.58787	0.99757	0.00105654	1.32368	0.235747	1.08411	0.178613	1.71911	0.145396	0.997959	0.00023292	1.31023	0.054776	1.05916	0.047063
feature_5448	1.80114	0.303894	0.997659	0.000270586	1.33836	0.111492	1.098	0.106691	1.66077	0.0856552	0.998033	0.00010338	1.28836	0.0334898	1.04671	0.0356673
feature_5420	1.80267	0.394083	0.997654	0.000505453	1.33503	0.159493	1.10888	0.205644	1.61375	0.0869259	0.99809	7.71398e-05	1.26997	0.0337296	1.04824	0.0491483
feature_5583	1.80633	0.48407	0.99758	0.000785406	1.33356	0.186873	1.10826	0.135611	1.58601	0.109299	0.99812	0.000152992	1.25878	0.0431415	1.04717	0.0382159
feature_5735	1.8066	0.590132	0.997558	0.00105691	1.32741	0.236041	1.08417	0.177076	1.72891	0.145781	0.997948	0.000232172	1.31397	0.0547601	1.05954	0.0465432
feature_5703	1.80717	0.407081	0.997569	0.000899322	1.33796	0.145883	1.08012	0.146642	1.70629	0.104143	0.997973	0.000210674	1.30575	0.0403892	1.06254	0.0347982
feature_5447	1.81496	0.304789	0.997642	0.000258878	1.34352	0.111313	1.10594	0.106313	1.67202	0.0854061	0.99802	0.000100844	1.29272	0.0332933	1.05349	0.0354662
feature_4972	1.81549	0.410619	0.997598	0.000703938	1.3403	0.154463	1.09067	0.0793624	1.61718	0.0887174	0.998085	0.000106137	1.27131	0.0345935	1.0152	0.0516349
feature_5421	1.81643	0.388498	0.997638	0.000489713	1.34047	0.156435	1.11552	0.199685	1.628	0.0859402	0.998073	7.4599e-05	1.27558	0.0332147	1.05476	0.0485199
feature_5736	1.81698	0.592255	0.997545	0.00105711	1.3313	0.236157	1.08466	0.176332	1.739	0.146118	0.997936	0.000231332	1.3178	0.0547283	1.05957	0.0460589
feature_5702	1.82072	0.39897	0.997553	0.000888718	1.34333	0.142222	1.08292	0.144036	1.71828	0.102566	0.997959	0.000209096	1.31035	0.0396343	1.06532	0.0348623
feature_5584	1.82218	0.495379	0.997559	0.000797647	1.33907	0.190643	1.11112	0.139095	1.59774	0.111872	0.998107	0.000156192	1.2634	0.0439842	1.04916	0.039087
feature_5737	1.82772	0.59425	0.997532	0.00105716	1.33534	0.236103	1.08481	0.175443	1.74935	0.14641	0.997924	0.000230403	1.32173	0.0546825	1.0598	0.0456935
feature_5446	1.82793	0.305677	0.997626	0.000248127	1.34835	0.111215	1.11325	0.10627	1.68244	0.0851014	0.998008	9.82277e-05	1.29675	0.033082	1.05967	0.0353101
feature_1324	1.82884	0.950393	0.997521	0.00146158	1.31999	0.328747	1.06885	0.242706	1.58721	0.211853	0.99812	0.000258007	1.25746	0.0866924	0.994124	0.09562
feature_5422	1.82934	0.382882	0.997622	0.000473428	1.34556	0.153361	1.12203	0.194009	1.6415	0.0850066	0.998057	7.22155e-05	1.28087	0.0327374	1.06098	0.0475218
feature_5701	1.83513	0.391089	0.997536	0.000877822	1.34897	0.138727	1.08541	0.141796	1.73108	0.101099	0.997944	0.000207536	1.31524	0.0389114	1.06787	0.035034
feature_1356	1.83813	0.697735	0.997606	0.000919798	1.33265	0.278791	1.08949	0.216081	1.74119	0.181027	0.997934	0.000261548	1.31815	0.0677928	1.05459	0.0832233
feature_5585	1.83857	0.506648	0.997538	0.000809971	1.34475	0.194297	1.11406	0.143031	1.61003	0.114438	0.998092	0.000159346	1.26824	0.0448134	1.05124	0.0401351
feature_5738	1.83877	0.596126	0.997518	0.00105707	1.3395	0.235886	1.08543	0.173663	1.75994	0.14666	0.997911	0.000229388	1.32573	0.0546243	1.06025	0.0451122
feature_5445	1.84001	0.306587	0.997611	0.0002386	1.35282	0.111215	1.12001	0.106457	1.692	0.0847486	0.997996	9.55445e-05	1.30044	0.0328586	1.06531	0.0351523
feature_5423	1.84134	0.377278	0.997607	0.000456667	1.35028	0.15029	1.12794	0.188324	1.65421	0.0841359	0.998042	7.00295e-05	1.28584	0.032301	1.06671	0.0463738
feature_4971	1.84922	0.416737	0.997555	0.000708286	1.35282	0.154529	1.10301	0.0832673	1.6461	0.0889426	0.99805	0.000104032	1.28264	0.0344018	1.02685	0.0525871
feature_5739	1.85012	0.59789	0.997504	0.00105685	1.34378	0.235511	1.08668	0.172886	1.77074	0.146871	0.997899	0.000228289	1.3298	0.0545554	1.06138	0.0445052
feature_5700	1.85039	0.383507	0.997518	0.000866647	1.35489	0.135421	1.08863	0.139752	1.74467	0.0997576	0.997928	0.000206002	1.32042	0.0382278	1.07052	0.034855
feature_5444	1.85117	0.307548	0.997598	0.000230585	1.35693	0.11133	1.12625	0.106767	1.70067	0.0843558	0.997986	9.28089e-05	1.30377	0.0326261	1.07074	0.0347653
feature_5424	1.8524	0.371726	0.997594	0.000439508	1.35464	0.147237	1.13315	0.182588	1.6661	0.083338	0.998028	6.80821e-05	1.29046	0.0319088	1.07186	0.0451677
feature_5586	1.85549	0.517824	0.997515	0.000822319	1.35062	0.197819	1.11701	0.147527	1.6229	0.116984	0.998077	0.000162439	1.27328	0.0456237	1.05357	0.0414717
feature_5443	1.86137	0.308592	0.997585	0.00022437	1.36066	0.111574	1.13183	0.107419	1.70843	0.0839323	0.997977	9.0038e-05	1.30675	0.0323877	1.07577	0.034318
feature_5740	1.86174	0.599549	0.99749	0.00105652	1.34817	0.234988	1.08758	0.172119	1.78171	0.147045	0.997886	0.00022711	1.33392	0.054477	1.0627	0.044219
feature_5425	1.86251	0.366266	0.997581	0.000422033	1.35863	0.144219	1.13766	0.176806	1.67713	0.0826217	0.998015	6.64133e-05	1.29473	0.0315631	1.07654	0.0439965
feature_5699	1.86647	0.376292	0.997499	0.000855206	1.36105	0.132328	1.09215	0.138211	1.75903	0.0985599	0.997911	0.000204499	1.32586	0.0375908	1.07315	0.0342748
feature_5442	1.87058	0.309749	0.997574	0.000220226	1.36402	0.111963	1.13674	0.108417	1.71524	0.0834878	0.997969	8.72514e-05	1.30936	0.0321471	1.08031	0.0339431
feature_5426	1.87161	0.360936	0.99757	0.000404337	1.36222	0.141255	1.14147	0.170986	1.68727	0.0819943	0.998003	6.50606e-05	1.29865	0.0312659	1.08077	0.0431763
feature_5587	1.87294	0.528859	0.997493	0.000834631	1.35667	0.201191	1.12116	0.153644	1.63635	0.119496	0.998061	0.000165457	1.27852	0.04641	1.05625	0.0424837
feature_5741	1.87359	0.60111	0.997475	0.00105608	1.35265	0.234324	1.08899	0.171208	1.79283	0.147183	0.997873	0.000225854	1.33808	0.0543904	1.06436	0.0434337
feature_5441	1.87878	0.311052	0.997563	0.000218373	1.36699	0.112509	1.14099	0.109762	1.72109	0.0830326	0.997962	8.44713e-05	1.31159	0.031908	1.08417	0.0336398
feature_5427	1.8797	0.355771	0.997561	0.000386522	1.36543	0.138359	1.14457	0.165134	1.69651	0.0814617	0.997992	6.40567e-05	1.30221	0.0310184	1.0844	0.0424088
feature_4970	1.88178	0.423124	0.997513	0.00071292	1.36478	0.154701	1.11461	0.0875291	1.67393	0.0891875	0.998018	0.000101804	1.29344	0.0342398	1.03802	0.0531813
feature_5698	1.88337	0.369516	0.99748	0.000843513	1.36746	0.129468	1.09533	0.137363	1.77416	0.0975224	0.997893	0.000203034	1.33156	0.0370071	1.07554	0.0336366
feature_5742	1.88567	0.602576	0.997461	0.00105554	1.35722	0.233527	1.09147	0.169232	1.80407	0.147289	0.99786	0.000224524	1.34228	0.0542967	1.06576	0.0425732
feature_5440	1.88595	0.31253	0.997554	0.000218957	1.36956	0.113222	1.14455	0.111448	1.72596	0.0825777	0.997957	8.1723e-05	1.31345	0.0316744	1.08745	0.0333196
feature_5428	1.88675	0.350804	0.997552	0.000368702	1.36823	0.135549	1.14696	0.159256	1.7048	0.0810278	0.997982	6.34272e-05	1.30539	0.0308209	1.08758	0.0414497
feature_5588	1.89093	0.539704	0.997469	0.000846848	1.3629	0.204399	1.12552	0.159868	1.65038	0.121963	0.998044	0.000168386	1.28398	0.0471676	1.059	0.0431052
feature_5439	1.89206	0.314211	0.997547	0.000222024	1.37173	0.114112	1.14759	0.113605	1.72983	0.0821345	0.997952	7.90346e-05	1.31493	0.0314504	1.0901	0.0330432
feature_5429	1.89274	0.346064	0.997545	0.000351006	1.37063	0.132842	1.14934	0.153792	1.71214	0.0806948	0.997973	6.31883e-05	1.3082	0.0306733	1.09029	0.0403356
feature_5438	1.8971	0.316123	0.997541	0.000227521	1.37349	0.115184	1.15002	0.116036	1.73269	0.0817143	0.997949	7.64373e-05	1.31602	0.0312405	1.09227	0.0331447
feature_5430	1.89765	0.341575	0.997539	0.000333577	1.37262	0.130251	1.15137	0.148508	1.71849	0.0804631	0.997966	6.33457e-05	1.31063	0.0305746	1.09253	0.0391509
feature_5743	1.89794	0.603951	0.997446	0.00105492	1.36186	0.232605	1.09365	0.167342	1.81541	0.147364	0.997846	0.000223123	1.3465	0.0541966	1.06718	0.0414849
feature_5437	1.90105	0.318288	0.997536	0.000235306	1.37485	0.116443	1.15185	0.118562	1.73452	0.0813287	0.997947	7.39651e-05	1.31672	0.0310489	1.09395	0.0333744
feature_5697	1.90106	0.363249	0.997459	0.000831582	1.37411	0.126862	1.09815	0.137217	1.79001	0.0966601	0.997875	0.000201613	1.33752	0.0364833	1.0777	0.0332705
feature_5431	1.90146	0.337359	0.997534	0.000316577	1.37419	0.127792	1.15279	0.143291	1.72385	0.0803311	0.997959	6.38938e-05	1.31267	0.0305233	1.09431	0.0381029
feature_5436	1.9039	0.320725	0.997532	0.000245165	1.37578	0.117888	1.15297	0.121354	1.73532	0.0809891	0.997946	7.1655e-05	1.31703	0.0308801	1.09516	0.0337434
feature_5432	1.90417	0.33343	0.997531	0.000300188	1.37535	0.125479	1.15396	0.138289	1.7282	0.0802953	0.997954	6.48164e-05	1.31433	0.030517	1.09541	0.0371255
feature_5435	1.90564	0.32345	0.99753	0.000256847	1.3763	0.11952	1.15338	0.124396	1.73509	0.0807062	0.997946	6.95457e-05	1.31694	0.0307384	1.09583	0.0341789
feature_5433	1.90578	0.3298	0.997529	0.000284615	1.37608	0.123322	1.15443	0.133435	1.73153	0.0803506	0.99795	6.60883e-05	1.31559	0.030553	1.09602	0.0360931
feature_5434	1.90626	0.326473	0.997529	0.000270085	1.3764	0.121333	1.15419	0.128749	1.73383	0.0804903	0.997948	6.7677e-05	1.31646	0.0306281	1.09614	0.0349816
feature_5589	1.90944	0.550314	0.997446	0.000858912	1.36931	0.207431	1.13	0.165617	1.665	0.124373	0.998027	0.000171213	1.28964	0.0478919	1.06219	0.0439688
feature_5744	1.91038	0.605235	0.99743	0.00105422	1.36656	0.231568	1.09547	0.165624	1.82681	0.147409	0.997833	0.000221655	1.35073	0.0540908	1.06876	0.0403376
feature_4969	1.9131	0.429807	0.997473	0.000717915	1.37618	0.154999	1.12546	0.092103	1.70059	0.089468	0.997986	9.94787e-05	1.30371	0.0341125	1.04859	0.0535472
feature_5696	1.91952	0.357562	0.997437	0.000819426	1.38098	0.124526	1.10063	0.137773	1.80658	0.0959866	0.997855	0.000200242	1.34371	0.0360248	1.07995	0.0334646
feature_5745	1.92297	0.606431	0.997415	0.00105344	1.37131	0.230423	1.09698	0.164031	1.83825	0.147425	0.99782	0.000220123	1.35496	0.0539798	1.07042	0.0389276
feature_5590	1.92849	0.560646	0.997421	0.000870765	1.3759	0.210275	1.13517	0.170052	1.68021	0.126718	0.998009	0.000173927	1.2955	0.0485789	1.06573	0.0451298
feature_4912	1.93227	0.614363	0.997412	0.000995556	1.37786	0.205496	1.2061	0.182302	1.66893	0.129574	0.998024	0.000152201	1.29105	0.0514145	1.12645	0.0517941
feature_4913	1.9323	0.616021	0.997413	0.000992738	1.37778	0.206177	1.20488	0.181991	1.66665	0.129454	0.998027	0.000150385	1.29017	0.0513821	1.1244	0.0526356
feature_4911	1.93318	0.613421	0.997409	0.000999448	1.37824	0.205071	1.20702	0.183044	1.67218	0.129862	0.99802	0.000154181	1.29231	0.0514934	1.12841	0.0507984
feature_4914	1.93325	0.618351	0.997414	0.000990968	1.37802	0.207099	1.20348	0.181969	1.66536	0.129492	0.998028	0.000148727	1.28967	0.0513925	1.12243	0.0536008
feature_4910	1.93501	0.613228	0.997405	0.00100443	1.37892	0.204913	1.20882	0.183133	1.6764	0.130324	0.998015	0.000156329	1.29393	0.0516215	1.13072	0.0496071
feature_4915	1.93515	0.621297	0.997413	0.000990196	1.37857	0.208239	1.20184	0.182283	1.66507	0.129674	0.998029	0.000147219	1.28956	0.0514409	1.12077	0.0547418
feature_5746	1.93568	0.607538	0.997399	0.0010526	1.3761	0.22918	1.09901	0.161135	1.84972	0.147414	0.997806	0.00021853	1.35919	0.0538641	1.07224	0.0375261
feature_4909	1.93774	0.6138	0.9974	0.00101048	1.3799	0.20503	1.21082	0.183025	1.68155	0.130963	0.998009	0.000158643	1.29592	0.0518002	1.13301	0.0484375
feature_4916	1.93797	0.624795	0.997411	0.00099036	1.37943	0.209574	1.19988	0.183018	1.66576	0.129985	0.998028	0.000145848	1.28982	0.0515217	1.11895	0.0559382
feature_5695	1.93872	0.352522	0.997414	0.000807059	1.38806	0.122475	1.10277	0.139049	1.82384	0.0955134	0.997835	0.000198925	1.35012	0.0356367	1.08209	0.0340541
feature_4908	1.94135	0.615145	0.997393	0.00101758	1.38116	0.20542	1.21251	0.183122	1.68762	0.13178	0.998001	0.00016112	1.29825	0.0520296	1.13511	0.0474156
feature_4917	1.94171	0.628772	0.997408	0.00099138	1.38061	0.211073	1.1987	0.182798	1.66744	0.130409	0.998026	0.0001446	1.29047	0.0516284	1.11701	0.0572923
feature_4968	1.94311	0.436808	0.997434	0.000723339	1.387	0.155442	1.13555	0.096947	1.72603	0.0897998	0.997956	9.70816e-05	1.31343	0.0340248	1.05844	0.0539245
feature_4907	1.94581	0.617252	0.997386	0.00102569	1.38269	0.206079	1.21391	0.183417	1.69456	0.132772	0.997993	0.000163752	1.30091	0.0523086	1.13712	0.0465492
feature_4918	1.94635	0.633147	0.997403	0.000993164	1.38209	0.212705	1.19738	0.182718	1.67009	0.130925	0.998023	0.000143457	1.29149	0.0517542	1.11508	0.0588064
feature_5591	1.94804	0.570661	0.997396	0.000882349	1.38267	0.212922	1.14144	0.174549	1.69599	0.128985	0.99799	0.000176515	1.30156	0.049225	1.06961	0.0465733
feature_5747	1.94849	0.608553	0.997383	0.0010517	1.38093	0.227846	1.1011	0.157791	1.86118	0.147376	0.997793	0.000216881	1.3634	0.0537437	1.07459	0.0364463
feature_4906	1.95108	0.620099	0.997377	0.00103474	1.38449	0.206996	1.21501	0.1839	1.70235	0.133932	0.997984	0.00016653	1.30389	0.052635	1.13929	0.0454632
feature_4919	1.95187	0.637837	0.997398	0.000995607	1.38387	0.214435	1.19574	0.182979	1.67368	0.131514	0.998019	0.0001424	1.29288	0.0518919	1.11342	0.0604082
feature_4905	1.95714	0.623653	0.997368	0.00104466	1.38653	0.208158	1.21583	0.184562	1.71094	0.135251	0.997974	0.00016944	1.30717	0.0530055	1.14163	0.0441104
feature_4920	1.95823	0.642754	0.997391	0.000998599	1.38594	0.216229	1.19474	0.183686	1.6782	0.132155	0.998014	0.000141408	1.29462	0.0520341	1.11186	0.0621646
feature_5694	1.95864	0.348191	0.997391	0.000794494	1.39534	0.120717	1.10582	0.141575	1.84175	0.0952492	0.997814	0.000197666	1.35674	0.0353225	1.08415	0.0351051
feature_5748	1.96139	0.609475	0.997367	0.00105073	1.38578	0.22643	1.10349	0.155082	1.87262	0.147312	0.99778	0.000215179	1.3676	0.0536187	1.07759	0.035126
feature_4904	1.96393	0.627866	0.997358	0.00105536	1.38881	0.209545	1.21638	0.18539	1.72028	0.136715	0.997962	0.000172469	1.31073	0.0534157	1.14376	0.042805
feature_4921	1.9654	0.647811	0.997383	0.00100202	1.38829	0.218049	1.19367	0.184827	1.68362	0.132827	0.998007	0.000140462	1.2967	0.0521736	1.11045	0.06342
feature_5592	1.96811	0.58032	0.99737	0.00089361	1.3896	0.215367	1.14813	0.179767	1.71236	0.131168	0.997971	0.000178966	1.30781	0.049827	1.07384	0.0486726
feature_1357	1.96954	0.704555	0.997424	0.000955891	1.38318	0.265408	1.13708	0.199723	1.85972	0.183808	0.997793	0.000272338	1.3624	0.0668426	1.10003	0.0817021
feature_4903	1.97141	0.632683	0.997347	0.00106674	1.39131	0.211135	1.21723	0.185708	1.73033	0.138311	0.99795	0.0001756	1.31454	0.0538606	1.14599	0.041576
feature_4967	1.97176	0.444146	0.997397	0.000729251	1.39724	0.156046	1.14502	0.102022	1.7502	0.090198	0.997928	9.46423e-05	1.3226	0.0339809	1.06755	0.0543292
feature_4922	1.97334	0.652919	0.997375	0.00100575	1.39092	0.219861	1.19225	0.186361	1.68988	0.13351	0.998	0.000139537	1.29911	0.0523031	1.10923	0.0644294
feature_5749	1.97436	0.610302	0.997351	0.00104972	1.39064	0.22494	1.10706	0.152518	1.88401	0.147221	0.997766	0.000213428	1.37176	0.0534891	1.08102	0.033824
feature_5693	1.97925	0.344625	0.997366	0.000781744	1.40281	0.119259	1.10858	0.144577	1.8603	0.0951999	0.997792	0.000196466	1.36357	0.035085	1.08637	0.0363237
feature_4902	1.97952	0.638039	0.997335	0.00107869	1.39401	0.212904	1.21803	0.185891	1.74103	0.140021	0.997938	0.000178814	1.31858	0.0543346	1.1483	0.0405189
feature_4923	1.98199	0.657991	0.997365	0.00100966	1.39381	0.221628	1.19051	0.188331	1.69697	0.134182	0.997992	0.000138614	1.30183	0.052416	1.10843	0.0652855
feature_5750	1.98738	0.611029	0.997335	0.00104865	1.39551	0.223384	1.11143	0.14886	1.89534	0.147104	0.997753	0.000211631	1.37588	0.0533546	1.08499	0.0333766
feature_4901	1.98823	0.643864	0.997322	0.0010911	1.39689	0.214826	1.21856	0.186181	1.75231	0.141828	0.997924	0.000182093	1.32284	0.0548315	1.15075	0.0396675
feature_5593	1.98866	0.589588	0.997344	0.000904492	1.3967	0.217602	1.15453	0.185115	1.72929	0.133256	0.997951	0.00018127	1.31425	0.0503818	1.07802	0.050478
feature_1323	1.98972	1.03391	0.997302	0.00159003	1.37712	0.341442	1.11851	0.251636	1.7275	0.230042	0.997954	0.00027981	1.31186	0.0902851	1.03865	0.101469
feature_4924	1.99132	0.662945	0.997354	0.00101364	1.39693	0.223317	1.18945	0.190669	1.70481	0.134824	0.997983	0.000137671	1.30484	0.0525059	1.10769	0.0662574
feature_4900	1.99745	0.65008	0.997309	0.00110385	1.39994	0.216871	1.21882	0.186569	1.76413	0.143713	0.99791	0.000185416	1.32728	0.0553449	1.15315	0.0390439
feature_4966	1.99899	0.451827	0.997362	0.000735703	1.40688	0.156826	1.15413	0.107245	1.77305	0.0906766	0.997901	9.21938e-05	1.33121	0.0339847	1.07605	0.0548412
feature_5751	2.00043	0.611652	0.997319	0.00104754	1.40039	0.221771	1.11552	0.145374	1.90658	0.146962	0.99774	0.000209793	1.37997	0.053215	1.08945	0.0331693
feature_5692	2.00052	0.341871	0.997341	0.000768823	1.41045	0.118103	1.11101	0.14802	1.87944	0.0953682	0.997769	0.000195329	1.37057	0.0349255	1.08897	0.0377165
feature_4925	2.00125	0.667698	0.997343	0.00101755	1.40028	0.224894	1.18851	0.192607	1.71337	0.135419	0.997973	0.000136687	1.30811	0.0525672	1.10667	0.0672507
feature_4899	2.00715	0.65661	0.997295	0.00111684	1.40313	0.219012	1.22036	0.18687	1.77642	0.145656	0.997895	0.000188765	1.33189	0.0558683	1.15574	0.0387938
feature_5594	2.0097	0.598432	0.997317	0.000914943	1.40396	0.219626	1.1615	0.189192	1.74678	0.135242	0.99793	0.000183417	1.32087	0.050887	1.0825	0.0524092
feature_4926	2.01174	0.672175	0.997331	0.00102129	1.40384	0.22633	1.18722	0.194651	1.72259	0.135947	0.997962	0.000135643	1.31163	0.0525945	1.10553	0.0679261
feature_5752	2.0135	0.612168	0.997302	0.00104639	1.40526	0.220107	1.11925	0.142138	1.91772	0.146792	0.997727	0.000207919	1.38401	0.0530701	1.09421	0.0328617
feature_4898	2.01725	0.663371	0.99728	0.00112993	1.40645	0.221221	1.22231	0.18691	1.78911	0.147637	0.99788	0.000192119	1.33662	0.0563953	1.15816	0.038657
feature_5691	2.02242	0.339964	0.997315	0.000755741	1.41824	0.117245	1.11319	0.151856	1.89914	0.0957536	0.997746	0.000194254	1.37774	0.034844	1.09194	0.0387184
feature_4927	2.0227	0.676307	0.997318	0.00102474	1.40757	0.227598	1.18658	0.197449	1.7324	0.136395	0.99795	0.000134522	1.31537	0.0525836	1.1045	0.0687045
feature_4965	2.02475	0.459857	0.997329	0.000742732	1.41592	0.157795	1.16287	0.1126	1.79453	0.091248	0.997875	8.97719e-05	1.33925	0.0340393	1.08394	0.0555164
feature_5753	2.02658	0.612574	0.997286	0.00104519	1.41011	0.218401	1.12309	0.140028	1.92876	0.146597	0.997714	0.000206012	1.38799	0.0529193	1.09894	0.0327986
feature_4897	2.0277	0.670283	0.997266	0.00114302	1.40987	0.223469	1.224	0.187021	1.80213	0.149636	0.997865	0.000195457	1.34147	0.0569195	1.16057	0.0383912
feature_5595	2.0312	0.606823	0.99729	0.000924911	1.41137	0.221434	1.16872	0.192979	1.76482	0.13712	0.997909	0.000185399	1.32767	0.0513406	1.0872	0.054756
feature_4928	2.03408	0.680027	0.997305	0.00102781	1.41147	0.228672	1.18675	0.200885	1.74273	0.136747	0.997938	0.000133308	1.31929	0.0525307	1.10337	0.0695534
feature_4896	2.03842	0.677267	0.99725	0.00115599	1.41339	0.225729	1.22564	0.187321	1.81543	0.151634	0.997849	0.000198762	1.3464	0.0574348	1.16269	0.0381353
feature_5754	2.03965	0.612864	0.99727	0.00104396	1.41495	0.21666	1.12753	0.14007	1.93966	0.146374	0.997701	0.000204077	1.39192	0.0527623	1.1039	0.0329389
feature_5690	2.0449	0.338929	0.997289	0.000742512	1.42619	0.116679	1.11526	0.156059	1.91937	0.0963521	0.997722	0.000193241	1.38506	0.0348392	1.09469	0.0397185
feature_4929	2.0458	0.683276	0.997291	0.00103039	1.4155	0.229531	1.18653	0.20429	1.75353	0.136991	0.997925	0.000131986	1.32338	0.0524326	1.10237	0.0706853
feature_4964	2.049	0.468229	0.997298	0.000750368	1.42436	0.158959	1.17094	0.118083	1.81461	0.0919234	0.997852	8.74154e-05	1.34673	0.0341472	1.09111	0.0562359
feature_4895	2.04936	0.684245	0.997235	0.00116874	1.41696	0.227975	1.22701	0.187682	1.82892	0.153611	0.997833	0.000202013	1.35138	0.0579356	1.16452	0.0379
feature_5755	2.0527	0.613037	0.997253	0.00104269	1.41977	0.214891	1.13203	0.140856	1.95042	0.146125	0.997688	0.000202119	1.39578	0.0525987	1.10895	0.0329588
feature_5596	2.05314	0.614733	0.997262	0.000934348	1.41893	0.223028	1.17592	0.197254	1.78339	0.138883	0.997887	0.000187207	1.33463	0.0517408	1.09218	0.0569288
feature_4930	2.05778	0.686001	0.997276	0.0010324	1.41965	0.230156	1.18591	0.207648	1.7647	0.137116	0.997912	0.000130546	1.3276	0.0522871	1.10202	0.0715928
feature_4894	2.06044	0.691144	0.99722	0.00118117	1.42058	0.230184	1.22813	0.188089	1.84255	0.15555	0.997817	0.000205195	1.3564	0.0584165	1.16606	0.0376859
feature_5756	2.06572	0.61309	0.997237	0.00104138	1.42457	0.213102	1.13702	0.141518	1.96104	0.145848	0.997676	0.000200144	1.39959	0.0524282	1.11395	0.0331625
feature_5689	2.06794	0.338775	0.997261	0.000729146	1.43426	0.116392	1.11739	0.159936	1.94009	0.0971567	0.997698	0.00019229	1.39252	0.0349086	1.09745	0.0404466
feature_4931	2.06994	0.688157	0.997262	0.00103376	1.42388	0.230535	1.1849	0.210942	1.77619	0.137113	0.997899	0.000128977	1.33192	0.0520926	1.10179	0.07252
feature_4893	2.07161	0.697894	0.997204	0.00119318	1.42423	0.232333	1.22898	0.188529	1.85624	0.157434	0.9978	0.00020829	1.36142	0.0588727	1.16733	0.0375006
feature_4963	2.0717	0.476934	0.997269	0.000758624	1.43218	0.160327	1.17823	0.123666	1.83324	0.0927113	0.99783	8.51658e-05	1.35363	0.0343105	1.09754	0.057028
feature_5597	2.07551	0.622138	0.997234	0.000943206	1.42661	0.224406	1.18276	0.201571	1.80248	0.140525	0.997864	0.000188835	1.34175	0.0520863	1.0969	0.059061
feature_5757	2.07871	0.613021	0.997221	0.00104006	1.42933	0.211299	1.14301	0.141485	1.97149	0.145545	0.997664	0.000198158	1.40332	0.0522503	1.11893	0.0332112
feature_4932	2.0822	0.689702	0.997247	0.00103441	1.42816	0.230654	1.18377	0.214277	1.7879	0.136975	0.997885	0.000127273	1.33632	0.0518481	1.10185	0.0735721
feature_4892	2.0828	0.70443	0.997189	0.0012047	1.42788	0.234401	1.22959	0.188988	1.86994	0.159247	0.997784	0.000211283	1.36643	0.0592998	1.16857	0.037466
feature_5688	2.09149	0.339499	0.997233	0.000715655	1.44245	0.116371	1.12075	0.16288	1.96126	0.0981575	0.997673	0.000191398	1.4001	0.0350484	1.10016	0.0410687
feature_5758	2.09166	0.612831	0.997204	0.00103871	1.43407	0.20949	1.14927	0.141449	1.98178	0.145214	0.997652	0.000196165	1.40699	0.0520648	1.12379	0.0330488
feature_4962	2.09283	0.485954	0.997242	0.000767503	1.43939	0.1619	1.18474	0.129328	1.85042	0.0936186	0.99781	8.30668e-05	1.35995	0.03453	1.1033	0.05772
feature_4891	2.09395	0.710695	0.997173	0.00121563	1.43152	0.23637	1.22996	0.189453	1.88357	0.160975	0.997768	0.000214161	1.37139	0.059694	1.16979	0.037273
feature_4933	2.09447	0.690605	0.997232	0.00103428	1.43247	0.230506	1.18443	0.215414	1.79975	0.136696	0.997871	0.00012543	1.34076	0.0515533	1.10187	0.0746977
feature_5598	2.09828	0.629017	0.997205	0.000951441	1.43442	0.225571	1.18922	0.205917	1.82206	0.142043	0.997841	0.000190274	1.34902	0.0523762	1.10202	0.0605139
feature_5759	2.10456	0.612521	0.997188	0.00103734	1.43877	0.207683	1.15521	0.141734	1.9919	0.144857	0.99764	0.000194173	1.41059	0.0518716	1.12848	0.0332053
feature_4890	2.10499	0.716633	0.997158	0.00122592	1.43513	0.238223	1.23008	0.189911	1.89707	0.162604	0.997752	0.00021691	1.37629	0.0600519	1.17113	0.0363065
feature_4934	2.10666	0.690838	0.997217	0.00103334	1.43677	0.230087	1.1855	0.215274	1.81167	0.136272	0.997857	0.000123445	1.3452	0.0512086	1.102	0.07588
feature_1358	2.11062	0.714482	0.99723	0.000992097	1.43508	0.252884	1.18627	0.178079	1.98741	0.186912	0.997641	0.000282224	1.40852	0.066056	1.1453	0.0785882
feature_4961	2.11234	0.495263	0.997217	0.000776995	1.446	0.163677	1.19046	0.135048	1.86611	0.0946492	0.997791	8.1163e-05	1.3657	0.0348061	1.10834	0.0583302
feature_5687	2.11553	0.341083	0.997204	0.000702047	1.45074	0.116595	1.12552	0.164172	1.98285	0.0993418	0.997648	0.000190561	1.40778	0.035254	1.10313	0.0418128
feature_4889	2.11589	0.722198	0.997143	0.00123551	1.43869	0.239948	1.22998	0.19035	1.91038	0.164122	0.997736	0.00021952	1.38111	0.0603708	1.17222	0.0353764
feature_5760	2.11741	0.612093	0.997171	0.00103596	1.44343	0.205883	1.16078	0.142235	2.00185	0.144475	0.997628	0.000192189	1.41411	0.0516706	1.1328	0.0334019
feature_4935	2.11869	0.690381	0.997203	0.00103155	1.44104	0.229395	1.18615	0.214991	1.82356	0.135701	0.997843	0.000121319	1.34963	0.0508148	1.10254	0.0767201
feature_5599	2.12142	0.63535	0.997176	0.00095901	1.44235	0.226526	1.19531	0.210278	1.84212	0.143431	0.997817	0.000191521	1.35643	0.05261	1.10726	0.0616041
feature_4888	2.12657	0.727348	0.997129	0.00124433	1.44219	0.24153	1.22965	0.190758	1.92345	0.16552	0.99772	0.00022198	1.38582	0.0606481	1.17337	0.0345442
feature_5761	2.1302	0.611554	0.997155	0.00103458	1.44806	0.2041	1.16598	0.142939	2.01161	0.144067	0.997617	0.00019022	1.41757	0.0514617	1.13684	0.0336762
feature_4960	2.13024	0.504832	0.997194	0.000787076	1.45199	0.165656	1.19539	0.14081	1.88031	0.0958047	0.997774	7.9499e-05	1.37088	0.0351383	1.11271	0.0590687
feature_4936	2.13047	0.689221	0.997188	0.00102887	1.44524	0.228433	1.18691	0.21402	1.83534	0.134983	0.997829	0.000119055	1.354	0.0503734	1.10311	0.0769055
feature_4887	2.13699	0.732049	0.997115	0.00125236	1.4456	0.242961	1.23028	0.18942	1.93622	0.166789	0.997705	0.000224284	1.39042	0.0608822	1.17433	0.0338455
feature_5686	2.13999	0.343496	0.997175	0.000688334	1.45912	0.117046	1.13248	0.163143	2.0048	0.100695	0.997622	0.000189775	1.41555	0.0355197	1.10698	0.0427092
feature_4937	2.14191	0.68735	0.997174	0.0010253	1.44935	0.227207	1.18785	0.212927	1.84692	0.134119	0.997815	0.000116661	1.35828	0.0498863	1.10339	0.0768454
feature_5762	2.14295	0.610908	0.997139	0.00103321	1.45265	0.202341	1.17081	0.143835	2.0212	0.143637	0.997605	0.000188274	1.42095	0.0512452	1.14071	0.0340532
feature_5600	2.14491	0.641121	0.997147	0.000965873	1.45038	0.227274	1.20118	0.214742	1.86264	0.144687	0.997793	0.000192569	1.36397	0.0527874	1.11279	0.0623499
feature_4959	2.1465	0.514625	0.997173	0.00079771	1.45738	0.167829	1.19966	0.146371	1.893	0.0970841	0.997759	7.81174e-05	1.3755	0.0355253	1.11665	0.059915
feature_4886	2.14711	0.736271	0.997101	0.00125956	1.44893	0.244232	1.2311	0.18745	1.94865	0.16792	0.99769	0.000226424	1.39487	0.0610714	1.17529	0.0332008
feature_4938	2.15291	0.684767	0.997161	0.00102083	1.45332	0.225723	1.18865	0.212182	1.85822	0.133113	0.997802	0.000114145	1.36245	0.049356	1.10411	0.0766627
feature_5763	2.15564	0.610167	0.997122	0.00103186	1.4572	0.200613	1.17525	0.144909	2.03061	0.143186	0.997594	0.00018636	1.42426	0.0510214	1.1443	0.0345068
feature_4885	2.15689	0.739991	0.997088	0.0012659	1.45215	0.245337	1.2317	0.185413	1.96068	0.168909	0.997676	0.000228395	1.39917	0.0612148	1.17668	0.0326188
feature_4958	2.16112	0.524602	0.997155	0.000808851	1.46217	0.170186	1.20322	0.151802	1.90418	0.0984836	0.997746	7.70571e-05	1.37954	0.0359652	1.11985	0.0607565
feature_4939	2.1634	0.681476	0.997148	0.00101547	1.45714	0.223993	1.18925	0.21147	1.86914	0.131968	0.997789	0.000111519	1.36647	0.0487853	1.10481	0.0765183
feature_5685	2.16485	0.346696	0.997146	0.000674526	1.46757	0.117698	1.14142	0.160758	2.02708	0.102201	0.997596	0.000189035	1.42339	0.0358394	1.11154	0.0433957
feature_4884	2.16628	0.74319	0.997075	0.00127137	1.45525	0.246271	1.23211	0.183306	1.97228	0.16975	0.997662	0.000230194	1.40331	0.0613118	1.17782	0.0320634
feature_5764	2.16828	0.60934	0.997106	0.00103054	1.46172	0.198925	1.17958	0.146719	2.03984	0.142716	0.997584	0.000184488	1.42751	0.0507909	1.14804	0.0343692
feature_5601	2.16873	0.646319	0.997117	0.000971992	1.45849	0.22782	1.20713	0.219477	1.88359	0.145808	0.997768	0.000193415	1.37162	0.0529087	1.1186	0.0626035
feature_1322	2.17136	1.12398	0.997055	0.0017311	1.439	0.354712	1.17145	0.267074	1.88605	0.249253	0.997766	0.000303353	1.37078	0.0935994	1.08741	0.108226
feature_4940	2.17327	0.677488	0.997136	0.00100923	1.46076	0.22203	1.18998	0.211245	1.8796	0.13069	0.997776	0.0001088	1.37031	0.0481773	1.10622	0.0760188
feature_4957	2.17409	0.534717	0.997138	0.000820443	1.46637	0.172715	1.20612	0.157156	1.91385	0.0999972	0.997735	7.63506e-05	1.38304	0.0364554	1.12237	0.0615694
feature_4883	2.17527	0.745859	0.997063	0.00127596	1.45823	0.247031	1.23233	0.181125	1.98342	0.170439	0.997649	0.000231818	1.40727	0.0613619	1.17876	0.0315859
feature_5765	2.18087	0.608443	0.997089	0.00102926	1.4662	0.197286	1.18534	0.149617	2.0489	0.142231	0.997573	0.000182666	1.43068	0.0505543	1.15183	0.0338762
feature_4941	2.18245	0.672819	0.997125	0.00100213	1.46416	0.219849	1.19173	0.210898	1.88952	0.129287	0.997765	0.000106004	1.37394	0.0475357	1.10773	0.0752794
feature_4882	2.18382	0.747988	0.997051	0.00127968	1.46108	0.247616	1.23269	0.178686	1.99407	0.170975	0.997636	0.000233266	1.41105	0.0613652	1.17939	0.0311225
feature_4956	2.18544	0.544923	0.997124	0.000832419	1.46997	0.1754	1.20837	0.162422	1.92204	0.101617	0.997725	7.60222e-05	1.38598	0.0369926	1.12439	0.0624144
feature_5684	2.19005	0.35063	0.997115	0.000660631	1.47608	0.11853	1.15147	0.157832	2.04964	0.103841	0.997569	0.000188335	1.43129	0.0362064	1.11729	0.0441862
feature_4942	2.19084	0.667489	0.997114	0.000994219	1.46731	0.217467	1.19462	0.209132	1.8988	0.127769	0.997754	0.000103153	1.37733	0.0468643	1.10911	0.0748496
feature_4881	2.19192	0.749576	0.99704	0.00128252	1.4638	0.248026	1.23291	0.176157	2.00419	0.171356	0.997624	0.000234538	1.41463	0.061322	1.17978	0.0306975
feature_5602	2.19283	0.650931	0.997087	0.000977333	1.46669	0.228168	1.21269	0.224174	1.90494	0.146793	0.997743	0.000194055	1.37938	0.0529743	1.12452	0.0624197
feature_5766	2.19341	0.60749	0.997073	0.00102805	1.47064	0.195705	1.19114	0.152553	2.0578	0.141734	0.997562	0.000180906	1.4338	0.0503125	1.15554	0.0331483
feature_4955	2.19516	0.555167	0.997111	0.000844706	1.47301	0.178224	1.20984	0.167629	1.92874	0.103332	0.997717	7.60862e-05	1.38838	0.037573	1.12569	0.0632509
feature_4943	2.19837	0.661525	0.997105	0.000985524	1.47018	0.214903	1.1978	0.208108	1.90738	0.126144	0.997743	0.000100273	1.38046	0.0461673	1.11067	0.0743371
feature_4880	2.19956	0.750625	0.99703	0.0012845	1.46637	0.248261	1.23303	0.173607	2.01379	0.171583	0.997613	0.000235636	1.41802	0.0612327	1.17999	0.0304343
feature_4954	2.20329	0.565398	0.997101	0.000857226	1.47548	0.181169	1.21052	0.172767	1.93399	0.10513	0.997711	7.65457e-05	1.39026	0.0381926	1.12649	0.0641301
feature_4944	2.20494	0.654958	0.997097	0.000976099	1.47273	0.212177	1.20055	0.206946	1.91516	0.124425	0.997734	9.73915e-05	1.38329	0.0454491	1.11216	0.0733291
feature_5767	2.20592	0.606503	0.997057	0.00102692	1.47504	0.194192	1.1969	0.155356	2.06653	0.141228	0.997552	0.000179219	1.43685	0.0500666	1.15982	0.0326307
feature_4879	2.20674	0.751142	0.99702	0.00128565	1.46881	0.248325	1.23461	0.172551	2.02285	0.171655	0.997602	0.000236563	1.42122	0.0610979	1.18069	0.0305388
feature_4953	2.20984	0.57556	0.997092	0.000869894	1.47739	0.184212	1.21076	0.177638	1.9378	0.106999	0.997707	7.73929e-05	1.39162	0.0388466	1.12666	0.0650542
feature_4945	2.2105	0.647821	0.99709	0.000966003	1.47494	0.209312	1.20345	0.204918	1.92206	0.122623	0.997726	9.45397e-05	1.38581	0.0447144	1.11419	0.0725079
feature_4878	2.21345	0.751135	0.997011	0.00128599	1.47111	0.24822	1.23609	0.171721	2.03136	0.171575	0.997592	0.000237321	1.42422	0.0609185	1.1818	0.0307801
feature_4952	2.21484	0.585598	0.997086	0.000882623	1.47877	0.187333	1.21123	0.181901	1.94023	0.108923	0.997704	7.8609e-05	1.39247	0.0395304	1.12643	0.0661176
feature_4946	2.21495	0.640153	0.997085	0.0009553	1.47678	0.20633	1.20657	0.201987	1.92803	0.120752	0.997719	9.17524e-05	1.38798	0.043968	1.11656	0.0714528
feature_5683	2.21556	0.355235	0.997085	0.00064666	1.48463	0.119516	1.16126	0.155116	2.07244	0.105597	0.997542	0.000187668	1.43922	0.0366137	1.124	0.044117
feature_5603	2.21719	0.654953	0.997056	0.000981863	1.47495	0.228325	1.21785	0.228826	1.92667	0.14764	0.997717	0.000194488	1.38724	0.0529853	1.13052	0.0621099
feature_4947	2.21823	0.631999	0.997081	0.00094406	1.47823	0.203254	1.209	0.198941	1.93297	0.118827	0.997713	8.90671e-05	1.38978	0.0432148	1.11882	0.0705794
feature_4951	2.21834	0.595456	0.997081	0.000895324	1.47963	0.190507	1.21176	0.185724	1.94129	0.110888	0.997703	8.01667e-05	1.39284	0.0402389	1.12578	0.0671345
feature_5768	2.2184	0.605501	0.99704	0.00102589	1.47942	0.192756	1.20227	0.158244	2.07512	0.14072	0.997542	0.000177617	1.43984	0.049818	1.16418	0.0318305
feature_4877	2.21972	0.750618	0.997003	0.00128555	1.47328	0.24795	1.23729	0.170824	2.03934	0.171345	0.997583	0.000237916	1.42702	0.0606955	1.18288	0.0308046
feature_4948	2.22027	0.623402	0.997078	0.00093236	1.47927	0.200109	1.21074	0.195785	1.93683	0.116862	0.997708	8.65239e-05	1.39118	0.0424601	1.12082	0.0697727
feature_4950	2.22038	0.605078	0.997079	0.000907906	1.47999	0.193711	1.21213	0.189169	1.94105	0.112877	0.997703	8.20316e-05	1.39273	0.0409668	1.12465	0.06813
feature_4949	2.22101	0.614411	0.997078	0.000920281	1.47986	0.19692	1.21179	0.192525	1.93954	0.114873	0.997705	8.41646e-05	1.39218	0.041709	1.12297	0.0691066
feature_4876	2.22556	0.749606	0.996995	0.00128437	1.47531	0.24752	1.23854	0.169579	2.04678	0.170968	0.997574	0.000238352	1.42964	0.0604299	1.18407	0.0307588
feature_5769	2.23086	0.60451	0.997024	0.00102498	1.48376	0.191409	1.20885	0.159169	2.08356	0.140215	0.997532	0.000176112	1.44277	0.0495681	1.16893	0.0312347
feature_4875	2.231	0.748117	0.996988	0.00128248	1.47723	0.246935	1.24043	0.167336	2.05373	0.170448	0.997565	0.000238636	1.43207	0.0601228	1.18547	0.0303994
feature_4874	2.23606	0.746171	0.996981	0.00127994	1.47904	0.2462	1.24199	0.165153	2.06019	0.16979	0.997558	0.000238774	1.43434	0.0597753	1.18672	0.0299119
feature_4873	2.2408	0.743789	0.996975	0.00127679	1.48076	0.245321	1.24324	0.163042	2.0662	0.168997	0.997551	0.000238774	1.43645	0.0593886	1.18764	0.0294379
feature_5682	2.24132	0.360444	0.997054	0.000632622	1.49321	0.120632	1.17115	0.153021	2.09542	0.10745	0.997515	0.000187027	1.44718	0.0370544	1.13188	0.0428148
feature_5604	2.24177	0.658378	0.997026	0.000985552	1.48327	0.228297	1.22275	0.233359	1.94874	0.148351	0.997691	0.000194712	1.39517	0.0529427	1.1365	0.0620219
feature_5770	2.24331	0.603557	0.997007	0.00102422	1.48808	0.190161	1.21549	0.159516	2.09188	0.139717	0.997522	0.000174717	1.44566	0.0493188	1.17417	0.0310443
feature_4872	2.24527	0.740992	0.996969	0.00127308	1.4824	0.244304	1.24418	0.161015	2.07181	0.168075	0.997544	0.000238642	1.43841	0.0589638	1.1883	0.0289721
feature_4871	2.24951	0.737804	0.996964	0.00126886	1.48399	0.243154	1.24481	0.159082	2.07706	0.167028	0.997538	0.000238387	1.44025	0.058502	1.18888	0.0285893
feature_4870	2.25361	0.734248	0.996958	0.00126419	1.48553	0.241877	1.24528	0.157366	2.08201	0.165863	0.997532	0.000238017	1.44199	0.0580043	1.18921	0.0282005
feature_5771	2.25575	0.60267	0.996991	0.00102363	1.49237	0.189022	1.22203	0.159617	2.10008	0.139235	0.997513	0.000173445	1.4485	0.0490718	1.17941	0.0309351
feature_4869	2.25762	0.730346	0.996953	0.00125912	1.48706	0.240478	1.24557	0.155826	2.08673	0.164584	0.997526	0.000237541	1.44364	0.0574717	1.18932	0.0278797
feature_4868	2.26163	0.726123	0.996948	0.0012537	1.4886	0.238962	1.24558	0.154402	2.09127	0.163196	0.997521	0.000236966	1.44523	0.0569051	1.18913	0.02765
feature_1359	2.26445	0.729864	0.997021	0.00103035	1.48901	0.243133	1.23324	0.159259	2.12693	0.190738	0.997476	0.000291361	1.45722	0.0654728	1.19089	0.075983
feature_4867	2.26572	0.721601	0.996942	0.001248	1.49019	0.237335	1.24533	0.153099	2.09573	0.161706	0.997515	0.000236302	1.44679	0.0563055	1.18878	0.0273492
feature_5605	2.26655	0.661206	0.996995	0.000988375	1.49162	0.228091	1.22891	0.236433	1.97113	0.148926	0.997664	0.000194726	1.40317	0.0528482	1.14251	0.0620984
feature_5681	2.26728	0.366184	0.997023	0.000618529	1.5018	0.121855	1.1815	0.150932	2.11855	0.109381	0.997488	0.000186404	1.45514	0.0375213	1.13968	0.041604
feature_5772	2.26821	0.601883	0.996974	0.00102324	1.49664	0.188006	1.22881	0.159025	2.10817	0.138776	0.997503	0.000172309	1.4513	0.0488295	1.18477	0.0309334
feature_4866	2.27	0.716804	0.996937	0.00124207	1.49184	0.235601	1.24482	0.151924	2.10017	0.160117	0.99751	0.000235557	1.44834	0.0556737	1.18864	0.0269731
feature_4865	2.27455	0.711753	0.996931	0.00123597	1.4936	0.233763	1.24406	0.150881	2.1047	0.158437	0.997504	0.000234741	1.44992	0.0550105	1.18906	0.0272781
feature_4864	2.27948	0.70647	0.996924	0.00122976	1.49549	0.231826	1.24337	0.150117	2.1094	0.156669	0.997499	0.000233861	1.45156	0.0543167	1.18977	0.0280223
feature_5773	2.28069	0.601227	0.996957	0.00102307	1.50089	0.187123	1.23534	0.15827	2.11618	0.138347	0.997494	0.000171324	1.45406	0.0485942	1.19021	0.0310623
feature_4863	2.2849	0.700979	0.996917	0.0012235	1.49755	0.229794	1.24421	0.150228	2.11436	0.154819	0.997493	0.000232926	1.45329	0.0535932	1.1905	0.0283176
feature_4862	2.29093	0.695301	0.996909	0.00121724	1.49982	0.227669	1.24485	0.15039	2.1197	0.152892	0.997487	0.000231946	1.45515	0.0528407	1.19122	0.0282078
feature_5606	2.29147	0.663438	0.996964	0.000990306	1.49999	0.227713	1.23466	0.239522	1.99379	0.149367	0.997638	0.000194531	1.41123	0.0527036	1.14832	0.0622091
feature_5774	2.29321	0.60074	0.99694	0.00102316	1.50513	0.186385	1.24146	0.157547	2.12412	0.137956	0.997484	0.000170503	1.45679	0.0483683	1.19589	0.0311199
feature_5680	2.2934	0.37238	0.996991	0.000604391	1.51039	0.123162	1.19159	0.148792	2.14176	0.11137	0.997461	0.00018579	1.46308	0.0380077	1.14742	0.0407895
feature_4861	2.29769	0.68946	0.9969	0.00121105	1.50234	0.225456	1.24531	0.150598	2.12553	0.150895	0.99748	0.000230928	1.45717	0.0520603	1.19182	0.0280444
feature_4860	2.30529	0.683478	0.99689	0.00120499	1.50514	0.223158	1.24572	0.150842	2.13194	0.148831	0.997472	0.000229883	1.4594	0.051253	1.1923	0.027856
feature_5775	2.30577	0.600457	0.996923	0.00102353	1.50936	0.185804	1.24812	0.156788	2.132	0.137613	0.997475	0.000169859	1.4595	0.0481546	1.20139	0.031327
feature_4859	2.31386	0.67738	0.996879	0.00119912	1.50826	0.220778	1.24658	0.151476	2.13906	0.146707	0.997463	0.000228818	1.46186	0.05042	1.19306	0.0277347
feature_5607	2.3165	0.665079	0.996933	0.000991327	1.50838	0.227171	1.24002	0.242618	2.0167	0.149675	0.997611	0.000194129	1.41933	0.0525111	1.15426	0.0627712
feature_5776	2.31841	0.600418	0.996906	0.00102422	1.51358	0.18539	1.25473	0.156581	2.13985	0.137326	0.997466	0.000169405	1.46219	0.0479559	1.20661	0.031584
feature_5679	2.31963	0.378957	0.99696	0.000590222	1.51895	0.124532	1.20132	0.146761	2.16502	0.1134	0.997433	0.000185177	1.471	0.038507	1.15484	0.0401628
feature_4858	2.32352	0.671192	0.996866	0.00119351	1.51175	0.218321	1.24735	0.152289	2.14699	0.144529	0.997454	0.000227744	1.46459	0.0495627	1.1943	0.0279981
feature_5777	2.33113	0.60066	0.996889	0.00102526	1.5178	0.185155	1.26177	0.156167	2.14769	0.137106	0.997456	0.000169154	1.46488	0.047775	1.21143	0.031944
feature_4857	2.33441	0.664944	0.996852	0.00118823	1.51564	0.215792	1.24814	0.153236	2.15587	0.142304	0.997443	0.000226668	1.46764	0.0486829	1.19613	0.0287293
feature_5608	2.3416	0.666137	0.996902	0.000991418	1.51676	0.226473	1.24647	0.244765	2.03981	0.149855	0.997583	0.000193521	1.42745	0.052273	1.16028	0.063471
feature_5778	2.34395	0.601221	0.996872	0.00102667	1.52202	0.185107	1.26857	0.155797	2.15552	0.136961	0.997447	0.000169116	1.46755	0.047615	1.21583	0.0323917
feature_5678	2.34591	0.385839	0.996928	0.000576035	1.52749	0.125946	1.2106	0.144952	2.18827	0.115452	0.997406	0.000184556	1.47887	0.0390128	1.16233	0.0396282
feature_4856	2.34666	0.658665	0.996836	0.00118333	1.51997	0.213197	1.25131	0.153583	2.1658	0.140038	0.997432	0.000225601	1.47104	0.0477825	1.19855	0.0291649
feature_5779	2.3569	0.602141	0.996854	0.00102849	1.52625	0.185256	1.27497	0.155549	2.16339	0.136901	0.997438	0.000169302	1.47023	0.0474789	1.21989	0.0327769
feature_4855	2.36039	0.652392	0.996817	0.00117889	1.52477	0.210544	1.2549	0.153259	2.1769	0.13774	0.997418	0.000224553	1.47484	0.0468641	1.20164	0.0298108
feature_5609	2.36674	0.666622	0.996871	0.000990566	1.52513	0.225626	1.25347	0.245964	2.06309	0.149911	0.997556	0.000192712	1.43559	0.0519921	1.16635	0.0638244
feature_5780	2.36997	0.603455	0.996836	0.00103075	1.53049	0.18561	1.28097	0.155434	2.1713	0.136935	0.997428	0.000169721	1.47293	0.0473695	1.22388	0.0329576
feature_5677	2.37219	0.392954	0.996897	0.000561849	1.53597	0.127385	1.21945	0.143363	2.21147	0.117508	0.997379	0.000183917	1.48668	0.0395194	1.16982	0.0393569
feature_1321	2.37322	1.2193	0.99678	0.00188247	1.50493	0.368126	1.23027	0.282958	2.06221	0.269145	0.997558	0.000328022	1.43344	0.0965735	1.14098	0.115263
feature_4854	2.37573	0.646161	0.996797	0.00117499	1.53009	0.207841	1.25841	0.152989	2.1893	0.13542	0.997404	0.000223533	1.47906	0.0459305	1.20545	0.0306703
feature_5781	2.38321	0.605199	0.996818	0.00103348	1.53476	0.186173	1.28657	0.155463	2.17929	0.137072	0.997419	0.000170379	1.47564	0.0472898	1.22822	0.0333752
feature_5610	2.39186	0.666546	0.996841	0.000988758	1.53346	0.224638	1.26005	0.247144	2.0865	0.149847	0.997528	0.000191705	1.44373	0.0516714	1.1726	0.0640335
feature_4853	2.39281	0.640016	0.996775	0.00117169	1.53595	0.205098	1.26345	0.153489	2.2031	0.133085	0.997387	0.000222551	1.48374	0.044985	1.2099	0.031203
feature_5782	2.39662	0.607405	0.996799	0.00103669	1.53904	0.186952	1.29176	0.155648	2.18737	0.137322	0.997409	0.000171282	1.47837	0.0472426	1.23261	0.0341996
feature_5676	2.39843	0.400232	0.996865	0.000547681	1.54439	0.128834	1.22798	0.142078	2.23456	0.119554	0.997352	0.000183253	1.49442	0.0400213	1.17725	0.0394227
feature_5783	2.41022	0.610103	0.996781	0.00104042	1.54336	0.187947	1.29653	0.155998	2.19556	0.137691	0.9974	0.000172434	1.48114	0.0472304	1.23666	0.035128
feature_4852	2.41175	0.634004	0.99675	0.00116908	1.5424	0.202327	1.26894	0.154306	2.21843	0.13075	0.997369	0.000221617	1.48892	0.0440317	1.21478	0.0314952
feature_5611	2.41693	0.665927	0.99681	0.000985987	1.54174	0.223517	1.26634	0.248069	2.10999	0.14967	0.9975	0.000190507	1.45186	0.0513139	1.17885	0.0642826
feature_5784	2.42404	0.613318	0.996762	0.00104469	1.54771	0.18916	1.30088	0.156525	2.2039	0.138187	0.99739	0.000173835	1.48395	0.0472555	1.24035	0.0361249
feature_5675	2.42457	0.407605	0.996833	0.000533556	1.55274	0.130278	1.23744	0.141147	2.25749	0.121572	0.997325	0.000182555	1.50206	0.0405134	1.18521	0.0398415
feature_4851	2.43267	0.628179	0.996722	0.00116723	1.54946	0.199543	1.27446	0.155316	2.23539	0.128425	0.997349	0.000220743	1.49463	0.0430748	1.22029	0.0311051
feature_1360	2.43449	0.753394	0.996793	0.00107485	1.54574	0.237653	1.27826	0.146192	2.28109	0.195834	0.997293	0.000300324	1.5092	0.0651795	1.23744	0.0752244
feature_5785	2.4381	0.617073	0.996742	0.00104951	1.55211	0.190589	1.30497	0.157096	2.21241	0.138816	0.99738	0.000175486	1.48681	0.04732	1.24385	0.0369821
feature_5612	2.44189	0.664782	0.996779	0.000982246	1.54996	0.222271	1.2731	0.248635	2.13353	0.149386	0.997472	0.000189124	1.45995	0.0509232	1.18515	0.0643899
feature_5674	2.45055	0.415012	0.996802	0.0005195	1.56098	0.131707	1.24697	0.14059	2.28021	0.12355	0.997298	0.000181814	1.50959	0.0409914	1.19383	0.0397478
feature_5786	2.4524	0.621383	0.996723	0.00105491	1.55655	0.19223	1.30957	0.157475	2.22111	0.139583	0.997369	0.000177383	1.48973	0.0474256	1.24755	0.0374223
feature_4850	2.4557	0.622599	0.996691	0.00116622	1.55715	0.196763	1.28001	0.15651	2.2541	0.126125	0.997327	0.000219939	1.50089	0.0421197	1.22587	0.0307388
feature_5613	2.46671	0.663134	0.996749	0.000977534	1.5581	0.220908	1.27946	0.249267	2.15707	0.149002	0.997445	0.000187564	1.468	0.0505027	1.19128	0.0643817
feature_5787	2.46699	0.626261	0.996703	0.00106088	1.56104	0.194078	1.31436	0.157662	2.23002	0.140492	0.997359	0.000179521	1.49272	0.0475735	1.25133	0.0376656
feature_5673	2.47632	0.422396	0.996771	0.000505545	1.56912	0.133109	1.25648	0.140681	2.30267	0.125474	0.997272	0.000181022	1.517	0.041451	1.20232	0.0396525
feature_4849	2.48095	0.617329	0.996658	0.00116612	1.56551	0.194005	1.28568	0.157765	2.27466	0.123867	0.997302	0.000219215	1.50775	0.0411719	1.2316	0.0306177
feature_5788	2.48186	0.631712	0.996682	0.00106744	1.5656	0.196124	1.31903	0.157829	2.23917	0.141545	0.997348	0.000181895	1.49578	0.0477647	1.25473	0.0379433
feature_5614	2.49134	0.661006	0.996719	0.000971852	1.56615	0.219435	1.28534	0.249899	2.18057	0.148526	0.997417	0.000185835	1.476	0.0500564	1.1974	0.0641121
feature_5789	2.49705	0.637739	0.996661	0.00107459	1.57021	0.198358	1.32329	0.158164	2.24859	0.142743	0.997337	0.000184494	1.49891	0.0479996	1.25807	0.038305
feature_5672	2.50184	0.429703	0.99674	0.00049173	1.57714	0.134477	1.26553	0.141128	2.32482	0.127331	0.997245	0.000180173	1.52427	0.0418888	1.21051	0.0396467
feature_4848	2.50851	0.612442	0.996622	0.00116703	1.57456	0.191289	1.29183	0.158527	2.29718	0.121668	0.997276	0.000218582	1.51522	0.0402378	1.23751	0.0304954
feature_5790	2.51256	0.644335	0.99664	0.00108233	1.5749	0.200769	1.32714	0.158673	2.25829	0.144087	0.997325	0.00018731	1.50214	0.0482782	1.26117	0.038898
feature_5615	2.51572	0.658425	0.996689	0.000965203	1.57409	0.217862	1.29166	0.250754	2.20398	0.147967	0.997389	0.000183948	1.48392	0.0495882	1.2032	0.063781
feature_5671	2.52705	0.436887	0.996709	0.000478098	1.58502	0.135804	1.27425	0.141727	2.34661	0.129111	0.99722	0.000179258	1.5314	0.0423014	1.21844	0.0399361
feature_5791	2.52843	0.651491	0.996618	0.00109065	1.57967	0.203343	1.33056	0.159362	2.26831	0.145574	0.997313	0.000190329	1.50546	0.0485998	1.26387	0.0395393
feature_4847	2.53851	0.608013	0.996582	0.00116902	1.58431	0.18864	1.29802	0.159479	2.32175	0.119548	0.997246	0.000218051	1.52332	0.0393245	1.24378	0.0305368
feature_5616	2.53983	0.655419	0.99666	0.000957596	1.58191	0.216196	1.29826	0.251724	2.22725	0.147335	0.997362	0.000181913	1.49175	0.0491021	1.20897	0.0636682
feature_5792	2.54467	0.659189	0.996596	0.00109954	1.58452	0.206064	1.33358	0.160238	2.27867	0.147201	0.997301	0.00019354	1.50889	0.0489635	1.26637	0.0400005
feature_5670	2.55189	0.443904	0.996679	0.000464702	1.59275	0.137084	1.28328	0.141878	2.36799	0.130805	0.997195	0.000178274	1.53835	0.0426863	1.22617	0.0400402
feature_5793	2.56129	0.66741	0.996573	0.00110899	1.58946	0.208916	1.33617	0.161304	2.28938	0.148963	0.997288	0.000196928	1.51243	0.0493677	1.26899	0.0405685
feature_5617	2.5636	0.65202	0.996631	0.000949041	1.58959	0.214445	1.30488	0.252844	2.25035	0.14664	0.997334	0.000179743	1.49949	0.0486023	1.21489	0.0634597
feature_4846	2.57103	0.604128	0.996539	0.00117216	1.59478	0.186083	1.30423	0.160616	2.34846	0.117529	0.997215	0.000217632	1.53208	0.0384393	1.25054	0.0306558
feature_5669	2.57632	0.450717	0.996649	0.000451601	1.60032	0.138316	1.29263	0.141993	2.38891	0.132403	0.99717	0.000177214	1.54513	0.043041	1.23382	0.0402275
feature_5794	2.57831	0.676126	0.99655	0.00111897	1.59449	0.211881	1.33833	0.162564	2.30048	0.150856	0.997275	0.000200477	1.51608	0.0498105	1.27143	0.0410844
feature_5618	2.58699	0.648261	0.996603	0.000939551	1.59713	0.212618	1.31141	0.254062	2.27322	0.145891	0.997307	0.000177452	1.50711	0.0480932	1.22093	0.0633379
feature_1320	2.5936	1.31732	0.996482	0.00203988	1.57401	0.380924	1.29263	0.295133	2.25426	0.289118	0.99733	0.000352836	1.4988	0.0991041	1.20068	0.121767
feature_5795	2.59576	0.685307	0.996526	0.00112945	1.59962	0.21494	1.34062	0.163532	2.31198	0.15287	0.997261	0.000204172	1.51986	0.0502896	1.27409	0.041527
feature_5668	2.60028	0.457293	0.99662	0.000438867	1.6077	0.139495	1.30146	0.142317	2.40933	0.133898	0.997146	0.000176074	1.55172	0.0433637	1.24128	0.0408127
feature_4845	2.60615	0.600873	0.996493	0.00117654	1.60598	0.183644	1.3107	0.161902	2.3774	0.115635	0.99718	0.000217334	1.54151	0.0375902	1.25762	0.0308158
feature_5619	2.60996	0.644176	0.996575	0.000929144	1.60451	0.210721	1.31803	0.255289	2.29582	0.145099	0.997281	0.000175053	1.5146	0.0475792	1.22695	0.0631289
feature_5796	2.61363	0.694917	0.996502	0.00114042	1.60486	0.218075	1.34434	0.163625	2.32391	0.154999	0.997247	0.000207996	1.52376	0.050802	1.27684	0.0421548
feature_1361	2.62361	0.788148	0.996542	0.00113073	1.60578	0.237379	1.3279	0.136811	2.45218	0.202982	0.997091	0.000310092	1.56485	0.0653475	1.28687	0.0725511
feature_5667	2.62372	0.463606	0.996591	0.00042658	1.6149	0.140623	1.30979	0.142842	2.42919	0.135283	0.997123	0.000174852	1.5581	0.043653	1.24848	0.0413868
feature_5797	2.63195	0.704918	0.996477	0.00115183	1.61021	0.221265	1.3478	0.163885	2.33628	0.157234	0.997232	0.000211933	1.5278	0.0513448	1.27941	0.0428593
feature_5620	2.63245	0.639802	0.996548	0.000917839	1.6117	0.208764	1.32456	0.256315	2.31811	0.144277	0.997254	0.000172563	1.52195	0.0470645	1.23331	0.0623611
feature_4844	2.64397	0.598343	0.996443	0.00118222	1.61792	0.181353	1.31799	0.162944	2.40864	0.113892	0.997143	0.000217167	1.55163	0.0367855	1.26508	0.0311634
feature_5666	2.64659	0.469632	0.996563	0.00041483	1.62189	0.1417	1.3176	0.143559	2.44846	0.136554	0.9971	0.000173545	1.56426	0.0439076	1.25587	0.0421895
feature_5798	2.65074	0.715267	0.996452	0.00116365	1.61568	0.22449	1.35138	0.164625	2.34912	0.159563	0.997217	0.000215964	1.53198	0.0519143	1.28161	0.043597
feature_5621	2.65443	0.635177	0.996522	0.000905659	1.61871	0.206754	1.33054	0.257309	2.34003	0.143436	0.997229	0.000169997	1.52915	0.0465536	1.23951	0.0617685
feature_5665	2.66886	0.475355	0.996536	0.000403721	1.62867	0.142727	1.32569	0.143391	2.46708	0.137706	0.997078	0.000172152	1.5702	0.0441268	1.26347	0.0425228
feature_5799	2.66999	0.725921	0.996426	0.00117583	1.62127	0.227731	1.35453	0.165625	2.36244	0.161977	0.997201	0.000220073	1.53631	0.052507	1.28353	0.0444238
feature_5622	2.67584	0.63034	0.996496	0.000892631	1.62552	0.2047	1.33595	0.258257	2.36154	0.142586	0.997203	0.000167376	1.53618	0.0460508	1.24543	0.0611198
feature_4843	2.68456	0.596633	0.996389	0.00118928	1.6306	0.179238	1.32714	0.161914	2.44225	0.112325	0.997104	0.00021714	1.56244	0.0360338	1.27307	0.0318606
feature_5800	2.68973	0.736831	0.996399	0.00118834	1.62698	0.230967	1.35726	0.166877	2.37627	0.164464	0.997184	0.000224242	1.54078	0.0531189	1.28579	0.0453478
feature_5664	2.69046	0.480761	0.996509	0.000393365	1.63522	0.143708	1.33367	0.142972	2.48502	0.138736	0.997057	0.000170673	1.5759	0.0443103	1.27068	0.042773
feature_5623	2.69664	0.62533	0.996471	0.000878784	1.63211	0.202609	1.34115	0.258432	2.3826	0.141741	0.997178	0.000164716	1.54303	0.0455603	1.25161	0.0610107
feature_5950	2.70003	0.877215	0.99634	0.00166493	1.62428	0.277781	1.32759	0.252667	2.55547	0.219281	0.996964	0.000370913	1.59741	0.0685306	1.30004	0.0667705
feature_5951	2.70018	0.888534	0.996339	0.00167742	1.62369	0.282401	1.32756	0.254944	2.55643	0.222002	0.996963	0.000372985	1.59768	0.0693075	1.29959	0.067882
feature_5949	2.70079	0.865295	0.996341	0.00165155	1.62518	0.272933	1.32861	0.24891	2.55538	0.216411	0.996964	0.000368665	1.59741	0.0676938	1.3012	0.0652517
feature_5952	2.70122	0.899248	0.996336	0.00168903	1.6234	0.286782	1.32975	0.255256	2.55824	0.224571	0.99696	0.000374878	1.59822	0.0700238	1.29978	0.0685842
feature_5948	2.70247	0.852782	0.99634	0.00163728	1.62637	0.267871	1.32953	0.244759	2.55617	0.213396	0.996963	0.000366249	1.59769	0.0667983	1.30238	0.0639368
feature_5953	2.70313	0.909356	0.996333	0.00169976	1.6234	0.290911	1.33199	0.255583	2.56087	0.226985	0.996957	0.000376586	1.59902	0.0706793	1.30002	0.069179
feature_5947	2.70509	0.839688	0.996338	0.00162212	1.62786	0.26261	1.33011	0.24065	2.55786	0.210244	0.996961	0.000363672	1.59825	0.0658457	1.30373	0.0628425
feature_5954	2.70589	0.918861	0.996329	0.00170962	1.62369	0.294781	1.33385	0.255869	2.56431	0.229243	0.996953	0.000378107	1.60008	0.0712743	1.30039	0.0693419
feature_5946	2.70866	0.826029	0.996335	0.00160607	1.62965	0.257166	1.33047	0.236731	2.56047	0.206961	0.996958	0.00036094	1.59909	0.0648382	1.30494	0.0619963
feature_5955	2.70948	0.92777	0.996323	0.00171863	1.62427	0.298383	1.33535	0.25611	2.56853	0.231344	0.996948	0.000379437	1.60137	0.0718092	1.30097	0.0695137
feature_5801	2.70996	0.747951	0.996372	0.00120112	1.63282	0.234178	1.35989	0.168301	2.3906	0.167012	0.997167	0.000228453	1.54541	0.0537459	1.28835	0.046541
feature_5663	2.71135	0.485843	0.996483	0.000383888	1.64153	0.144645	1.34145	0.142542	2.50223	0.139643	0.997037	0.000169112	1.58134	0.0444578	1.27766	0.0431574
feature_5945	2.71319	0.811826	0.996331	0.00158915	1.63174	0.251557	1.33057	0.233009	2.56399	0.203556	0.996954	0.000358062	1.60023	0.0637785	1.30576	0.0611606
feature_5956	2.71388	0.93609	0.996317	0.0017268	1.62513	0.301709	1.33664	0.25615	2.57351	0.233287	0.996943	0.000380574	1.60291	0.072285	1.30195	0.0694161
feature_5624	2.71678	0.620187	0.996447	0.00086415	1.63848	0.200488	1.34629	0.258874	2.40315	0.14091	0.997154	0.000162039	1.54969	0.0450863	1.25785	0.061077
feature_5944	2.7187	0.797105	0.996326	0.00157137	1.63413	0.2458	1.33033	0.229434	2.56846	0.200039	0.996948	0.000355048	1.60166	0.06267	1.30664	0.0602535
feature_5957	2.71906	0.943834	0.99631	0.00173415	1.62627	0.304755	1.33824	0.255506	2.57922	0.235076	0.996936	0.000381518	1.60468	0.0727031	1.3031	0.0695376
feature_5958	2.72501	0.951016	0.996302	0.0017407	1.62769	0.307516	1.33947	0.254773	2.58564	0.23671	0.996928	0.000382267	1.60666	0.073065	1.30393	0.0695556
feature_5943	2.7252	0.781897	0.99632	0.00155273	1.63681	0.239915	1.33008	0.226001	2.57387	0.196422	0.996942	0.000351907	1.60338	0.0615165	1.30765	0.0589932
feature_4842	2.72797	0.595842	0.996332	0.00119776	1.64402	0.177329	1.33651	0.160838	2.4783	0.110965	0.997061	0.000217258	1.57394	0.0353437	1.28171	0.0326744
feature_5802	2.73069	0.759229	0.996344	0.00121413	1.63879	0.237346	1.36363	0.170621	2.40547	0.169609	0.99715	0.00023269	1.5502	0.054384	1.29083	0.047486
feature_5662	2.73148	0.490597	0.996458	0.00037542	1.64759	0.145545	1.34872	0.142402	2.51867	0.140424	0.997017	0.000167469	1.58653	0.0445697	1.28431	0.0436941
feature_5959	2.7317	0.957653	0.996293	0.00174648	1.62936	0.309991	1.34033	0.253952	2.59274	0.238194	0.99692	0.000382822	1.60886	0.0733726	1.30466	0.0695623
feature_5942	2.73268	0.766239	0.996313	0.00153326	1.63979	0.233924	1.33048	0.222686	2.58023	0.192718	0.996934	0.000348651	1.6054	0.0603227	1.30903	0.0574462
feature_5625	2.73622	0.614952	0.996424	0.000848765	1.64461	0.198347	1.35089	0.259326	2.42316	0.140107	0.99713	0.000159365	1.55614	0.0446326	1.26362	0.0611051
feature_5960	2.73909	0.963761	0.996283	0.00175149	1.6313	0.312177	1.34113	0.252552	2.6005	0.23953	0.996911	0.000383183	1.61126	0.0736281	1.30595	0.0690562
feature_5941	2.74115	0.750175	0.996304	0.00151297	1.64305	0.227849	1.33118	0.219327	2.58755	0.188942	0.996926	0.000345292	1.60772	0.0590936	1.31073	0.055943
feature_5961	2.74718	0.969362	0.996272	0.00175578	1.63348	0.314076	1.34209	0.250699	2.60888	0.240722	0.996901	0.000383353	1.61385	0.0738337	1.30768	0.0681194
feature_5940	2.75063	0.733752	0.996294	0.0014919	1.6466	0.221712	1.33235	0.214823	2.59582	0.185111	0.996916	0.000341842	1.61033	0.0578352	1.31282	0.0544483
feature_5661	2.75083	0.495023	0.996434	0.0003681	1.65338	0.146412	1.3561	0.14332	2.5343	0.141082	0.996999	0.00016575	1.59145	0.0446466	1.29079	0.0443085
feature_5803	2.75193	0.770616	0.996316	0.00122731	1.64489	0.240452	1.36769	0.173477	2.42089	0.172243	0.997131	0.000236936	1.55514	0.0550287	1.29332	0.0484375
feature_5626	2.75493	0.609663	0.996402	0.000832668	1.6505	0.196192	1.35491	0.259732	2.44258	0.13934	0.997108	0.000156716	1.56238	0.0442031	1.27002	0.0611044
feature_5962	2.75592	0.974477	0.996261	0.00175937	1.63591	0.31569	1.34368	0.249504	2.61785	0.241774	0.996891	0.000383332	1.61662	0.073992	1.30963	0.0671062
feature_5939	2.7611	0.717027	0.996283	0.00147006	1.65044	0.21554	1.33506	0.209582	2.60506	0.181243	0.996905	0.000338315	1.61323	0.0565538	1.31536	0.0531144
feature_5963	2.7653	0.979129	0.996249	0.0017623	1.63857	0.317021	1.34581	0.247478	2.62739	0.242692	0.99688	0.000383124	1.61957	0.0741055	1.31167	0.0660772
feature_5660	2.76933	0.499127	0.996411	0.000362067	1.65891	0.147252	1.36401	0.143742	2.54909	0.141616	0.996981	0.000163961	1.59609	0.0446893	1.29688	0.044862
feature_5938	2.77258	0.700063	0.996271	0.00144749	1.65454	0.209358	1.33881	0.205512	2.61526	0.17736	0.996893	0.000334724	1.61642	0.0552566	1.31836	0.0516788
feature_5627	2.77285	0.604362	0.996381	0.000815898	1.65612	0.194032	1.35923	0.260775	2.46137	0.138622	0.997085	0.000154115	1.56839	0.043801	1.27633	0.0611831
feature_5804	2.77368	0.78206	0.996287	0.00124062	1.65114	0.243479	1.37133	0.176773	2.43685	0.174902	0.997112	0.000241173	1.56025	0.0556759	1.29621	0.049166
feature_4841	2.77427	0.596069	0.996271	0.00120773	1.65819	0.175657	1.34676	0.158884	2.51684	0.109838	0.997015	0.000217529	1.58615	0.0347233	1.29077	0.033486
feature_5964	2.77529	0.983342	0.996236	0.00176458	1.64145	0.318075	1.34796	0.245357	2.63747	0.24348	0.996868	0.000382732	1.62267	0.0741771	1.31371	0.0652702
feature_5937	2.78505	0.682931	0.996258	0.00142422	1.65892	0.203194	1.34271	0.201398	2.62641	0.173485	0.99688	0.000331084	1.6199	0.0539515	1.32174	0.0501626
feature_5965	2.78586	0.987141	0.996223	0.00176626	1.64454	0.318856	1.35027	0.24393	2.64806	0.244145	0.996856	0.000382159	1.62593	0.0742096	1.31564	0.0644916
feature_5659	2.78696	0.502917	0.996389	0.000357456	1.66416	0.148071	1.37188	0.144103	2.56301	0.14203	0.996965	0.000162109	1.60044	0.0446989	1.30257	0.0453646
feature_5628	2.78994	0.599084	0.996361	0.000798503	1.66147	0.191873	1.36423	0.259324	2.47949	0.13796	0.997064	0.000151584	1.57416	0.0434296	1.28244	0.0610986
feature_5805	2.79595	0.793511	0.996257	0.00125399	1.65752	0.24641	1.37529	0.180444	2.45339	0.177573	0.997093	0.000245386	1.56552	0.0563214	1.29943	0.0500796
feature_5966	2.79698	0.990551	0.996209	0.00176736	1.64784	0.319373	1.35221	0.242513	2.65912	0.244693	0.996843	0.00038141	1.62933	0.074206	1.31727	0.06369
feature_5936	2.79852	0.66571	0.996243	0.00140028	1.66357	0.197076	1.34707	0.196488	2.63852	0.169642	0.996866	0.000327411	1.62367	0.0526471	1.32512	0.0487194
feature_5658	2.80367	0.506407	0.996369	0.000354392	1.66911	0.148876	1.37943	0.144634	2.57601	0.142326	0.99695	0.000160202	1.6045	0.044677	1.30841	0.045937
feature_5629	2.80618	0.593866	0.996342	0.000780528	1.66655	0.189723	1.36955	0.256136	2.49689	0.137364	0.997043	0.000149147	1.57968	0.0430914	1.28819	0.0608162
feature_5967	2.80863	0.9936	0.996194	0.00176792	1.65133	0.319633	1.3538	0.241116	2.67062	0.245129	0.996829	0.000380488	1.63286	0.074169	1.31855	0.0629215
feature_5935	2.81298	0.648489	0.996227	0.00137572	1.66847	0.191036	1.3511	0.191893	2.65157	0.165859	0.996851	0.000323719	1.62772	0.0513524	1.32823	0.0473391
feature_5806	2.81873	0.804919	0.996227	0.00126737	1.66404	0.249229	1.379	0.184561	2.4705	0.180244	0.997072	0.000249558	1.57096	0.0569609	1.30271	0.0509252
feature_5657	2.81943	0.509613	0.996349	0.000352984	1.67377	0.149675	1.38636	0.14549	2.58807	0.14251	0.996936	0.000158251	1.60825	0.0446251	1.31384	0.046362
feature_5968	2.82078	0.996312	0.996179	0.00176798	1.65501	0.319645	1.35503	0.239751	2.68254	0.24546	0.996815	0.0003794	1.63651	0.0741018	1.31957	0.0621295
feature_5630	2.82151	0.588743	0.996324	0.000762025	1.67134	0.187589	1.37541	0.252491	2.51353	0.136842	0.997024	0.000146826	1.58495	0.042789	1.29361	0.0603433
feature_4840	2.82349	0.597409	0.996206	0.00121923	1.67308	0.174248	1.3571	0.156966	2.55791	0.108975	0.996967	0.000217958	1.59905	0.0341807	1.30048	0.0340322
feature_5934	2.82842	0.631365	0.99621	0.00135058	1.67362	0.185105	1.35481	0.187636	2.66555	0.162165	0.996834	0.000320026	1.63204	0.0500773	1.3311	0.0460875
feature_1319	2.83023	1.41516	0.996163	0.00219855	1.64531	0.392384	1.35623	0.304904	2.45984	0.308526	0.997086	0.000376816	1.56578	0.101108	1.26207	0.126239
feature_1362	2.83311	0.836325	0.996266	0.0012013	1.66917	0.242359	1.38215	0.141021	2.64129	0.212979	0.996867	0.000321691	1.62413	0.0661572	1.33824	0.0720526
feature_5969	2.8334	0.998714	0.996163	0.00176757	1.65885	0.319421	1.3559	0.238429	2.69485	0.245694	0.996801	0.00037815	1.64026	0.0740071	1.3205	0.0612046
feature_5656	2.83421	0.512554	0.99633	0.000353315	1.67812	0.150474	1.39269	0.146667	2.59916	0.142585	0.996923	0.000156268	1.6117	0.0445453	1.31898	0.0464066
feature_5631	2.83592	0.583745	0.996307	0.000743047	1.67583	0.185479	1.38063	0.248802	2.52939	0.136398	0.997005	0.000144645	1.58995	0.042524	1.29905	0.0593756
feature_5807	2.84204	0.816234	0.996196	0.00128071	1.67071	0.251922	1.38332	0.190177	2.48819	0.182903	0.997051	0.000253674	1.57656	0.0575904	1.30637	0.0519844
feature_5933	2.84482	0.614443	0.996192	0.0013249	1.67902	0.179316	1.35819	0.183744	2.68046	0.158591	0.996817	0.000316347	1.63663	0.0488322	1.33383	0.0451188
feature_5970	2.84647	1.00083	0.996147	0.00176673	1.66285	0.318971	1.35641	0.237164	2.7075	0.245836	0.996786	0.000376744	1.64412	0.0738879	1.32138	0.0598995
feature_5655	2.84797	0.515255	0.996313	0.000355441	1.68216	0.151281	1.39839	0.148156	2.60926	0.142559	0.996911	0.000154266	1.61483	0.0444398	1.32393	0.0461586
feature_5632	2.84935	0.578902	0.996292	0.000723652	1.68001	0.183398	1.38521	0.245073	2.54442	0.13604	0.996987	0.000142625	1.59468	0.0422979	1.30463	0.0582188
feature_5971	2.85996	1.00269	0.99613	0.00176549	1.667	0.318306	1.35656	0.235967	2.72048	0.245893	0.996771	0.000375189	1.64807	0.0737469	1.32265	0.0585162
feature_5654	2.86069	0.51774	0.996297	0.000359386	1.68588	0.152103	1.40346	0.149946	2.61834	0.142438	0.9969	0.00015226	1.61764	0.0443111	1.32845	0.0459147
feature_5633	2.86178	0.574239	0.996277	0.000703901	1.68389	0.181353	1.38963	0.240331	2.55859	0.135769	0.996971	0.000140787	1.59911	0.0421116	1.30971	0.0570837
feature_5932	2.86219	0.597842	0.996173	0.00129873	1.68465	0.173706	1.36156	0.180057	2.69627	0.15517	0.996798	0.0003127	1.64148	0.0476279	1.33643	0.0442684
feature_5808	2.86586	0.827407	0.996165	0.00129394	1.67751	0.254475	1.38728	0.19606	2.50647	0.185537	0.997029	0.00025772	1.58233	0.058206	1.31018	0.0529528
feature_5653	2.87233	0.520039	0.996282	0.00036514	1.68927	0.152948	1.408	0.151854	2.62637	0.14223	0.996891	0.000150266	1.62013	0.0441618	1.33232	0.0457492
feature_5634	2.87319	0.569777	0.996264	0.000683857	1.68744	0.17935	1.39453	0.233795	2.57186	0.135588	0.996955	0.00013915	1.60326	0.0419654	1.31449	0.0561222
feature_5972	2.87384	1.00432	0.996113	0.00176389	1.67129	0.317439	1.35747	0.233013	2.73376	0.245873	0.996756	0.00037349	1.6521	0.0735868	1.3238	0.0573425
feature_4839	2.87568	0.599955	0.996137	0.0012323	1.6887	0.173129	1.36783	0.15506	2.60155	0.108401	0.996915	0.000218547	1.61265	0.0337229	1.31117	0.0347896
feature_5931	2.8805	0.581687	0.996153	0.00127213	1.69051	0.168309	1.36521	0.176717	2.71298	0.151937	0.996779	0.000309101	1.64659	0.0464759	1.33892	0.0436841
feature_5652	2.88288	0.522181	0.996268	0.000372659	1.69232	0.153821	1.41206	0.153752	2.63335	0.141945	0.996882	0.000148302	1.62228	0.043995	1.33572	0.0455522
feature_5635	2.88353	0.565534	0.996252	0.000663588	1.69067	0.177394	1.39898	0.227201	2.5842	0.135498	0.99694	0.000137731	1.60711	0.0418591	1.3194	0.0549044
feature_5973	2.88809	1.00574	0.996096	0.00176196	1.67571	0.316384	1.35852	0.229984	2.7473	0.245781	0.99674	0.000371655	1.6562	0.0734102	1.32484	0.056385
feature_5809	2.8902	0.838391	0.996133	0.00130702	1.68446	0.256877	1.39149	0.201892	2.52534	0.188137	0.997007	0.00026168	1.58826	0.0588039	1.31395	0.0540138
feature_5651	2.89231	0.5242	0.996256	0.000381874	1.69504	0.154731	1.41545	0.155919	2.63925	0.141591	0.996875	0.000146387	1.6241	0.0438136	1.33879	0.0452994
feature_5636	2.8928	0.561522	0.996242	0.000643165	1.69357	0.17549	1.40279	0.220593	2.59559	0.135496	0.996927	0.000136545	1.61065	0.041792	1.32421	0.0537283
feature_5930	2.89973	0.566114	0.996131	0.00124514	1.6966	0.163163	1.36849	0.173856	2.73056	0.148928	0.996758	0.000305567	1.65194	0.0453875	1.34182	0.0434346
feature_5650	2.9006	0.52613	0.996245	0.00039269	1.69741	0.155682	1.41832	0.158433	2.64406	0.141179	0.99687	0.00014454	1.62559	0.043621	1.34128	0.0452033
feature_5637	2.90096	0.557749	0.996233	0.000622664	1.69612	0.173643	1.40596	0.21398	2.606	0.135582	0.996915	0.000135603	1.61388	0.0417629	1.32855	0.0524612
feature_5974	2.90268	1.00697	0.996078	0.00175973	1.68024	0.315154	1.36012	0.227936	2.76107	0.245625	0.996724	0.000369689	1.66035	0.0732196	1.32565	0.0553699
feature_5649	2.90774	0.528004	0.996236	0.000404994	1.69944	0.156682	1.42064	0.16125	2.64777	0.140719	0.996865	0.000142782	1.62673	0.0434206	1.34349	0.0453085
feature_5638	2.90799	0.55422	0.996225	0.000602166	1.69834	0.171858	1.4085	0.207373	2.61541	0.13575	0.996904	0.000134912	1.61679	0.0417701	1.33247	0.0510896
feature_5648	2.91371	0.529858	0.996227	0.000418663	1.70112	0.157734	1.4223	0.164269	2.65037	0.140222	0.996862	0.000141134	1.62754	0.0432161	1.34513	0.045395
feature_5639	2.91388	0.550932	0.996219	0.000581754	1.70021	0.170136	1.41087	0.201085	2.62378	0.135995	0.996894	0.000134479	1.61938	0.0418115	1.33603	0.0496297
feature_5810	2.91505	0.849141	0.996101	0.00131988	1.69155	0.259117	1.39697	0.206473	2.5448	0.190689	0.996984	0.000265541	1.59436	0.0593805	1.31793	0.0550742
feature_5975	2.91758	1.00803	0.996059	0.00175725	1.68488	0.313762	1.36146	0.225966	2.77505	0.245411	0.996707	0.000367601	1.66457	0.0730172	1.32677	0.0542065
feature_5647	2.9185	0.531727	0.996221	0.000433564	1.70244	0.158845	1.42328	0.167476	2.65186	0.1397	0.996861	0.000139617	1.628	0.0430112	1.34613	0.0455405
feature_5640	2.91861	0.547881	0.996214	0.000561519	1.70174	0.168481	1.41328	0.195513	2.63111	0.136311	0.996885	0.000134302	1.62164	0.0418846	1.33893	0.0481842
feature_5929	2.91988	0.551268	0.996109	0.00121783	1.70289	0.158306	1.3714	0.1715	2.749	0.146178	0.996736	0.000302115	1.65753	0.0443744	1.34483	0.0429129
feature_5646	2.9221	0.533645	0.996215	0.000449566	1.70341	0.160017	1.42358	0.170859	2.65222	0.139164	0.99686	0.000138253	1.62811	0.0428097	1.3465	0.0457274
feature_5641	2.92217	0.545055	0.996211	0.000541556	1.70291	0.166895	1.41528	0.189987	2.63737	0.136688	0.996878	0.000134381	1.62356	0.0419865	1.34138	0.0471948
feature_5645	2.92451	0.535645	0.996212	0.000466534	1.70403	0.161255	1.42321	0.174404	2.65147	0.138627	0.996861	0.000137061	1.62789	0.0426154	1.34645	0.0458274
feature_5642	2.92455	0.542439	0.996209	0.000521966	1.70372	0.16538	1.41807	0.185882	2.64254	0.137119	0.996872	0.000134707	1.62515	0.042114	1.34344	0.0467967
feature_5644	2.92572	0.537759	0.996209	0.000484339	1.70428	0.16256	1.42217	0.178099	2.64961	0.138099	0.996863	0.000136061	1.62732	0.0424321	1.34595	0.0460872
feature_5643	2.92573	0.540015	0.996208	0.000502856	1.70418	0.163935	1.42046	0.181929	2.64663	0.137593	0.996867	0.000135272	1.62641	0.0422637	1.34486	0.0464098
feature_4838	2.93084	0.603795	0.996065	0.00124696	1.70502	0.172325	1.38001	0.151681	2.64778	0.108144	0.99686	0.000219298	1.62693	0.0333563	1.32277	0.0357713
feature_5976	2.93279	1.00896	0.996041	0.00175454	1.68962	0.312223	1.36367	0.224522	2.7892	0.245146	0.996691	0.000365397	1.66882	0.0728052	1.32786	0.0529645
feature_5811	2.9404	0.859612	0.996068	0.00133247	1.69877	0.261186	1.4027	0.210402	2.56485	0.193185	0.99696	0.000269289	1.60062	0.0599325	1.32196	0.056466
feature_5928	2.94092	0.537301	0.996085	0.00119024	1.70939	0.153775	1.37415	0.169725	2.76826	0.143724	0.996714	0.00029876	1.66336	0.0434479	1.3478	0.0422579
feature_5977	2.94826	1.00976	0.996022	0.00175164	1.69443	0.310551	1.36563	0.22317	2.80351	0.244834	0.996674	0.000363085	1.67311	0.0725856	1.32898	0.0519187
feature_5927	2.96282	0.524368	0.99606	0.00116245	1.71608	0.149608	1.37752	0.168862	2.78834	0.141599	0.99669	0.000295518	1.6694	0.0426189	1.3511	0.0420714
feature_5978	2.96398	1.01045	0.996002	0.00174857	1.69933	0.308759	1.36727	0.221849	2.81795	0.244482	0.996657	0.000360673	1.67743	0.0723602	1.33044	0.0506136
feature_5812	2.96625	0.869764	0.996034	0.00134473	1.70613	0.263076	1.41008	0.215537	2.5855	0.195614	0.996936	0.000272913	1.60704	0.0604566	1.32635	0.0582138
feature_5979	2.97992	1.01106	0.995983	0.00174537	1.70429	0.306862	1.3686	0.220596	2.83248	0.244096	0.99664	0.000358167	1.68176	0.0721306	1.33242	0.0498826
feature_5926	2.98557	0.51263	0.996034	0.00113452	1.72295	0.145839	1.3805	0.168743	2.80919	0.139836	0.996666	0.000292405	1.67565	0.0418973	1.35415	0.0422429
feature_4837	2.989	0.609005	0.995988	0.00126323	1.72203	0.171854	1.39385	0.149049	2.69663	0.108226	0.996802	0.000220211	1.64188	0.0330858	1.33519	0.0364015
feature_5813	2.99258	0.879556	0.996	0.00135661	1.71362	0.264781	1.41793	0.219797	2.60673	0.197967	0.99691	0.000276399	1.61362	0.0609501	1.33122	0.0599933
feature_5980	2.99607	1.01159	0.995963	0.00174207	1.7093	0.304875	1.36999	0.219697	2.84709	0.243681	0.996623	0.000355577	1.68611	0.0718982	1.3352	0.0493458
feature_5925	3.00913	0.502243	0.996008	0.00110651	1.73	0.142502	1.38311	0.169364	2.8308	0.138464	0.99664	0.000289434	1.68209	0.0412921	1.35683	0.0426375
feature_5981	3.01241	1.01207	0.995943	0.00173869	1.71437	0.30281	1.37237	0.218918	2.86176	0.243241	0.996606	0.000352909	1.69046	0.0716644	1.33842	0.0491708
feature_5814	3.01939	0.888952	0.995965	0.00136805	1.72124	0.266295	1.42598	0.223276	2.62855	0.200234	0.996884	0.000279738	1.62035	0.0614102	1.33619	0.0616283
feature_5982	3.02891	1.01249	0.995923	0.00173526	1.71947	0.300681	1.37576	0.217994	2.87645	0.242781	0.996589	0.000350173	1.69481	0.0714302	1.34184	0.0492747
feature_5924	3.03348	0.493356	0.99598	0.0010785	1.73721	0.139624	1.38575	0.170503	2.85313	0.137506	0.996614	0.000286618	1.68873	0.0408104	1.35921	0.04332
feature_5983	3.04555	1.01288	0.995902	0.0017318	1.72461	0.298502	1.37902	0.217186	2.89116	0.242305	0.996572	0.000347376	1.69915	0.0711966	1.34581	0.0490906
feature_5815	3.04666	0.897916	0.99593	0.00137902	1.72898	0.267615	1.43392	0.227294	2.65093	0.202408	0.996858	0.000282918	1.62723	0.0618347	1.34118	0.063177
feature_4836	3.05016	0.615654	0.995908	0.00128113	1.7397	0.171732	1.40789	0.14653	2.7481	0.108667	0.996741	0.000221285	1.65748	0.0329149	1.34798	0.0371561
feature_5923	3.05859	0.486106	0.995951	0.00105055	1.74457	0.137231	1.38845	0.172323	2.87615	0.13698	0.996587	0.000283968	1.69553	0.0404576	1.36145	0.0443982
feature_1363	3.06218	0.897961	0.995967	0.00128594	1.73536	0.251728	1.43575	0.155038	2.84792	0.226313	0.996622	0.000335777	1.68649	0.0677	1.38945	0.0744903
feature_5984	3.06233	1.01323	0.995881	0.00172833	1.72977	0.296284	1.38362	0.215031	2.90585	0.241817	0.996555	0.000344526	1.70347	0.0709642	1.34986	0.0488487
feature_5816	3.07437	0.906417	0.995894	0.00138945	1.73683	0.268739	1.44214	0.231454	2.67389	0.204482	0.996831	0.000285929	1.63425	0.0622214	1.34626	0.0651661
feature_5985	3.07923	1.01357	0.995861	0.00172488	1.73495	0.294042	1.38849	0.212272	2.92052	0.24132	0.996537	0.000341632	1.70778	0.0707337	1.35412	0.0483212
feature_1318	3.08073	1.51054	0.995826	0.00235465	1.71796	0.402074	1.42141	0.311286	2.6765	0.326912	0.99683	0.000399336	1.63343	0.102576	1.32381	0.129031
feature_5922	3.08443	0.480611	0.995922	0.00102274	1.75208	0.135338	1.39139	0.175437	2.89982	0.136898	0.996559	0.000281495	1.70251	0.040237	1.36371	0.0456214
feature_5986	3.09622	1.01389	0.99584	0.00172147	1.74015	0.291785	1.39305	0.209709	2.93514	0.240817	0.99652	0.000338702	1.71206	0.0705054	1.35863	0.0476352
feature_5817	3.10251	0.914426	0.995858	0.00139929	1.7448	0.269666	1.4505	0.23511	2.69739	0.206447	0.996803	0.000288763	1.64142	0.0625686	1.35147	0.0673047
feature_5921	3.11096	0.476962	0.995891	0.000995145	1.75972	0.133955	1.39421	0.179027	2.92411	0.137264	0.996531	0.000279208	1.70963	0.0401493	1.36634	0.0469703
feature_5987	3.11331	1.0142	0.995819	0.00171811	1.74535	0.289527	1.3975	0.207255	2.94969	0.240311	0.996503	0.000335745	1.71632	0.0702798	1.36334	0.0465183
feature_4835	3.1143	0.6238	0.995823	0.00130065	1.75802	0.171971	1.42203	0.14403	2.80217	0.109483	0.996677	0.000222515	1.67371	0.0328457	1.36105	0.0382467
feature_5988	3.13046	1.01451	0.995797	0.00171481	1.75055	0.287277	1.40201	0.204807	2.96418	0.239804	0.996486	0.000332769	1.72054	0.0700569	1.36813	0.0451855
feature_5818	3.13106	0.921916	0.995822	0.00140852	1.75287	0.270397	1.45851	0.238816	2.72143	0.2083	0.996774	0.000291411	1.64872	0.0628748	1.35686	0.0693758
feature_5920	3.13815	0.475221	0.99586	0.000967837	1.76748	0.133083	1.39669	0.18311	2.94899	0.138075	0.996502	0.000277113	1.71689	0.040193	1.36914	0.0483983
feature_5989	3.14769	1.01482	0.995776	0.00171161	1.75576	0.285046	1.40744	0.202896	2.97857	0.239298	0.99647	0.000329783	1.72472	0.0698369	1.37316	0.0446775
feature_5819	3.15999	0.928864	0.995785	0.00141707	1.76104	0.270932	1.46613	0.242563	2.746	0.210033	0.996745	0.000293865	1.65614	0.0631388	1.36258	0.0713141
feature_5990	3.16496	1.01512	0.995755	0.0017085	1.76095	0.282845	1.41338	0.200796	2.99286	0.238796	0.996453	0.000326797	1.72887	0.0696197	1.37825	0.0446102
feature_5919	3.16595	0.475415	0.995828	0.000940897	1.77535	0.132714	1.39926	0.187382	2.9744	0.139321	0.996472	0.000275215	1.72427	0.0403644	1.37182	0.0497354
feature_4834	3.18141	0.633485	0.995735	0.00132177	1.77696	0.172578	1.43646	0.141868	2.85884	0.110683	0.99661	0.000223897	1.69056	0.0328786	1.37439	0.0392107
feature_5991	3.18228	1.01543	0.995733	0.0017055	1.76614	0.280682	1.41905	0.198737	3.00704	0.238299	0.996436	0.000323818	1.73297	0.0694053	1.38378	0.0443834
feature_5820	3.18929	0.935251	0.995748	0.00142491	1.7693	0.271274	1.47338	0.24634	2.77108	0.211644	0.996715	0.00029612	1.66369	0.0633598	1.36871	0.0727747
feature_5918	3.19434	0.477535	0.995795	0.000914404	1.78332	0.132834	1.40266	0.190895	3.00032	0.140984	0.996441	0.000273517	1.73176	0.0406574	1.37474	0.0504454
feature_5992	3.19964	1.01574	0.995711	0.00170263	1.77132	0.278567	1.42487	0.196308	3.0211	0.237807	0.99642	0.000320857	1.73703	0.0691934	1.38909	0.044157
feature_5993	3.21704	1.01607	0.99569	0.00169989	1.77648	0.276508	1.43038	0.194162	3.03503	0.237323	0.996404	0.000317922	1.74104	0.068984	1.39439	0.0442242
feature_2415	3.21876	0.754978	0.995676	0.00145917	1.78364	0.216198	1.50962	0.18272	2.99239	0.168227	0.996453	0.000260622	1.72931	0.0483562	1.47335	0.0465331
feature_5821	3.21893	0.94106	0.99571	0.001432	1.77764	0.271429	1.48025	0.250137	2.79664	0.213129	0.996685	0.00029817	1.67135	0.0635373	1.37489	0.0738027
feature_5917	3.22327	0.481534	0.995761	0.000888439	1.79138	0.133419	1.40641	0.194147	3.02669	0.143041	0.99641	0.00027202	1.73935	0.0410643	1.37777	0.0509802
feature_2416	3.22902	0.708798	0.995677	0.00134774	1.78792	0.201136	1.50465	0.161684	2.99057	0.158273	0.996456	0.000243915	1.72884	0.0456209	1.46476	0.0458741
feature_5994	3.23446	1.0164	0.995668	0.0016973	1.78162	0.274513	1.43571	0.192575	3.04883	0.236849	0.996387	0.000315024	1.74501	0.0687767	1.39943	0.0444045
feature_2414	3.23523	0.809188	0.995642	0.00156869	1.78695	0.229275	1.53473	0.190036	3.01719	0.178775	0.996423	0.00027742	1.7364	0.0512736	1.49715	0.0465777
feature_5822	3.24888	0.946276	0.995672	0.00143831	1.78604	0.271399	1.48673	0.253944	2.82267	0.214484	0.996654	0.000300009	1.67911	0.0636709	1.38088	0.0746223
feature_4833	3.25144	0.644741	0.995643	0.00134449	1.79648	0.173552	1.45161	0.140772	2.91809	0.112274	0.99654	0.000225422	1.70799	0.0330124	1.38832	0.0405849
feature_5995	3.25191	1.01674	0.995646	0.00169486	1.78675	0.272591	1.44076	0.191345	3.06249	0.236383	0.996371	0.000312173	1.74892	0.0685714	1.40425	0.0446341
feature_5916	3.25269	0.487336	0.995727	0.000863084	1.79951	0.134439	1.41048	0.19789	3.05348	0.145464	0.996379	0.000270722	1.74703	0.0415757	1.38082	0.0515317
feature_2417	3.26491	0.682966	0.995647	0.0012502	1.79903	0.18842	1.52807	0.164218	3.01178	0.151478	0.996431	0.000229521	1.73501	0.0438002	1.48182	0.0434722
feature_5996	3.26938	1.01709	0.995624	0.00169258	1.79185	0.270749	1.44625	0.192018	3.07601	0.23593	0.996356	0.000309378	1.75279	0.0683678	1.40887	0.0446523
feature_2413	3.27794	0.861131	0.995578	0.00166384	1.7979	0.238459	1.5647	0.203916	3.06358	0.18833	0.996368	0.000292871	1.74965	0.0538237	1.523	0.0474895
feature_5823	3.27912	0.95089	0.995634	0.00144381	1.79451	0.271192	1.49281	0.257752	2.84914	0.215709	0.996623	0.000301633	1.68698	0.0637607	1.38655	0.0753854
feature_5915	3.28257	0.494831	0.995692	0.00083842	1.80771	0.135859	1.41528	0.200652	3.08064	0.148222	0.996347	0.00026962	1.75477	0.0421813	1.38411	0.0520118
feature_5997	3.28687	1.01746	0.995602	0.00169048	1.79694	0.268993	1.45134	0.192838	3.0894	0.235488	0.99634	0.000306649	1.75661	0.0681659	1.41321	0.0447148
feature_5998	3.30439	1.01786	0.99558	0.00168856	1.802	0.26733	1.45631	0.194016	3.10264	0.23506	0.996324	0.000303998	1.76038	0.0679655	1.41759	0.0450008
feature_1364	3.30804	0.971042	0.995648	0.00138038	1.80339	0.264191	1.49124	0.174785	3.07005	0.243077	0.996359	0.000352529	1.75104	0.0699592	1.44239	0.0763961
feature_5824	3.30961	0.954896	0.995596	0.00144846	1.80304	0.270814	1.49876	0.26174	2.87603	0.216802	0.996591	0.00030304	1.69492	0.0638072	1.39204	0.0759236
feature_5914	3.31286	0.503889	0.995657	0.000814529	1.81596	0.13764	1.42178	0.202058	3.10812	0.15128	0.996315	0.00026871	1.76257	0.0428701	1.38835	0.0525666
feature_5999	3.32194	1.01828	0.995557	0.00168683	1.80705	0.265766	1.46303	0.195364	3.11574	0.234648	0.996309	0.000301436	1.76411	0.0677665	1.42195	0.0455277
feature_2418	3.32381	0.687699	0.995588	0.0011832	1.81571	0.183709	1.56432	0.183396	3.05475	0.150832	0.996381	0.000220294	1.74735	0.0435988	1.50745	0.0453536
feature_4832	3.32435	0.657585	0.995547	0.00136877	1.81656	0.17489	1.46684	0.139741	2.97987	0.114256	0.996467	0.000227083	1.72597	0.0332445	1.40246	0.0421283
feature_6000	3.33951	1.01873	0.995535	0.00168529	1.81208	0.264309	1.46937	0.196849	3.12871	0.234252	0.996294	0.000298973	1.76778	0.0675689	1.42651	0.0458066
feature_5825	3.34033	0.958289	0.995558	0.00145223	1.8116	0.270272	1.50482	0.265983	2.90331	0.217764	0.996559	0.000304227	1.70295	0.063811	1.39743	0.0764485
feature_1317	3.34299	1.60246	0.995475	0.00250636	1.79124	0.40996	1.48598	0.31594	2.9021	0.34418	0.996563	0.00042033	1.70103	0.103599	1.38393	0.13119
feature_5913	3.34351	0.514362	0.995621	0.000791492	1.82425	0.139741	1.42971	0.201748	3.13587	0.154601	0.996282	0.000267983	1.77041	0.0436306	1.393	0.0530818
feature_2412	3.34482	0.903853	0.995486	0.00173603	1.81584	0.243778	1.58679	0.230344	3.12895	0.196213	0.99629	0.000306175	1.76818	0.0557074	1.54359	0.0518385
feature_6001	3.35711	1.01923	0.995512	0.00168397	1.81708	0.262963	1.47552	0.198356	3.14155	0.233875	0.996279	0.000296621	1.77142	0.0673729	1.4313	0.0459972
feature_5826	3.37123	0.961071	0.995519	0.00145511	1.82019	0.269574	1.51077	0.270336	2.93095	0.218596	0.996526	0.000305194	1.71105	0.0637731	1.40297	0.0767365
feature_5912	3.37447	0.526091	0.995584	0.000769388	1.83257	0.14212	1.43918	0.199327	3.16385	0.158149	0.996249	0.000267431	1.77828	0.0444512	1.39802	0.053633
feature_6002	3.37476	1.01977	0.99549	0.00168287	1.82207	0.261734	1.4819	0.199521	3.15427	0.23352	0.996264	0.000294392	1.77501	0.0671788	1.43626	0.0460336
feature_6003	3.39245	1.02038	0.995467	0.001682	1.82705	0.260627	1.48845	0.200312	3.16687	0.233188	0.996249	0.000292298	1.77856	0.0669867	1.44135	0.046079
feature_4831	3.40009	0.67202	0.995448	0.00139457	1.83716	0.176584	1.48214	0.138773	3.04413	0.116626	0.996391	0.00022887	1.74448	0.0335709	1.41697	0.043694
feature_2419	3.40176	0.725576	0.995504	0.00115886	1.83648	0.190731	1.58662	0.202919	3.11688	0.158316	0.996307	0.000218932	1.765	0.0453691	1.52916	0.0468888
feature_5827	3.4023	0.963245	0.99548	0.00145707	1.8288	0.26873	1.5163	0.274643	2.95893	0.219299	0.996493	0.000305939	1.71921	0.0636947	1.40851	0.0766155
feature_5911	3.40571	0.538913	0.995547	0.000748296	1.84091	0.144736	1.4495	0.196843	3.192	0.161888	0.996216	0.000267043	1.78616	0.0453208	1.40372	0.0539384
feature_6004	3.41019	1.02106	0.995444	0.00168137	1.83201	0.259648	1.49478	0.201126	3.17936	0.232882	0.996234	0.000290351	1.78208	0.0667971	1.44678	0.045483
feature_6005	3.428	1.02182	0.995421	0.00168099	1.83696	0.258801	1.50143	0.201573	3.19176	0.232606	0.99622	0.000288563	1.78556	0.0666107	1.45188	0.0449714
feature_2411	3.43238	0.933561	0.995371	0.0017803	1.83955	0.24611	1.60886	0.243569	3.20964	0.202361	0.996194	0.000316937	1.79082	0.0568548	1.56158	0.0547149
feature_5828	3.43348	0.964818	0.995442	0.0014581	1.83743	0.267749	1.52141	0.278896	2.9872	0.219877	0.996459	0.000306464	1.72742	0.0635774	1.41407	0.076363
feature_5910	3.43716	0.552661	0.99551	0.000728289	1.84925	0.147548	1.4597	0.194001	3.22029	0.16578	0.996183	0.000266807	1.79404	0.0462285	1.41044	0.0540213
feature_6006	3.44588	1.02269	0.995398	0.00168089	1.8419	0.258091	1.50776	0.202202	3.20408	0.232363	0.996205	0.000286947	1.78901	0.0664281	1.45662	0.0445662
feature_6007	3.46385	1.02368	0.995374	0.00168106	1.84683	0.257522	1.51368	0.203057	3.21633	0.232157	0.996191	0.000285514	1.79243	0.0662501	1.46126	0.0443364
feature_5829	3.46475	0.965801	0.995403	0.00145818	1.84604	0.266641	1.52609	0.283088	3.01575	0.220333	0.996426	0.00030677	1.73566	0.063423	1.41984	0.0760484
feature_5909	3.46877	0.567175	0.995473	0.000709439	1.85759	0.150517	1.46967	0.191004	3.24864	0.169792	0.99615	0.00026671	1.80191	0.0471639	1.41807	0.0539938
feature_4830	3.47858	0.688039	0.995345	0.00142186	1.85824	0.17862	1.49749	0.137864	3.11082	0.119373	0.996312	0.00023077	1.76349	0.0339868	1.43166	0.0453784
feature_6008	3.48191	1.0248	0.99535	0.00168153	1.85176	0.257098	1.51918	0.204134	3.22852	0.231993	0.996176	0.000284277	1.79584	0.0660778	1.46608	0.0438153
feature_2420	3.49371	0.789815	0.995402	0.00117866	1.85984	0.208308	1.6033	0.212667	3.19447	0.173552	0.996216	0.00022668	1.78677	0.0489107	1.54299	0.0544442
feature_5830	3.49607	0.966208	0.995364	0.0014573	1.85465	0.265415	1.53033	0.287212	3.04453	0.220672	0.996392	0.00030686	1.74394	0.0632336	1.42566	0.0761096
feature_6009	3.50009	1.02608	0.995326	0.00168231	1.8567	0.256822	1.52436	0.205364	3.24067	0.231875	0.996162	0.000283249	1.79922	0.0659121	1.47107	0.0432395
feature_5908	3.5005	0.582298	0.995435	0.000691811	1.86591	0.153608	1.47998	0.189336	3.27702	0.17389	0.996116	0.000266737	1.80974	0.0481173	1.4266	0.0529527
feature_2439	3.50845	1.11644	0.995326	0.00181029	1.85477	0.292107	1.61644	0.246703	3.35367	0.288737	0.996021	0.0004392	1.82991	0.0798565	1.58661	0.0581235
feature_2440	3.51378	1.18776	0.995316	0.0018937	1.85398	0.309292	1.61028	0.267465	3.3469	0.304409	0.996029	0.000457438	1.82789	0.0844086	1.58433	0.0620561
feature_6010	3.51838	1.02754	0.995302	0.00168342	1.86163	0.256698	1.53214	0.205686	3.2528	0.231807	0.996148	0.00028244	1.80259	0.0657544	1.47603	0.0432312
feature_2438	3.52363	1.02033	0.99531	0.00169627	1.86183	0.267464	1.62945	0.218334	3.37655	0.265677	0.995994	0.00041542	1.83638	0.0730961	1.59277	0.055765
feature_5831	3.52739	0.966058	0.995326	0.00145546	1.86322	0.264083	1.53481	0.291442	3.0735	0.220899	0.996357	0.000306739	1.75223	0.0630115	1.43129	0.0761461
feature_5907	3.5323	0.597882	0.995398	0.000675465	1.8742	0.156785	1.49008	0.188313	3.30537	0.178042	0.996083	0.000266873	1.81754	0.0490798	1.435	0.051829
feature_2410	3.53595	0.949006	0.99524	0.00179487	1.86747	0.246209	1.63867	0.246581	3.30123	0.207025	0.996086	0.00032495	1.8162	0.0573565	1.58417	0.0558113
feature_6011	3.53682	1.02921	0.995278	0.00168487	1.86657	0.256729	1.54026	0.205956	3.26493	0.231797	0.996134	0.000281861	1.80596	0.0656059	1.481	0.0434129
feature_2441	3.53933	1.23383	0.99528	0.00194718	1.85952	0.319192	1.60067	0.288756	3.35658	0.312585	0.996017	0.000469887	1.83046	0.086636	1.57158	0.0660292
feature_6012	3.55541	1.03109	0.995253	0.00168669	1.87153	0.256916	1.54858	0.20593	3.27707	0.231848	0.996119	0.000281525	1.80932	0.0654681	1.48608	0.043685
feature_2437	3.55815	0.903007	0.99527	0.00155486	1.87441	0.236456	1.63886	0.181038	3.414	0.236242	0.99595	0.000387371	1.8468	0.0645186	1.59822	0.0470793
feature_5832	3.55867	0.965371	0.995287	0.00145264	1.87176	0.262655	1.54055	0.294312	3.10263	0.221022	0.996323	0.000306409	1.76053	0.0627594	1.43698	0.0758897
feature_4829	3.55975	0.705622	0.995238	0.00145059	1.87977	0.180983	1.51438	0.138038	3.17987	0.122487	0.99623	0.000232772	1.78295	0.0344863	1.44636	0.0471548
feature_5906	3.5641	0.613789	0.99536	0.000660453	1.88245	0.160019	1.4997	0.187566	3.33364	0.182218	0.99605	0.000267102	1.82528	0.0500431	1.44325	0.0510747
feature_1365	3.56668	1.05301	0.995317	0.00147923	1.87205	0.278646	1.54558	0.191886	3.30462	0.263171	0.996082	0.000371978	1.81669	0.0728748	1.49676	0.0782797
feature_6013	3.57417	1.03322	0.995228	0.00168889	1.87649	0.257262	1.55649	0.205993	3.28924	0.231967	0.996105	0.000281439	1.81268	0.0653425	1.49132	0.0437564
feature_10000	3.57945	1.01528	0.995384	0.00108892	1.87656	0.26916	1.56471	0.282439	3.37842	0.249656	0.996	0.000282512	1.83704	0.0679986	1.50985	0.0710458
feature_2442	3.58338	1.25649	0.99522	0.00197445	1.87082	0.322927	1.60604	0.308045	3.38185	0.313898	0.995987	0.00047719	1.83734	0.0866742	1.56333	0.073979
feature_9999	3.58587	1.02115	0.995376	0.00109806	1.87812	0.270489	1.5655	0.283875	3.38351	0.250954	0.995994	0.000284704	1.83842	0.068299	1.51097	0.0712219
feature_5833	3.58988	0.964172	0.995249	0.00144885	1.88025	0.261142	1.54624	0.296621	3.13189	0.221047	0.996288	0.000305878	1.76883	0.06248	1.44245	0.0754252
feature_9998	3.59223	1.02701	0.995368	0.00110719	1.87966	0.271814	1.56652	0.284774	3.38854	0.252247	0.995988	0.000286886	1.83978	0.0685982	1.51203	0.0713646
feature_6014	3.59312	1.03562	0.995203	0.00169149	1.88148	0.257767	1.564	0.206153	3.30147	0.23216	0.99609	0.000281614	1.81606	0.0652307	1.49678	0.0440871
feature_2421	3.59389	0.868067	0.995286	0.00123194	1.88442	0.23144	1.61988	0.217763	3.28291	0.194001	0.996111	0.000242477	1.81125	0.0535867	1.55844	0.0535658
feature_5905	3.59586	0.629888	0.995322	0.000646818	1.89064	0.163282	1.50973	0.186277	3.36177	0.186391	0.996017	0.000267409	1.83295	0.0509997	1.45107	0.0505051
feature_9997	3.59854	1.03284	0.995359	0.00111634	1.88119	0.273135	1.56765	0.285347	3.39351	0.253535	0.995982	0.00028906	1.84112	0.0688962	1.513	0.0715108
feature_9996	3.60479	1.03866	0.995351	0.00112548	1.88269	0.274453	1.56868	0.285934	3.39842	0.254817	0.995976	0.000291223	1.84244	0.0691928	1.51387	0.0716606
feature_2436	3.60942	0.772303	0.99521	0.00139401	1.89127	0.201626	1.64784	0.146901	3.46332	0.202621	0.995892	0.000357412	1.86035	0.0548346	1.60589	0.0414666
feature_9995	3.61099	1.04446	0.995343	0.00113461	1.88418	0.275765	1.56962	0.286533	3.40327	0.256093	0.99597	0.000293376	1.84375	0.069488	1.51464	0.0718136
feature_6015	3.61228	1.03831	0.995177	0.00169451	1.88649	0.258433	1.57109	0.20642	3.31377	0.232433	0.996076	0.000282057	1.81944	0.0651344	1.50234	0.0447564
feature_1316	3.61527	1.6915	0.99511	0.00265416	1.86455	0.41641	1.54878	0.319746	3.13509	0.360654	0.996287	0.000440282	1.76816	0.104361	1.44271	0.133184
feature_9994	3.61713	1.05023	0.995335	0.00114375	1.88566	0.277072	1.57045	0.287146	3.40806	0.257362	0.995965	0.000295518	1.84504	0.0697817	1.51533	0.0719638
feature_5834	3.62097	0.96249	0.995211	0.00144409	1.88867	0.259556	1.55229	0.297671	3.16122	0.220983	0.996254	0.000305153	1.77711	0.0621763	1.44803	0.0756975
feature_9993	3.62321	1.05598	0.995328	0.00115287	1.88712	0.278374	1.57119	0.287771	3.41278	0.258625	0.995959	0.00029765	1.84631	0.070074	1.51598	0.072082
feature_5904	3.62753	0.646059	0.995284	0.000634595	1.89877	0.166548	1.51979	0.185132	3.38971	0.190535	0.995984	0.000267776	1.84053	0.0519425	1.45903	0.0499476
feature_9992	3.62923	1.06171	0.99532	0.00116199	1.88856	0.27967	1.57183	0.288408	3.41745	0.259881	0.995954	0.000299771	1.84756	0.0703646	1.51657	0.0721295
feature_6016	3.63166	1.04133	0.995151	0.00169796	1.89153	0.259257	1.57776	0.206801	3.32618	0.232791	0.996061	0.000282775	1.82285	0.0650554	1.50796	0.0457073
feature_9991	3.63519	1.0674	0.995312	0.0011711	1.88998	0.280959	1.57238	0.289057	3.42205	0.26113	0.995948	0.00030188	1.8488	0.0706536	1.5172	0.0719728
feature_9990	3.6411	1.07307	0.995304	0.00118019	1.89139	0.282241	1.57282	0.289718	3.42659	0.262371	0.995943	0.000303978	1.85002	0.0709409	1.5178	0.0717912
feature_2443	3.64292	1.25933	0.995138	0.00198154	1.88677	0.3221	1.63056	0.310252	3.42071	0.309588	0.99594	0.000480699	1.84796	0.0848824	1.58083	0.0792353
feature_4828	3.64349	0.72474	0.995128	0.0014807	1.90171	0.183652	1.53298	0.137127	3.25121	0.125953	0.996146	0.000234861	1.80284	0.0350633	1.4611	0.0489603
feature_9989	3.64694	1.07871	0.995297	0.00118927	1.89279	0.283516	1.57328	0.290221	3.43107	0.263604	0.995937	0.000306064	1.85122	0.0712264	1.51831	0.0716108
feature_2409	3.64993	0.950782	0.995099	0.00178046	1.89795	0.244279	1.66414	0.24111	3.39881	0.210472	0.99597	0.000330039	1.84287	0.0573696	1.60409	0.0493783
feature_6017	3.65128	1.04468	0.995125	0.00170187	1.8966	0.26024	1.58425	0.207115	3.3387	0.233241	0.996046	0.000283774	1.82629	0.0649952	1.51335	0.0467522
feature_5835	3.6519	0.960354	0.995173	0.00143836	1.89702	0.257907	1.5588	0.298756	3.19059	0.220838	0.996219	0.00030424	1.78536	0.0618515	1.45358	0.0759799
feature_9988	3.65273	1.08432	0.995289	0.00119833	1.89416	0.284783	1.57376	0.29053	3.43548	0.264829	0.995932	0.000308137	1.8524	0.0715101	1.51874	0.071444
feature_9987	3.65845	1.0899	0.995282	0.00120736	1.89552	0.286042	1.57449	0.290784	3.43983	0.266046	0.995927	0.000310197	1.85357	0.0717919	1.5192	0.0713434
feature_5903	3.65904	0.662193	0.995246	0.000623807	1.90682	0.169794	1.53041	0.185035	3.41742	0.194626	0.995951	0.000268187	1.84802	0.0528656	1.46753	0.0498515
feature_9986	3.66412	1.09544	0.995274	0.00121638	1.89686	0.287292	1.57534	0.29102	3.44413	0.267253	0.995922	0.000312245	1.85472	0.0720716	1.51968	0.0710899
feature_9985	3.66972	1.10094	0.995267	0.00122538	1.89819	0.288532	1.57609	0.291286	3.44835	0.268452	0.995917	0.000314279	1.85585	0.0723494	1.52036	0.0706577
feature_6018	3.67117	1.0484	0.995098	0.00170625	1.90171	0.26138	1.59042	0.207446	3.35137	0.23379	0.996031	0.000285058	1.82975	0.0649557	1.51833	0.0478653
feature_2435	3.67366	0.642666	0.995134	0.00122762	1.91083	0.167241	1.66537	0.146407	3.52088	0.168751	0.995824	0.000328922	1.87597	0.0451944	1.62159	0.0360159
feature_9984	3.67526	1.10641	0.99526	0.00123434	1.8995	0.289763	1.57673	0.291581	3.45252	0.269641	0.995912	0.0003163	1.85696	0.072625	1.52104	0.0703063
feature_9983	3.68074	1.11184	0.995252	0.00124328	1.90079	0.290984	1.57748	0.291812	3.45663	0.270821	0.995907	0.000318306	1.85806	0.0728985	1.52173	0.0701333
feature_5836	3.68262	0.957799	0.995136	0.00143168	1.90528	0.256207	1.56522	0.299651	3.21995	0.220624	0.996184	0.000303148	1.79358	0.0615091	1.45958	0.0757144
feature_9982	3.68616	1.11722	0.995245	0.00125219	1.90207	0.292195	1.57866	0.291766	3.46067	0.27199	0.995902	0.000320299	1.85914	0.0731698	1.52255	0.0701751
feature_5902	3.69035	0.67819	0.995208	0.000614467	1.91479	0.173002	1.54114	0.185773	3.44483	0.198642	0.995919	0.000268627	1.8554	0.0537634	1.47612	0.0498018
feature_6019	3.69133	1.0525	0.995071	0.00171112	1.90686	0.262674	1.59703	0.207651	3.36421	0.234441	0.996016	0.00028663	1.83326	0.0649384	1.5234	0.0484789
feature_9981	3.69152	1.12257	0.995238	0.00126106	1.90333	0.293394	1.58002	0.291908	3.46465	0.27315	0.995897	0.000322277	1.8602	0.0734387	1.52327	0.0702224
feature_2422	3.69612	0.947171	0.995166	0.00130086	1.909	0.254518	1.6584	0.222181	3.37698	0.216244	0.996	0.000263399	1.83691	0.0585986	1.58187	0.0532898
feature_9980	3.69681	1.12786	0.995231	0.0012699	1.90457	0.294582	1.58138	0.292129	3.46857	0.274299	0.995893	0.000324241	1.86124	0.0737053	1.524	0.0702052
feature_9979	3.70205	1.13312	0.995224	0.00127871	1.9058	0.295758	1.58265	0.292364	3.47242	0.275436	0.995888	0.000326189	1.86227	0.0739695	1.5247	0.0701689
feature_9978	3.70722	1.13832	0.995217	0.00128747	1.90701	0.296922	1.58381	0.292613	3.47622	0.276563	0.995883	0.000328122	1.86328	0.0742312	1.52538	0.0701512
feature_6020	3.71179	1.05701	0.995043	0.00171649	1.91206	0.264118	1.60331	0.207948	3.37725	0.235201	0.996	0.00028849	1.83681	0.0649452	1.52863	0.049133
feature_9977	3.71232	1.14348	0.995211	0.00129619	1.90821	0.298072	1.58486	0.292875	3.47995	0.277678	0.995879	0.000330039	1.86427	0.0744904	1.52605	0.0702471
feature_5837	3.71309	0.954861	0.995099	0.00142405	1.91345	0.254467	1.57158	0.299908	3.24927	0.220348	0.996149	0.000301888	1.80174	0.0611525	1.46549	0.0755585
feature_2444	3.71385	1.2471	0.995041	0.00197592	1.90598	0.318347	1.66218	0.305263	3.47026	0.301357	0.995881	0.000482217	1.86143	0.0817987	1.61204	0.076727
feature_9976	3.71737	1.14859	0.995204	0.00130487	1.90938	0.29921	1.58581	0.293151	3.48363	0.278782	0.995875	0.000331941	1.86525	0.074747	1.52661	0.0703464
feature_5901	3.7214	0.693957	0.995171	0.000606576	1.92265	0.176152	1.55142	0.186901	3.4719	0.202562	0.995887	0.00026908	1.86266	0.0546311	1.4854	0.0496572
feature_9975	3.72235	1.15364	0.995197	0.0013135	1.91055	0.300334	1.58666	0.293442	3.48724	0.279873	0.99587	0.000333826	1.86621	0.0750009	1.52711	0.0704475
feature_9974	3.72727	1.15865	0.995191	0.00132209	1.91169	0.301444	1.58741	0.293745	3.49079	0.280952	0.995866	0.000335695	1.86715	0.075252	1.5276	0.0705461
feature_4827	3.72972	0.745356	0.995015	0.00151215	1.92402	0.186608	1.55157	0.1363	3.32474	0.129754	0.996059	0.000237025	1.82311	0.0357113	1.4761	0.0509776
feature_9973	3.73212	1.16359	0.995184	0.00133063	1.91282	0.302539	1.58805	0.294063	3.49428	0.282019	0.995862	0.000337547	1.86808	0.0755004	1.52802	0.0706691
feature_6021	3.73257	1.06194	0.995015	0.00172238	1.91731	0.265708	1.61007	0.207581	3.3905	0.236075	0.995985	0.00029064	1.84041	0.0649773	1.53361	0.0496928
feature_9972	3.73691	1.16848	0.995178	0.00133911	1.91394	0.303619	1.58858	0.294394	3.49771	0.283072	0.995858	0.000339382	1.86899	0.075746	1.52833	0.0707925
feature_9971	3.74164	1.17332	0.995171	0.00134754	1.91504	0.304683	1.58901	0.294739	3.50107	0.284113	0.995854	0.0003412	1.86988	0.0759886	1.52855	0.0709163
feature_5838	3.74326	0.95158	0.995063	0.00141549	1.9215	0.252698	1.57782	0.299596	3.2785	0.220024	0.996115	0.00030047	1.80985	0.0607853	1.47142	0.0754092
feature_2434	3.74612	0.539016	0.995049	0.00107682	1.93144	0.139859	1.68601	0.141694	3.5823	0.141277	0.995752	0.000305896	1.8924	0.0374152	1.64415	0.0366059
feature_9970	3.74631	1.17809	0.995165	0.00135592	1.91612	0.305732	1.58934	0.295097	3.50438	0.28514	0.99585	0.000343	1.87076	0.0762282	1.52866	0.0710403
feature_9969	3.75091	1.1828	0.995159	0.00136423	1.91719	0.306765	1.58956	0.295469	3.50763	0.286153	0.995846	0.000344783	1.87162	0.0764649	1.52867	0.0711646
feature_5900	3.75214	0.709413	0.995134	0.000600123	1.9304	0.179231	1.56129	0.188381	3.49857	0.206369	0.995856	0.000269531	1.86979	0.0554642	1.49487	0.049708
feature_6022	3.75369	1.0673	0.994986	0.0017288	1.92262	0.267438	1.61647	0.207276	3.404	0.237067	0.995969	0.000293075	1.84408	0.0650363	1.53823	0.0501929
feature_9968	3.75545	1.18745	0.995153	0.00137249	1.91824	0.30778	1.58968	0.295854	3.51082	0.287152	0.995842	0.000346547	1.87246	0.0766984	1.52858	0.0712893
feature_9967	3.75992	1.19204	0.995147	0.00138069	1.91928	0.308779	1.58969	0.296252	3.51395	0.288137	0.995838	0.000348294	1.87329	0.0769288	1.52843	0.0713349
feature_9966	3.76433	1.19656	0.995141	0.00138882	1.9203	0.30976	1.58965	0.296751	3.51702	0.289108	0.995835	0.000350022	1.8741	0.077156	1.52829	0.0713327
feature_2408	3.76826	0.940599	0.994955	0.00173967	1.92928	0.240127	1.67775	0.235227	3.49733	0.21277	0.995854	0.00033197	1.86942	0.0570254	1.61821	0.0510191
feature_9965	3.76868	1.20102	0.995135	0.00139689	1.92131	0.310723	1.58998	0.2979	3.52003	0.290064	0.995831	0.000351731	1.8749	0.0773799	1.5281	0.0714058
feature_9964	3.77296	1.20541	0.995129	0.00140488	1.9223	0.311667	1.59022	0.299066	3.52299	0.291004	0.995828	0.000353421	1.87568	0.0776005	1.52786	0.071538
feature_5839	3.7731	0.947997	0.995027	0.00140602	1.92944	0.250911	1.58399	0.298842	3.30759	0.219662	0.996081	0.000298906	1.81788	0.0604114	1.47724	0.0751944
feature_6023	3.77517	1.07311	0.994957	0.00173576	1.92799	0.269303	1.62245	0.207099	3.41777	0.23818	0.995952	0.000295794	1.8478	0.0651235	1.54268	0.0506519
feature_9963	3.77718	1.20973	0.995123	0.00141281	1.92328	0.312593	1.59036	0.300241	3.52589	0.29193	0.995824	0.000355092	1.87644	0.0778178	1.52753	0.0716486
feature_9962	3.78134	1.21398	0.995117	0.00142067	1.92424	0.313499	1.59039	0.301423	3.52873	0.29284	0.995821	0.000356744	1.87719	0.0780316	1.52735	0.0714017
feature_5899	3.78251	0.724484	0.995097	0.000595088	1.93803	0.182223	1.57134	0.18999	3.52479	0.210045	0.995825	0.000269966	1.87677	0.0562591	1.50404	0.0499017
feature_9961	3.78543	1.21815	0.995112	0.00142846	1.92519	0.314386	1.59039	0.302654	3.53151	0.293734	0.995817	0.000358376	1.87793	0.0782419	1.52721	0.0711641
feature_9960	3.78947	1.22225	0.995106	0.00143616	1.92613	0.315253	1.59066	0.303708	3.53423	0.294612	0.995814	0.000359988	1.87865	0.0784487	1.52703	0.0709301
feature_2445	3.79136	1.22514	0.994933	0.00196571	1.9269	0.31306	1.69812	0.274393	3.52689	0.291192	0.995813	0.000483681	1.8767	0.0780744	1.63724	0.0713598
feature_9959	3.79343	1.22628	0.995101	0.0014438	1.92704	0.316099	1.59105	0.304428	3.5369	0.295474	0.995811	0.000361581	1.87935	0.0786519	1.52684	0.0707557
feature_2423	3.79424	1.01564	0.995048	0.00136687	1.9325	0.273158	1.67933	0.223607	3.47121	0.236977	0.995888	0.000285832	1.86226	0.0631845	1.61068	0.0562112
feature_6024	3.79703	1.07939	0.994927	0.00174327	1.93343	0.271294	1.628	0.207059	3.43183	0.239419	0.995935	0.000298791	1.8516	0.0652398	1.54682	0.0509621
feature_9958	3.79734	1.23024	0.995095	0.00145135	1.92795	0.316925	1.59133	0.305156	3.53952	0.296319	0.995808	0.000363153	1.88004	0.0788514	1.52665	0.0706184
feature_9957	3.80119	1.23411	0.99509	0.00145882	1.92884	0.317729	1.5915	0.30589	3.54208	0.297148	0.995805	0.000364705	1.88071	0.0790473	1.52653	0.0705743
feature_5840	3.80254	0.944156	0.994991	0.00139566	1.93724	0.249115	1.59006	0.297779	3.3365	0.219275	0.996046	0.000297208	1.82582	0.0600346	1.48293	0.0748816
feature_9956	3.80497	1.23791	0.995084	0.00146621	1.92972	0.318512	1.59157	0.306631	3.54458	0.29796	0.995802	0.000366236	1.88137	0.0792393	1.52634	0.0705318
feature_9955	3.80869	1.24163	0.995079	0.00147352	1.93058	0.319273	1.59153	0.307378	3.54703	0.298754	0.995799	0.000367746	1.88202	0.0794276	1.52605	0.0704883
feature_9954	3.81235	1.24526	0.995074	0.00148074	1.93143	0.320012	1.59138	0.308131	3.54943	0.299531	0.995796	0.000369236	1.88265	0.0796121	1.52592	0.0701204
feature_5898	3.81247	0.739103	0.995061	0.00059144	1.94552	0.18512	1.58129	0.191525	3.55051	0.213575	0.995795	0.000270372	1.88359	0.0570126	1.5128	0.0501942
feature_9953	3.81594	1.24882	0.995069	0.00148787	1.93227	0.320728	1.59112	0.308889	3.55177	0.300291	0.995793	0.000370704	1.88326	0.0797926	1.52579	0.069599
feature_4826	3.8183	0.767424	0.994899	0.00154488	1.94666	0.189827	1.57015	0.135573	3.40036	0.133871	0.99597	0.00023925	1.84372	0.0364238	1.49134	0.0532025
feature_6025	3.81927	1.08612	0.994897	0.00175133	1.93894	0.273404	1.63313	0.207163	3.44622	0.240784	0.995918	0.00030206	1.85548	0.0653862	1.55069	0.0510915
feature_9952	3.81948	1.25229	0.995064	0.00149491	1.93309	0.321421	1.59076	0.309653	3.55406	0.301033	0.99579	0.000372152	1.88386	0.0799692	1.52557	0.0690878
feature_2433	3.82138	0.495894	0.994961	0.000969228	1.95149	0.127819	1.7117	0.131553	3.64282	0.129322	0.99568	0.000291931	1.90838	0.0339002	1.66699	0.034105
feature_9951	3.82296	1.25567	0.995059	0.00150186	1.9339	0.32209	1.59029	0.310423	3.5563	0.301756	0.995788	0.000373577	1.88445	0.0801417	1.52536	0.0685362
feature_9950	3.82637	1.25897	0.995054	0.00150872	1.93469	0.322736	1.58971	0.311196	3.55848	0.302462	0.995785	0.000374982	1.88503	0.0803102	1.52508	0.0679772
feature_9949	3.82973	1.26219	0.995049	0.00151549	1.93548	0.323358	1.58923	0.312047	3.56062	0.303149	0.995782	0.000376364	1.88559	0.0804747	1.52477	0.0673762
feature_5841	3.83155	0.940103	0.994957	0.00138443	1.94489	0.247322	1.59563	0.296772	3.36518	0.218873	0.996013	0.000295389	1.83367	0.0596586	1.48837	0.074331
feature_9948	3.83302	1.26531	0.995044	0.00152216	1.93625	0.323956	1.589	0.313035	3.5627	0.303817	0.99578	0.000377725	1.88613	0.0806349	1.52452	0.0666947
feature_1366	3.83406	1.14205	0.994977	0.00157837	1.94029	0.294371	1.59983	0.202545	3.54842	0.286478	0.995793	0.00039442	1.88249	0.0763914	1.54968	0.0819783
feature_9947	3.83626	1.26835	0.995039	0.00152873	1.93701	0.324529	1.58866	0.314043	3.56474	0.304467	0.995777	0.000379064	1.88667	0.080791	1.5243	0.0662212
feature_9946	3.83944	1.2713	0.995035	0.00153521	1.93776	0.325077	1.58821	0.315072	3.56673	0.305098	0.995775	0.00038038	1.88719	0.0809428	1.52421	0.0660692
feature_6026	3.84194	1.09333	0.994866	0.00175994	1.94452	0.275625	1.63782	0.20742	3.46095	0.242278	0.995901	0.000305591	1.85944	0.0655634	1.55416	0.0512213
feature_5897	3.84195	0.753212	0.995025	0.000589137	1.95287	0.187909	1.59103	0.193079	3.57568	0.216947	0.995765	0.000270736	1.89024	0.0577218	1.52115	0.0507287
feature_9945	3.84255	1.27415	0.99503	0.00154158	1.93849	0.3256	1.58765	0.31612	3.56866	0.30571	0.995773	0.000381675	1.8877	0.0810904	1.52417	0.0660423
feature_9944	3.84561	1.27692	0.995026	0.00154785	1.93921	0.326098	1.5875	0.317435	3.57055	0.306302	0.99577	0.000382947	1.88819	0.0812336	1.52421	0.0659806
feature_9943	3.84862	1.27959	0.995021	0.00155402	1.93992	0.326569	1.58727	0.318788	3.5724	0.306875	0.995768	0.000384197	1.88868	0.0813725	1.52433	0.0660433
feature_9942	3.85156	1.28216	0.995017	0.00156008	1.94062	0.327015	1.58733	0.3196	3.57419	0.307428	0.995766	0.000385424	1.88915	0.0815069	1.52458	0.0661376
feature_9941	3.85445	1.28465	0.995012	0.00156604	1.94131	0.327434	1.58751	0.32011	3.57594	0.307961	0.995764	0.000386628	1.88961	0.0816369	1.52496	0.0661481
feature_9940	3.85728	1.28703	0.995008	0.00157189	1.94199	0.327827	1.58758	0.320641	3.57765	0.308475	0.995762	0.00038781	1.89005	0.0817624	1.52545	0.0662837
feature_9939	3.86006	1.28932	0.995004	0.00157764	1.94265	0.328192	1.58754	0.321192	3.57931	0.308968	0.99576	0.00038897	1.89049	0.0818834	1.52594	0.0664842
feature_5842	3.86008	0.935884	0.994923	0.00137237	1.95239	0.245541	1.60069	0.295819	3.39359	0.218471	0.995979	0.000293464	1.84141	0.0592873	1.49402	0.0733596
feature_9938	3.86278	1.29151	0.994999	0.00158327	1.94331	0.328531	1.58744	0.321827	3.58092	0.309441	0.995758	0.000390106	1.89091	0.0819998	1.52643	0.0666777
feature_6027	3.86504	1.101	0.994835	0.00176911	1.95019	0.277946	1.64208	0.207835	3.47605	0.243902	0.995883	0.000309377	1.86349	0.0657717	1.55779	0.0516411
feature_9937	3.86545	1.2936	0.994995	0.00158879	1.94395	0.328842	1.58754	0.322962	3.5825	0.309894	0.995756	0.000391219	1.89132	0.0821115	1.52692	0.0667742
feature_9936	3.86806	1.29559	0.994991	0.00159421	1.94458	0.329126	1.58753	0.324112	3.58403	0.310327	0.995754	0.00039231	1.89172	0.0822187	1.52741	0.0668912
feature_2446	3.87026	1.19891	0.994822	0.00195886	1.948	0.307302	1.72855	0.241331	3.58659	0.281146	0.995741	0.000486814	1.89266	0.0743897	1.66611	0.0676807
feature_9935	3.87062	1.29749	0.994987	0.0015995	1.94521	0.329383	1.58767	0.325064	3.58552	0.310738	0.995752	0.000393377	1.89211	0.0823211	1.5281	0.0672716
feature_5896	3.87091	0.766759	0.994989	0.000588132	1.96006	0.190585	1.60022	0.194849	3.60025	0.220147	0.995736	0.000271049	1.89671	0.0583845	1.52908	0.0513712
feature_9934	3.87313	1.29928	0.994983	0.00160469	1.94582	0.329611	1.58812	0.325859	3.58697	0.311129	0.995751	0.000394422	1.89249	0.0824188	1.52888	0.0676792
feature_9933	3.87558	1.30097	0.994979	0.00160976	1.94642	0.329811	1.58847	0.326654	3.58838	0.3115	0.995749	0.000395443	1.89286	0.0825118	1.52959	0.0680721
feature_9932	3.87799	1.30255	0.994975	0.00161471	1.94702	0.329983	1.58871	0.327449	3.58975	0.311849	0.995747	0.000396442	1.89322	0.0825999	1.53029	0.0684249
feature_9931	3.88034	1.30404	0.994971	0.00161955	1.9476	0.330126	1.58891	0.328157	3.59108	0.312177	0.995746	0.000397417	1.89357	0.0826832	1.53104	0.0687989
feature_2424	3.88249	1.06435	0.99494	0.00141456	1.9539	0.28456	1.7003	0.230103	3.5602	0.253409	0.995783	0.000306391	1.88591	0.0667032	1.63777	0.0572305
feature_9930	3.88264	1.30542	0.994967	0.00162427	1.94818	0.330241	1.58935	0.328426	3.59237	0.312484	0.995744	0.000398369	1.89391	0.0827617	1.5317	0.0691762
feature_2407	3.88475	0.920526	0.994817	0.0016761	1.95988	0.233556	1.69398	0.226114	3.5919	0.213656	0.995742	0.000330446	1.89456	0.0563636	1.63876	0.0526912
feature_9929	3.88489	1.30669	0.994964	0.00162887	1.94874	0.330327	1.58968	0.328684	3.59363	0.31277	0.995743	0.000399298	1.89424	0.0828353	1.53226	0.0695539
feature_9928	3.88709	1.30787	0.99496	0.00163335	1.9493	0.330385	1.58991	0.328931	3.59485	0.313035	0.995741	0.000400204	1.89456	0.0829039	1.53272	0.0699319
feature_5843	3.88808	0.931547	0.994889	0.00135949	1.95973	0.243782	1.60617	0.295695	3.42168	0.21808	0.995946	0.000291448	1.84903	0.0589246	1.49949	0.0726778
feature_6028	3.88858	1.10914	0.994803	0.00177883	1.95594	0.280356	1.6459	0.208415	3.49154	0.245655	0.995864	0.000313406	1.86763	0.0660113	1.56117	0.0521337
feature_9927	3.88925	1.30893	0.994956	0.00163771	1.94985	0.330413	1.59004	0.329166	3.59604	0.313278	0.99574	0.000401087	1.89487	0.0829676	1.53308	0.0703098
feature_9926	3.89135	1.30989	0.994953	0.00164195	1.95039	0.330413	1.59007	0.32939	3.59719	0.3135	0.995738	0.000401947	1.89517	0.0830264	1.5334	0.070773
feature_9925	3.89341	1.31074	0.994949	0.00164606	1.95092	0.330383	1.58999	0.329602	3.5983	0.3137	0.995737	0.000402783	1.89546	0.0830801	1.53371	0.071242
feature_2432	3.8938	0.532821	0.994878	0.000930393	1.96954	0.135607	1.73913	0.119141	3.69755	0.138086	0.995616	0.000288683	1.92263	0.0359385	1.70021	0.0321952
feature_9924	3.89542	1.31149	0.994946	0.00165006	1.95144	0.330324	1.58981	0.329802	3.59939	0.313879	0.995735	0.000403597	1.89575	0.0831287	1.53401	0.0716537
feature_1315	3.89619	1.77961	0.994735	0.00280034	1.93744	0.422075	1.60924	0.323324	3.37462	0.377005	0.996003	0.000460019	1.83461	0.105097	1.50139	0.135124
feature_9923	3.89739	1.31212	0.994942	0.00165393	1.95196	0.330235	1.58953	0.32999	3.60044	0.314036	0.995734	0.000404388	1.89602	0.0831723	1.53422	0.072065
feature_5895	3.89929	0.7797	0.994955	0.000588372	1.96709	0.193139	1.60916	0.196379	3.62417	0.223166	0.995708	0.000271299	1.90299	0.0589988	1.53695	0.0517935
feature_9922	3.89931	1.31265	0.994939	0.00165768	1.95247	0.330118	1.58914	0.330165	3.60146	0.314172	0.995733	0.000405155	1.89629	0.0832109	1.53433	0.0724759
feature_9921	3.90119	1.31307	0.994935	0.00166131	1.95297	0.329971	1.58872	0.330237	3.60246	0.314285	0.995732	0.0004059	1.89655	0.0832443	1.53441	0.072847
feature_9920	3.90303	1.31339	0.994932	0.00166481	1.95346	0.329794	1.58859	0.330126	3.60342	0.314377	0.995731	0.000406622	1.89681	0.0832725	1.5344	0.0732131
feature_9919	3.90482	1.31359	0.994928	0.00166818	1.95395	0.329588	1.58853	0.330131	3.60435	0.314448	0.995729	0.000407321	1.89705	0.0832956	1.5343	0.0735804
feature_9918	3.90657	1.31368	0.994925	0.00167143	1.95443	0.329353	1.58837	0.330132	3.60526	0.314496	0.995728	0.000407998	1.89729	0.0833135	1.53421	0.0739415
feature_9917	3.90828	1.31367	0.994922	0.00167456	1.9549	0.329088	1.58812	0.330126	3.60614	0.314523	0.995727	0.000408652	1.89752	0.0833263	1.5342	0.0743411
feature_4825	3.90913	0.790897	0.99478	0.00157883	1.96958	0.193287	1.58869	0.134965	3.47796	0.138287	0.995878	0.000241519	1.86463	0.0371943	1.50671	0.0553308
feature_9916	3.90995	1.31354	0.994919	0.00167756	1.95537	0.328794	1.58833	0.329372	3.60699	0.314528	0.995726	0.000409283	1.89774	0.0833337	1.53422	0.0747227
feature_9915	3.91158	1.31331	0.994916	0.00168044	1.95583	0.328471	1.58859	0.328438	3.60782	0.314511	0.995725	0.000409892	1.89796	0.083336	1.53421	0.075007
feature_6029	3.9126	1.11773	0.99477	0.00178909	1.96178	0.282846	1.64928	0.209165	3.50746	0.247535	0.995845	0.000317666	1.87188	0.0662821	1.56448	0.0530326
feature_9914	3.91318	1.31296	0.994912	0.00168319	1.95628	0.328118	1.58875	0.327502	3.60862	0.314472	0.995724	0.000410479	1.89817	0.083333	1.53413	0.0752732
feature_9913	3.91473	1.31251	0.994909	0.00168581	1.95673	0.327736	1.58882	0.326562	3.60941	0.314412	0.995723	0.000411044	1.89838	0.0833247	1.53406	0.0756578
feature_5844	3.91551	0.92714	0.994857	0.00134583	1.96688	0.242053	1.61259	0.295309	3.4494	0.217712	0.995913	0.000289356	1.85652	0.0585743	1.50534	0.0720701
feature_9912	3.91625	1.31194	0.994906	0.00168831	1.95718	0.327326	1.5888	0.32562	3.61016	0.314329	0.995722	0.000411586	1.89858	0.0833111	1.5339	0.0760463
feature_9911	3.91773	1.31127	0.994903	0.00169068	1.95761	0.326886	1.58868	0.324675	3.6109	0.314225	0.995721	0.000412107	1.89878	0.0832922	1.53365	0.076438
feature_9910	3.91918	1.31048	0.9949	0.00169293	1.95805	0.326417	1.58847	0.323728	3.61162	0.3141	0.99572	0.000412605	1.89897	0.083268	1.53331	0.0768328
feature_9909	3.9206	1.30958	0.994897	0.00169505	1.95847	0.32592	1.58837	0.323047	3.61232	0.313952	0.995719	0.000413083	1.89915	0.0832384	1.5329	0.0772091
feature_9908	3.92198	1.30858	0.994894	0.00169705	1.9589	0.325394	1.58846	0.322157	3.613	0.313783	0.995719	0.000413538	1.89933	0.0832035	1.5326	0.0774315
feature_9907	3.92333	1.30746	0.994891	0.00169892	1.95931	0.324839	1.58869	0.320913	3.61366	0.313592	0.995718	0.000413972	1.89951	0.0831633	1.53222	0.0776495
feature_9906	3.92465	1.30624	0.994888	0.00170067	1.95973	0.324257	1.58884	0.319651	3.6143	0.31338	0.995717	0.000414385	1.89968	0.0831177	1.53176	0.0778807
feature_9905	3.92593	1.3049	0.994885	0.00170229	1.96014	0.323646	1.58889	0.31837	3.61493	0.313146	0.995716	0.000414778	1.89985	0.0830667	1.53135	0.0780512
feature_5894	3.92704	0.791996	0.994921	0.000589798	1.97394	0.195569	1.6177	0.197888	3.6474	0.225995	0.995681	0.000271479	1.90907	0.0595632	1.54446	0.0520277
feature_9904	3.92719	1.30345	0.994882	0.00170379	1.96054	0.323008	1.58903	0.317292	3.61555	0.312891	0.995715	0.000415149	1.90001	0.0830103	1.53087	0.0781956
feature_9903	3.92842	1.3019	0.99488	0.00170517	1.96094	0.322342	1.58919	0.316339	3.61614	0.312615	0.995715	0.000415499	1.90017	0.0829485	1.53036	0.0782508
feature_9902	3.92962	1.30024	0.994877	0.00170643	1.96134	0.321649	1.58925	0.315367	3.61673	0.312317	0.995714	0.00041583	1.90033	0.0828814	1.52985	0.0781833
feature_9901	3.9308	1.29846	0.994874	0.00170756	1.96173	0.320929	1.58938	0.314155	3.61731	0.311998	0.995713	0.000416139	1.90048	0.0828088	1.52928	0.0780636
feature_9900	3.93195	1.29658	0.994871	0.00170858	1.96213	0.320182	1.58973	0.312458	3.61787	0.311658	0.995712	0.000416429	1.90063	0.0827309	1.52879	0.077946
feature_9899	3.93307	1.2946	0.994868	0.00170948	1.96251	0.319409	1.58999	0.310736	3.61842	0.311297	0.995712	0.000416699	1.90078	0.0826476	1.52834	0.0778675
feature_9898	3.93418	1.2925	0.994865	0.00171025	1.9629	0.318609	1.59017	0.308988	3.61896	0.310915	0.995711	0.00041695	1.90092	0.0825588	1.52785	0.0777319
feature_9897	3.93525	1.2903	0.994863	0.00171091	1.96328	0.317784	1.59026	0.307214	3.6195	0.310512	0.99571	0.000417181	1.90107	0.0824647	1.52741	0.0776174
feature_9896	3.93631	1.28799	0.99486	0.00171145	1.96366	0.316934	1.59026	0.305416	3.62002	0.310089	0.99571	0.000417392	1.90121	0.0823652	1.52697	0.0776222
feature_6030	3.9371	1.12677	0.994737	0.00179988	1.96772	0.285403	1.65251	0.210024	3.52382	0.249542	0.995826	0.000322145	1.87624	0.0665836	1.56796	0.0534423
feature_9895	3.93735	1.28558	0.994857	0.00171188	1.96404	0.316058	1.59028	0.303446	3.62054	0.309645	0.995709	0.000417585	1.90135	0.0822602	1.52644	0.0776305
feature_9894	3.93837	1.28306	0.994854	0.00171219	1.96441	0.315158	1.59026	0.301373	3.62106	0.309181	0.995708	0.00041776	1.90149	0.0821499	1.52582	0.0776423
feature_9893	3.93936	1.28044	0.994852	0.00171239	1.96478	0.314233	1.59019	0.299313	3.62157	0.308696	0.995708	0.000417916	1.90163	0.0820343	1.52512	0.077648
feature_9892	3.94034	1.27771	0.994849	0.00171248	1.96515	0.313285	1.59045	0.297659	3.62207	0.308192	0.995707	0.000418053	1.90176	0.0819132	1.5244	0.077567
feature_9891	3.94131	1.27489	0.994846	0.00171246	1.96552	0.312313	1.59064	0.295996	3.62257	0.307667	0.995706	0.000418173	1.9019	0.0817868	1.52376	0.0775062
feature_9890	3.94226	1.27196	0.994844	0.00171233	1.96589	0.311319	1.59074	0.294325	3.62307	0.307122	0.995706	0.000418275	1.90204	0.0816551	1.52318	0.0774781
feature_5845	3.94232	0.922712	0.994825	0.00133143	1.97385	0.240362	1.61846	0.294912	3.47671	0.21738	0.995881	0.000287204	1.86387	0.0582399	1.51108	0.0713505
feature_9889	3.94319	1.26893	0.994841	0.00171209	1.96626	0.310302	1.59075	0.292648	3.62357	0.306558	0.995705	0.00041836	1.90217	0.081518	1.52272	0.0775801
feature_9888	3.94411	1.2658	0.994838	0.00171175	1.96662	0.309263	1.59069	0.290966	3.62407	0.305975	0.995705	0.000418428	1.90231	0.0813756	1.52225	0.0777896
feature_9887	3.94502	1.26257	0.994836	0.0017113	1.96698	0.308203	1.59072	0.289065	3.62456	0.305372	0.995704	0.000418479	1.90244	0.0812279	1.52186	0.0780397
feature_2447	3.94536	1.17365	0.994715	0.00196248	1.96786	0.30189	1.75062	0.22263	3.64528	0.273075	0.995671	0.000492808	1.90819	0.0713547	1.68939	0.0664452
feature_9886	3.94591	1.25924	0.994833	0.00171075	1.96735	0.307122	1.59075	0.287074	3.62506	0.30475	0.995703	0.000418514	1.90258	0.081075	1.52156	0.0781687
feature_9885	3.94679	1.25582	0.99483	0.0017101	1.96771	0.30602	1.5907	0.28508	3.62556	0.304109	0.995703	0.000418532	1.90272	0.0809167	1.5214	0.0781063
feature_9884	3.94767	1.2523	0.994828	0.00170936	1.96807	0.304899	1.59065	0.282961	3.62607	0.30345	0.995702	0.000418535	1.90285	0.0807533	1.52143	0.078132
feature_9883	3.94853	1.24869	0.994825	0.00170852	1.96843	0.303759	1.59067	0.280621	3.62657	0.302772	0.995701	0.000418522	1.90299	0.0805846	1.52158	0.0780415
feature_9882	3.94939	1.24498	0.994822	0.00170758	1.96879	0.3026	1.5906	0.278286	3.62708	0.302075	0.995701	0.000418494	1.90313	0.0804107	1.52176	0.0778286
feature_9881	3.95024	1.24118	0.994819	0.00170655	1.96915	0.301424	1.59044	0.275957	3.6276	0.301361	0.9957	0.000418451	1.90327	0.0802317	1.52192	0.0775996
feature_9880	3.95109	1.23729	0.994817	0.00170544	1.96951	0.30023	1.59021	0.273635	3.62812	0.300628	0.995699	0.000418393	1.90342	0.0800475	1.52218	0.0775199
feature_9879	3.95193	1.23331	0.994814	0.00170423	1.96987	0.299019	1.58988	0.271324	3.62865	0.299878	0.995699	0.000418321	1.90356	0.0798582	1.52259	0.0775197
feature_9878	3.95277	1.22925	0.994811	0.00170294	1.97023	0.297793	1.58961	0.269185	3.62919	0.299111	0.995698	0.000418236	1.90371	0.0796638	1.52307	0.0773828
feature_9877	3.9536	1.22509	0.994809	0.00170157	1.9706	0.296551	1.58962	0.267478	3.62974	0.298327	0.995697	0.000418137	1.90386	0.0794644	1.52358	0.0772083
feature_5893	3.95413	0.803617	0.994887	0.000592351	1.98061	0.197868	1.6257	0.19957	3.66989	0.228625	0.995654	0.000271581	1.91494	0.0600767	1.55157	0.0523413
feature_9876	3.95444	1.22086	0.994806	0.00170013	1.97096	0.295295	1.58954	0.265782	3.63029	0.297525	0.995697	0.000418024	1.90401	0.07926	1.52402	0.077015
feature_9875	3.95527	1.21653	0.994803	0.0016986	1.97132	0.294025	1.58937	0.264098	3.63086	0.296707	0.995696	0.000417899	1.90417	0.0790506	1.52437	0.0768207
feature_2425	3.95585	1.08661	0.994848	0.00143305	1.97226	0.287332	1.71402	0.253089	3.63899	0.263375	0.995689	0.000322383	1.90662	0.0686602	1.65966	0.0599573
feature_9874	3.9561	1.21213	0.9948	0.001697	1.97169	0.292742	1.58912	0.262427	3.63144	0.295873	0.995695	0.000417761	1.90433	0.0788363	1.52478	0.0766379
feature_9873	3.95693	1.20765	0.994798	0.00169533	1.97205	0.291446	1.58879	0.260771	3.63202	0.295023	0.995694	0.000417612	1.90449	0.0786172	1.52526	0.0763658
feature_9872	3.95777	1.20309	0.994795	0.0016936	1.97242	0.29014	1.58837	0.259131	3.63263	0.294156	0.995694	0.00041745	1.90465	0.0783932	1.5259	0.0760784
feature_2431	3.95784	0.629137	0.994806	0.000966158	1.98438	0.158426	1.75661	0.132099	3.74191	0.162128	0.995564	0.000294829	1.93404	0.0419909	1.72117	0.0337859
feature_9871	3.95861	1.19846	0.994792	0.00169179	1.97278	0.288822	1.58824	0.257294	3.63324	0.293275	0.995693	0.000417277	1.90482	0.0781644	1.52664	0.0759095
feature_9870	3.95945	1.19375	0.994789	0.00168993	1.97315	0.287495	1.58839	0.255288	3.63387	0.292378	0.995692	0.000417094	1.905	0.0779308	1.52746	0.0758996
feature_9869	3.9603	1.18896	0.994786	0.00168801	1.97352	0.286159	1.58845	0.253282	3.63451	0.291466	0.995691	0.000416899	1.90517	0.0776926	1.52823	0.075936
feature_9868	3.96116	1.18411	0.994784	0.00168603	1.97389	0.284814	1.58843	0.251279	3.63517	0.29054	0.99569	0.000416695	1.90535	0.0774498	1.52893	0.0759761
feature_9867	3.96202	1.17919	0.994781	0.001684	1.97427	0.283462	1.58834	0.249279	3.63584	0.289599	0.995689	0.000416481	1.90554	0.0772024	1.52954	0.0760199
feature_6031	3.9621	1.13624	0.994703	0.00181119	1.97376	0.288016	1.65596	0.210928	3.54064	0.251671	0.995806	0.000326829	1.88071	0.0669153	1.57121	0.0538703
feature_9866	3.96289	1.17421	0.994778	0.00168193	1.97464	0.282104	1.58882	0.248047	3.63653	0.288644	0.995689	0.000416257	1.90573	0.0769505	1.53025	0.0758187
feature_9865	3.96377	1.16915	0.994775	0.0016798	1.97502	0.28074	1.58957	0.247225	3.63724	0.287676	0.995688	0.000416024	1.90592	0.0766941	1.53102	0.0755302
feature_9864	3.96466	1.16404	0.994772	0.00167764	1.9754	0.279371	1.59024	0.246419	3.63797	0.286694	0.995687	0.000415783	1.90612	0.0764333	1.53179	0.0752792
feature_9863	3.96556	1.15887	0.994769	0.00167544	1.97579	0.277999	1.59083	0.245631	3.63871	0.2857	0.995686	0.000415533	1.90632	0.0761683	1.53249	0.0750591
feature_9862	3.96647	1.15364	0.994766	0.00167321	1.97617	0.276624	1.59134	0.244862	3.63948	0.284693	0.995685	0.000415276	1.90653	0.0758989	1.53321	0.0749486
feature_9861	3.96739	1.14836	0.994763	0.00167094	1.97656	0.275247	1.59242	0.245037	3.64026	0.283673	0.995684	0.000415012	1.90675	0.0756254	1.5339	0.074904
feature_9860	3.96833	1.14303	0.99476	0.00166865	1.97695	0.273869	1.59344	0.245256	3.64107	0.282642	0.995683	0.00041474	1.90697	0.0753479	1.53458	0.0749398
feature_5846	3.96847	0.918311	0.994794	0.00131632	1.98063	0.238718	1.62474	0.29459	3.50356	0.217095	0.995849	0.000285009	1.87106	0.0579249	1.51659	0.0705222
feature_9859	3.96928	1.13764	0.994757	0.00166634	1.97734	0.272491	1.59437	0.245503	3.64189	0.2816	0.995682	0.000414462	1.90719	0.0750663	1.5353	0.0748002
feature_9858	3.97025	1.13221	0.994754	0.00166401	1.97774	0.271115	1.59523	0.24578	3.64274	0.280546	0.995681	0.000414178	1.90742	0.0747807	1.53604	0.0745357
feature_9857	3.97123	1.12674	0.994751	0.00166166	1.97814	0.26974	1.596	0.246088	3.64361	0.279482	0.99568	0.000413888	1.90766	0.0744914	1.53672	0.0742568
feature_9856	3.97224	1.12123	0.994748	0.00165931	1.97854	0.268368	1.5967	0.246426	3.6445	0.278407	0.995679	0.000413593	1.9079	0.0741982	1.53734	0.0739454
feature_9855	3.97326	1.11567	0.994744	0.00165695	1.97895	0.267	1.59732	0.246797	3.64542	0.277323	0.995677	0.000413293	1.90815	0.0739014	1.53792	0.0735813
feature_9854	3.97429	1.11008	0.994741	0.00165459	1.97935	0.265637	1.59801	0.247027	3.64636	0.276229	0.995676	0.000412988	1.90841	0.073601	1.53847	0.0732633
feature_9853	3.97535	1.10446	0.994738	0.00165223	1.97977	0.264281	1.59911	0.24694	3.64733	0.275126	0.995675	0.00041268	1.90867	0.0732972	1.53909	0.0731108
feature_9852	3.97643	1.09881	0.994735	0.00164988	1.98018	0.262931	1.60032	0.246772	3.64832	0.274015	0.995674	0.000412368	1.90894	0.07299	1.53963	0.0729646
feature_9851	3.97753	1.09314	0.994731	0.00164754	1.9806	0.261589	1.60146	0.246623	3.64933	0.272895	0.995673	0.000412053	1.90922	0.0726795	1.54011	0.072787
feature_9850	3.97865	1.08744	0.994728	0.00164522	1.98103	0.260257	1.60252	0.246494	3.65037	0.271768	0.995671	0.000411736	1.9095	0.0723658	1.54062	0.072493
feature_9849	3.9798	1.08172	0.994725	0.00164292	1.98145	0.258934	1.60351	0.246379	3.65144	0.270634	0.99567	0.000411416	1.90979	0.0720492	1.54111	0.0722347
feature_5892	3.98048	0.814535	0.994855	0.000595969	1.98708	0.200036	1.63338	0.201209	3.69159	0.231052	0.995629	0.0002716	1.92059	0.0605384	1.55825	0.0528972
feature_9848	3.98097	1.07599	0.994721	0.00164065	1.98189	0.257623	1.60466	0.246029	3.65254	0.269493	0.995669	0.000411095	1.91008	0.0717295	1.54189	0.0721349
feature_9847	3.98216	1.07024	0.994718	0.0016384	1.98232	0.256324	1.60574	0.245698	3.65366	0.268345	0.995667	0.000410772	1.91039	0.0714071	1.54269	0.0719593
feature_9846	3.98338	1.06448	0.994714	0.00163619	1.98276	0.255038	1.60674	0.245387	3.65481	0.267192	0.995666	0.000410448	1.9107	0.071082	1.54342	0.0717869
feature_9845	3.98462	1.05872	0.994711	0.00163402	1.98321	0.253766	1.60767	0.245097	3.65599	0.266034	0.995664	0.000410124	1.91102	0.0707543	1.54418	0.0715625
feature_9844	3.9859	1.05296	0.994707	0.0016319	1.98365	0.252509	1.60852	0.24483	3.65719	0.264871	0.995663	0.0004098	1.91134	0.0704243	1.54513	0.07118
feature_9843	3.98719	1.04719	0.994704	0.00162982	1.98411	0.251269	1.60929	0.244586	3.65843	0.263704	0.995661	0.000409476	1.91167	0.0700919	1.54611	0.0707948
feature_6032	3.98762	1.14612	0.994668	0.001823	1.97991	0.29067	1.65895	0.212033	3.55796	0.253919	0.995785	0.000331702	1.8853	0.067276	1.5745	0.0543108
feature_9842	3.98852	1.04144	0.9947	0.0016278	1.98457	0.250046	1.61004	0.244321	3.65969	0.262533	0.99566	0.000409153	1.91201	0.0697573	1.54708	0.0703245
feature_9841	3.98988	1.03569	0.994696	0.00162583	1.98503	0.248841	1.61082	0.243997	3.66099	0.261359	0.995658	0.000408832	1.91236	0.0694208	1.54808	0.0697202
feature_9840	3.99126	1.02995	0.994693	0.00162393	1.9855	0.247655	1.61151	0.24371	3.66231	0.260182	0.995657	0.000408512	1.91272	0.0690824	1.54905	0.0690495
feature_9839	3.99268	1.02424	0.994689	0.0016221	1.98597	0.24649	1.61213	0.243461	3.66366	0.259003	0.995655	0.000408195	1.91308	0.0687423	1.54996	0.068375
feature_2406	3.99354	0.89226	0.99469	0.00159354	1.98826	0.224631	1.73609	0.228282	3.67812	0.212536	0.99564	0.000325162	1.9172	0.0553094	1.66293	0.0537032
feature_5847	3.99391	0.913983	0.994765	0.00130055	1.98719	0.237128	1.63044	0.294247	3.52991	0.216869	0.995818	0.000282788	1.8781	0.0576328	1.52251	0.0701277
feature_9838	3.99413	1.01854	0.994685	0.00162034	1.98645	0.245345	1.61267	0.243251	3.66505	0.257823	0.995653	0.00040788	1.91345	0.0684006	1.55084	0.0676319
feature_9837	3.9956	1.01287	0.994681	0.00161866	1.98693	0.244223	1.61313	0.24308	3.66646	0.256642	0.995652	0.000407568	1.91383	0.0680575	1.55165	0.0669018
feature_9836	3.99711	1.00723	0.994678	0.00161706	1.98742	0.243123	1.6135	0.24295	3.66791	0.255461	0.99565	0.00040726	1.91422	0.0677132	1.5524	0.0662106
feature_2459	3.998	1.40529	0.994555	0.00273597	1.97732	0.332032	1.72911	0.343032	3.76936	0.339077	0.995517	0.000602428	1.93984	0.0893287	1.66471	0.0862928
feature_2458	3.99859	1.43231	0.994546	0.00277195	1.97644	0.339596	1.71291	0.34865	3.75967	0.344823	0.995527	0.000611997	1.93728	0.0908589	1.65671	0.0857004
feature_9835	3.99866	1.00162	0.994674	0.00161555	1.98791	0.242048	1.6138	0.242861	3.66938	0.254279	0.995648	0.000406956	1.91461	0.0673679	1.55309	0.065551
feature_9834	4.00023	0.996051	0.99467	0.00161413	1.98841	0.240997	1.61402	0.242815	3.67089	0.253099	0.995646	0.000406656	1.91502	0.0670216	1.55382	0.0650098
feature_9833	4.00184	0.990525	0.994666	0.0016128	1.98891	0.239972	1.61415	0.242811	3.67243	0.25192	0.995644	0.000406361	1.91543	0.0666746	1.55453	0.0645285
feature_4824	4.00206	0.815719	0.994658	0.00161393	1.99274	0.196963	1.60717	0.134492	3.55743	0.142981	0.995784	0.000243821	1.88581	0.038017	1.52331	0.0579435
feature_9832	4.00348	0.985045	0.994662	0.00161158	1.98942	0.238973	1.61447	0.242576	3.674	0.250744	0.995642	0.000406071	1.91585	0.0663271	1.55515	0.0640611
feature_9831	4.00516	0.979616	0.994658	0.00161046	1.98994	0.238002	1.61477	0.242313	3.6756	0.24957	0.99564	0.000405787	1.91628	0.0659793	1.55576	0.0636323
feature_5891	4.00607	0.824732	0.994823	0.000600593	1.99334	0.202071	1.64066	0.202834	3.71246	0.233269	0.995604	0.000271531	1.926	0.060948	1.56465	0.0534331
feature_9830	4.00688	0.974244	0.994653	0.00160946	1.99046	0.237058	1.61529	0.241782	3.67723	0.248399	0.995638	0.000405509	1.91671	0.0656312	1.55631	0.0632177
feature_2430	4.00843	0.748928	0.994751	0.001056	1.99504	0.187943	1.76533	0.160117	3.77189	0.191857	0.995529	0.000306631	1.94163	0.0495126	1.7252	0.0414478
feature_9829	4.00863	0.968932	0.994649	0.00160856	1.99098	0.236143	1.61579	0.241256	3.6789	0.247232	0.995636	0.000405237	1.91716	0.0652833	1.55677	0.0628132
feature_2426	4.01036	1.07816	0.994777	0.0014162	1.98673	0.281209	1.74276	0.253655	3.70337	0.265384	0.995613	0.000331982	1.92343	0.0687177	1.67577	0.063809
feature_9828	4.01041	0.963685	0.994645	0.00160779	1.99152	0.235258	1.61627	0.240698	3.68059	0.246071	0.995634	0.000404972	1.91761	0.0649355	1.55715	0.0624191
feature_2448	4.01195	1.15412	0.994616	0.00198234	1.98523	0.297527	1.76114	0.219963	3.69915	0.268376	0.995606	0.000502153	1.92231	0.0694136	1.69546	0.063454
feature_9827	4.01224	0.958508	0.994641	0.00160714	1.99205	0.234403	1.61688	0.239943	3.68232	0.244914	0.995632	0.000404715	1.91807	0.0645882	1.55745	0.0620359
feature_6033	4.01367	1.15639	0.994633	0.00183529	1.98616	0.293355	1.66218	0.213736	3.57579	0.25628	0.995764	0.00033675	1.89001	0.0676646	1.57776	0.0546949
feature_9826	4.0141	0.953405	0.994636	0.00160662	1.9926	0.233579	1.61771	0.238869	3.68409	0.243764	0.99563	0.000404466	1.91854	0.0642415	1.5577	0.0616676
feature_2457	4.01547	1.42734	0.99452	0.00275587	1.98058	0.34055	1.71138	0.336776	3.76356	0.343625	0.995523	0.00061481	1.93831	0.090253	1.65282	0.0831349
feature_9825	4.01599	0.948382	0.994632	0.00160623	1.99315	0.232786	1.61858	0.237661	3.68588	0.24262	0.995628	0.000404224	1.91901	0.0638956	1.55802	0.061316
feature_9824	4.01793	0.943442	0.994628	0.00160598	1.99371	0.232025	1.61937	0.236481	3.68771	0.241484	0.995626	0.000403992	1.9195	0.0635508	1.55831	0.060977
feature_5848	4.0186	0.909775	0.994736	0.00128415	1.99354	0.235598	1.63565	0.293678	3.55571	0.216712	0.995788	0.000280558	1.88496	0.0573664	1.52833	0.0698382
feature_2460	4.01921	1.34113	0.994541	0.00264119	1.98468	0.316724	1.73897	0.333138	3.7973	0.325132	0.995484	0.000585421	1.94717	0.0852664	1.6757	0.0849538
feature_9823	4.0199	0.938591	0.994623	0.00160586	1.99427	0.231297	1.62007	0.235332	3.68956	0.240355	0.995624	0.000403768	1.91999	0.0632073	1.55852	0.0606394
feature_9822	4.02192	0.933833	0.994619	0.00160589	1.99484	0.230601	1.62069	0.234213	3.69145	0.239236	0.995621	0.000403553	1.92049	0.0628653	1.55878	0.0603907
feature_9821	4.02397	0.929173	0.994614	0.00160606	1.99541	0.22994	1.62123	0.233128	3.69338	0.238126	0.995619	0.000403348	1.921	0.062525	1.55907	0.0601789
feature_9820	4.02606	0.924616	0.99461	0.00160639	1.99599	0.229312	1.62168	0.232076	3.69533	0.237027	0.995617	0.000403154	1.92152	0.0621867	1.55934	0.0600184
feature_9819	4.02819	0.920167	0.994605	0.00160687	1.99658	0.228718	1.62205	0.23106	3.69732	0.235938	0.995614	0.000402969	1.92205	0.0618506	1.55958	0.059867
feature_9818	4.03036	0.91583	0.9946	0.00160751	1.99718	0.228159	1.62233	0.230081	3.69934	0.234861	0.995612	0.000402796	1.92258	0.0615169	1.55975	0.059728
feature_5890	4.03083	0.834192	0.994792	0.000606164	1.99939	0.203972	1.64735	0.204562	3.73247	0.235274	0.99558	0.000271371	1.93118	0.0613054	1.57091	0.0544789
feature_9817	4.03257	0.91161	0.994596	0.0016083	1.99778	0.227635	1.62252	0.22914	3.70139	0.233797	0.995609	0.000402634	1.92312	0.0611859	1.55994	0.059738
feature_9816	4.03483	0.907511	0.994591	0.00160927	1.99839	0.227146	1.62263	0.228239	3.70347	0.232746	0.995607	0.000402483	1.92367	0.0608578	1.56006	0.059755
feature_9815	4.03712	0.903539	0.994586	0.00161039	1.999	0.226693	1.62265	0.227379	3.70558	0.231709	0.995604	0.000402345	1.92423	0.0605328	1.5601	0.059779
feature_9814	4.03945	0.899698	0.994581	0.00161169	1.99962	0.226275	1.62259	0.226561	3.70773	0.230687	0.995602	0.000402218	1.92479	0.0602113	1.56005	0.0598103
feature_6034	4.04026	1.16703	0.994597	0.00184803	1.99252	0.296055	1.66616	0.214007	3.59415	0.25875	0.995742	0.000341956	1.89485	0.0680794	1.58098	0.0553338
feature_2429	4.04138	0.866083	0.994718	0.00116848	2.00083	0.218082	1.75877	0.201698	3.78437	0.220282	0.995515	0.000319572	1.94469	0.0567248	1.7147	0.0508691
feature_9813	4.04183	0.895992	0.994576	0.00161316	2.00025	0.225892	1.62245	0.225786	3.70991	0.229681	0.995599	0.000402104	1.92537	0.0598934	1.55993	0.0598466
feature_5849	4.0425	0.90573	0.994708	0.00126716	1.99966	0.234133	1.64054	0.292579	3.58091	0.216633	0.995758	0.000278337	1.89164	0.0571287	1.53411	0.0700684
feature_2456	4.04252	1.39758	0.994486	0.00269729	1.98796	0.336379	1.71755	0.304006	3.77595	0.337042	0.995508	0.000611816	1.94158	0.0880486	1.64702	0.0778635
feature_2427	4.04336	1.0373	0.99473	0.00136274	1.9966	0.266758	1.75963	0.235897	3.75015	0.258675	0.995557	0.000334346	1.93561	0.066704	1.69022	0.0605674
feature_9812	4.04424	0.892425	0.994571	0.0016148	2.00089	0.225545	1.62221	0.225057	3.71211	0.228691	0.995596	0.000402003	1.92595	0.0595795	1.55978	0.0598319
feature_9811	4.0467	0.889003	0.994566	0.00161661	2.00153	0.225234	1.62193	0.224405	3.71435	0.227717	0.995594	0.000401916	1.92654	0.0592697	1.55958	0.0597819
feature_9810	4.0492	0.885729	0.994561	0.00161861	2.00218	0.224959	1.62175	0.223988	3.71662	0.226762	0.995591	0.000401842	1.92713	0.0589644	1.55938	0.0596453
feature_2392	4.04989	0.898253	0.994574	0.00192575	2.00274	0.220531	1.67779	0.170334	3.75345	0.226603	0.995542	0.0004544	1.93666	0.0590826	1.60497	0.0452285
feature_9809	4.05174	0.882607	0.994556	0.00162078	2.00283	0.224719	1.6215	0.223608	3.71892	0.225826	0.995588	0.000401781	1.92774	0.0586637	1.55925	0.0594154
feature_2428	4.05361	0.965134	0.994711	0.00127674	2.00138	0.245151	1.76283	0.223598	3.77736	0.243305	0.995524	0.000329725	1.94274	0.0626302	1.70143	0.0565466
feature_9808	4.05432	0.879642	0.994551	0.00162314	2.0035	0.224515	1.62146	0.223036	3.72125	0.224909	0.995585	0.000401735	1.92835	0.0583681	1.55924	0.0590379
feature_5889	4.05474	0.842907	0.994762	0.000612629	2.00521	0.20574	1.65347	0.20637	3.75156	0.237063	0.995558	0.00027112	1.93611	0.0616107	1.57699	0.0556596
feature_9807	4.05694	0.876837	0.994546	0.00162568	2.00417	0.224346	1.6215	0.222381	3.72361	0.224012	0.995582	0.000401704	1.92897	0.0580776	1.55915	0.0586702
feature_2393	4.05703	0.747339	0.994588	0.00167122	2.00729	0.186512	1.6768	0.135418	3.75066	0.190324	0.995547	0.000412356	1.93616	0.049401	1.60768	0.0359595
feature_2391	4.05837	1.03499	0.99454	0.00215799	2.00212	0.249675	1.67624	0.201315	3.76753	0.258062	0.995524	0.000492443	1.94007	0.0674726	1.60884	0.0533089
feature_9806	4.05961	0.874196	0.994541	0.0016284	2.00484	0.224213	1.6219	0.221854	3.726	0.223136	0.99558	0.000401687	1.92959	0.0577927	1.55913	0.0584023
feature_9805	4.06232	0.871723	0.994535	0.00163131	2.00553	0.224114	1.62258	0.221901	3.72842	0.222282	0.995577	0.000401685	1.93023	0.0575135	1.55913	0.05815
feature_9804	4.06507	0.869422	0.99453	0.0016344	2.00622	0.22405	1.62318	0.222011	3.73087	0.221451	0.995574	0.000401698	1.93087	0.0572403	1.55917	0.0579896
feature_5850	4.06556	0.901887	0.994681	0.00124964	2.00555	0.232739	1.64518	0.291797	3.60546	0.216641	0.995729	0.000276142	1.89812	0.056922	1.53955	0.0703518
feature_2449	4.06609	1.14443	0.994533	0.00202237	1.99913	0.294891	1.75309	0.211471	3.74492	0.267804	0.99555	0.000514645	1.9342	0.0687834	1.68685	0.0619858
feature_2461	4.06673	1.23764	0.994497	0.00248461	1.9995	0.293089	1.74989	0.312666	3.84744	0.302271	0.995426	0.000560801	1.96023	0.0785203	1.68863	0.0785993
feature_6035	4.06741	1.178	0.99456	0.0018612	1.999	0.298758	1.66972	0.21438	3.61307	0.261321	0.995719	0.000347305	1.89982	0.0685188	1.58393	0.0562211
feature_9803	4.06786	0.867294	0.994525	0.00163768	2.00692	0.22402	1.62369	0.222185	3.73334	0.220643	0.995571	0.000401727	1.93151	0.0569734	1.5593	0.0577805
feature_9802	4.07069	0.865344	0.994519	0.00164114	2.00762	0.224025	1.62411	0.222423	3.73585	0.219859	0.995568	0.000401771	1.93217	0.056713	1.55935	0.0575836
feature_2455	4.07345	1.35143	0.99445	0.0026075	1.99674	0.328778	1.71052	0.277178	3.79173	0.326742	0.995489	0.000604065	1.94576	0.0848246	1.64173	0.0699135
feature_9801	4.07356	0.863575	0.994514	0.0016448	2.00833	0.224063	1.62445	0.222726	3.73838	0.2191	0.995565	0.000401831	1.93283	0.0564595	1.55932	0.0573947
feature_9800	4.07648	0.861989	0.994509	0.00164864	2.00905	0.224134	1.62471	0.223093	3.74094	0.218366	0.995562	0.000401908	1.9335	0.056213	1.55928	0.0571429
feature_5888	4.07773	0.850873	0.994733	0.000619937	2.0108	0.207376	1.66017	0.206853	3.76971	0.238637	0.995537	0.000270777	1.94079	0.0618645	1.58297	0.0563674
feature_2394	4.07808	0.592217	0.994583	0.00140843	2.01498	0.149788	1.68248	0.112137	3.75855	0.150919	0.995539	0.000368435	1.93839	0.03895	1.61935	0.0306114
feature_9799	4.07944	0.860589	0.994503	0.00165266	2.00978	0.224239	1.62488	0.223527	3.74353	0.217659	0.995558	0.000402001	1.93417	0.0559738	1.55921	0.0569205
feature_9798	4.08244	0.859376	0.994497	0.00165687	2.01051	0.224375	1.62496	0.224026	3.74614	0.216979	0.995555	0.000402111	1.93485	0.0557423	1.55922	0.0568504
feature_2390	4.08293	1.14992	0.994487	0.00235653	2.00586	0.272612	1.67594	0.218463	3.79252	0.283439	0.995493	0.000524817	1.94631	0.0741607	1.61575	0.059709
feature_9797	4.08547	0.858354	0.994492	0.00166127	2.01125	0.224544	1.62496	0.22459	3.74878	0.216327	0.995552	0.000402237	1.93554	0.0555185	1.55917	0.05682
feature_5851	4.08774	0.898286	0.994656	0.00123163	2.01119	0.231419	1.64948	0.291236	3.62934	0.216742	0.995701	0.000273991	1.90441	0.0567486	1.54504	0.0711825
feature_9796	4.08856	0.857524	0.994486	0.00166585	2.012	0.224744	1.62487	0.225221	3.75144	0.215704	0.995549	0.000402381	1.93623	0.0553029	1.55904	0.0568012
feature_2405	4.08945	0.856564	0.994581	0.0014953	2.01319	0.213662	1.77445	0.209844	3.75235	0.208585	0.995553	0.000315923	1.9365	0.0536945	1.69029	0.0513145
feature_9795	4.09168	0.856888	0.994481	0.00167062	2.01276	0.224975	1.6247	0.225917	3.75413	0.21511	0.995546	0.000402541	1.93693	0.0550955	1.55882	0.0567945
feature_9794	4.09484	0.856447	0.994475	0.00167557	2.01352	0.225236	1.62444	0.226678	3.75685	0.214546	0.995542	0.000402719	1.93764	0.0548967	1.55859	0.0568274
feature_6036	4.09513	1.18927	0.994522	0.00187477	2.0056	0.301451	1.67362	0.215514	3.63257	0.263985	0.995696	0.000352779	1.90493	0.0689806	1.58662	0.057332
feature_4823	4.09696	0.841836	0.994534	0.00165014	2.01611	0.200832	1.62587	0.13453	3.63865	0.147936	0.995688	0.00024614	1.90721	0.0388861	1.54035	0.0606722
feature_9793	4.09804	0.856202	0.994469	0.0016807	2.01429	0.225527	1.62425	0.22756	3.75959	0.214013	0.995539	0.000402915	1.93835	0.0547067	1.55839	0.0567816
feature_5887	4.09978	0.858091	0.994705	0.000628041	2.01615	0.208884	1.66629	0.2075	3.78687	0.239994	0.995516	0.000270344	1.9452	0.0620675	1.58838	0.0570786
feature_9792	4.10128	0.856154	0.994463	0.00168601	2.01506	0.225847	1.62409	0.228561	3.76235	0.21351	0.995536	0.000403128	1.93907	0.0545257	1.55819	0.0566853
feature_2454	4.10223	1.29768	0.994421	0.00249853	2.00513	0.319516	1.69617	0.254149	3.8061	0.314354	0.995473	0.000592602	1.94957	0.0811218	1.63831	0.059545
feature_9791	4.10457	0.856304	0.994458	0.0016915	2.01585	0.226196	1.62401	0.229832	3.76514	0.21304	0.995533	0.000403358	1.93979	0.054354	1.55801	0.0565493
feature_2450	4.10499	1.14777	0.994468	0.0020844	2.00887	0.294606	1.73918	0.201099	3.78018	0.271441	0.995508	0.000529557	1.94328	0.0694595	1.66667	0.057279
feature_1367	4.10726	1.23658	0.994634	0.00167534	2.0075	0.310645	1.65312	0.214404	3.79881	0.312666	0.995497	0.000420405	1.94773	0.0804051	1.60297	0.0847299
feature_9790	4.10789	0.856652	0.994452	0.00169717	2.01664	0.226572	1.62434	0.231828	3.76795	0.212603	0.995529	0.000403607	1.94051	0.0541917	1.55797	0.0564197
feature_5852	4.10901	0.894959	0.994632	0.00121317	2.01659	0.230178	1.65413	0.291481	3.65248	0.216944	0.995674	0.000271899	1.91048	0.0566101	1.55032	0.0720285
feature_2395	4.11013	0.447417	0.994562	0.00115492	2.02478	0.113912	1.70119	0.102612	3.77551	0.110858	0.995521	0.000325313	1.9429	0.0284308	1.63963	0.0258524
feature_9789	4.11125	0.857199	0.994446	0.001703	2.01743	0.226976	1.6248	0.23401	3.77078	0.212198	0.995526	0.000403873	1.94125	0.054039	1.55805	0.0561537
feature_9788	4.11465	0.857944	0.99444	0.00170902	2.01824	0.227407	1.62578	0.235423	3.77363	0.211828	0.995522	0.000404158	1.94199	0.0538963	1.55817	0.0559698
feature_9787	4.11808	0.858887	0.994434	0.0017152	2.01905	0.227864	1.62674	0.236731	3.7765	0.211491	0.995519	0.00040446	1.94273	0.0537635	1.55838	0.0558808
feature_5886	4.12084	0.864567	0.994679	0.000636901	2.02126	0.210265	1.67243	0.208093	3.80301	0.241137	0.995497	0.000269824	1.94934	0.0622208	1.59338	0.0576884
feature_9786	4.12156	0.860027	0.994428	0.00172154	2.01986	0.228346	1.62791	0.238241	3.7794	0.21119	0.995515	0.000404781	1.94348	0.0536409	1.5588	0.0556467
feature_2389	4.12276	1.23707	0.994416	0.00251233	2.01398	0.288601	1.68213	0.228453	3.82706	0.301824	0.995451	0.000550249	1.95502	0.0788488	1.62681	0.0586351
feature_6037	4.12342	1.20081	0.994484	0.00188869	2.01232	0.304119	1.67826	0.217947	3.65265	0.266736	0.995672	0.000358361	1.91018	0.0694626	1.58905	0.0583215
feature_2453	4.12348	1.24459	0.994404	0.00238219	2.01158	0.310279	1.7087	0.225636	3.81487	0.301377	0.995463	0.000578429	1.95194	0.077397	1.64328	0.0543972
feature_9785	4.12507	0.861364	0.994422	0.00172806	2.02069	0.228853	1.62909	0.239827	3.78231	0.210924	0.995512	0.00040512	1.94423	0.0535288	1.5593	0.0552672
feature_2451	4.12721	1.16601	0.994425	0.00216775	2.0141	0.297114	1.73559	0.201423	3.80353	0.278824	0.995479	0.000545879	1.94922	0.0712823	1.65446	0.0535277
feature_9784	4.12863	0.862896	0.994416	0.00173473	2.02152	0.229385	1.63018	0.241438	3.78525	0.210694	0.995508	0.000405478	1.94498	0.0534271	1.55989	0.0550166
feature_5853	4.12932	0.891937	0.994609	0.00119432	2.02172	0.229016	1.65886	0.291544	3.67486	0.217251	0.995647	0.000269883	1.91632	0.056508	1.55538	0.0724967
feature_9783	4.13221	0.864623	0.99441	0.00174156	2.02235	0.22994	1.63118	0.243072	3.7882	0.2105	0.995505	0.000405853	1.94574	0.0533362	1.56057	0.0546728
feature_2452	4.13283	1.19909	0.994404	0.00226905	2.01485	0.302485	1.72353	0.207376	3.81476	0.289143	0.995464	0.000562522	1.95202	0.0740167	1.65229	0.0537987
feature_9782	4.13584	0.866542	0.994404	0.00174855	2.0232	0.230518	1.63209	0.24473	3.79117	0.210342	0.995501	0.000406247	1.94651	0.053256	1.56155	0.0542226
feature_9781	4.1395	0.868652	0.994398	0.00175569	2.02405	0.231118	1.63311	0.246516	3.79415	0.210222	0.995498	0.000406659	1.94728	0.0531869	1.56263	0.0539318
feature_5885	4.14088	0.870313	0.994653	0.000646479	2.0261	0.211523	1.67801	0.208865	3.81811	0.242067	0.99548	0.000269221	1.9532	0.0623256	1.59814	0.0583396
feature_9780	4.14319	0.870951	0.994392	0.00176298	2.0249	0.23174	1.63423	0.248413	3.79716	0.210139	0.995494	0.00040709	1.94805	0.0531287	1.56387	0.0536479
feature_2462	4.14378	1.09705	0.994418	0.00226824	2.02215	0.26144	1.75896	0.273952	3.9227	0.270673	0.995338	0.000529185	1.97961	0.0692837	1.69934	0.0673145
feature_9779	4.14692	0.873437	0.994386	0.00177041	2.02576	0.232383	1.63526	0.250296	3.80017	0.210094	0.995491	0.000407539	1.94883	0.0530817	1.56521	0.0533462
feature_5854	4.14863	0.889243	0.994587	0.00117512	2.02659	0.227937	1.66322	0.291469	3.69642	0.217664	0.995622	0.00026796	1.92194	0.0564431	1.56081	0.0723353
feature_2396	4.14929	0.337946	0.994529	0.000934036	2.03555	0.0852418	1.73867	0.10592	3.79904	0.074809	0.995494	0.000286298	1.94904	0.01908	1.66581	0.0260311
feature_9778	4.15069	0.876107	0.994379	0.00177798	2.02663	0.233047	1.63645	0.251897	3.80321	0.210087	0.995487	0.000408006	1.9496	0.0530459	1.56647	0.0530612
feature_6038	4.15231	1.21258	0.994445	0.00190294	2.01917	0.30675	1.68245	0.220822	3.67334	0.269563	0.995647	0.000364034	1.91558	0.0699623	1.59146	0.0593473
feature_9777	4.15448	0.878959	0.994373	0.0017857	2.02751	0.233731	1.6377	0.253498	3.80626	0.210118	0.995483	0.000408492	1.95039	0.0530214	1.56776	0.0530424
feature_9776	4.15831	0.88199	0.994367	0.00179354	2.02839	0.234434	1.63934	0.254496	3.80932	0.210187	0.99548	0.000408996	1.95117	0.0530083	1.56925	0.0532466
feature_5884	4.15985	0.875343	0.994629	0.000656742	2.03068	0.212663	1.683	0.209826	3.83212	0.242789	0.995463	0.000268541	1.95678	0.0623834	1.60259	0.0592301
feature_9775	4.16218	0.885198	0.994361	0.00180152	2.02927	0.235156	1.64106	0.255154	3.8124	0.210296	0.995476	0.000409518	1.95196	0.0530066	1.57089	0.0534802
feature_9774	4.16607	0.888578	0.994354	0.00180962	2.03016	0.235896	1.64322	0.254713	3.81548	0.210443	0.995472	0.000410058	1.95275	0.0530163	1.5725	0.0536887
feature_5855	4.16692	0.886897	0.994566	0.00115562	2.03119	0.22694	1.66696	0.291366	3.71713	0.218187	0.995597	0.000266142	1.92733	0.0564159	1.56578	0.0721786
feature_2404	4.16838	0.813013	0.994494	0.00138381	2.03373	0.200958	1.79549	0.196453	3.81191	0.200907	0.995483	0.00030281	1.95187	0.0513037	1.71039	0.0474402
feature_9773	4.17	0.892128	0.994348	0.00181785	2.03106	0.236654	1.6458	0.253435	3.81858	0.210629	0.995469	0.000410616	1.95354	0.0530375	1.57402	0.0539087
feature_9772	4.17396	0.895845	0.994342	0.00182619	2.03196	0.237429	1.64835	0.252215	3.82169	0.210854	0.995465	0.000411191	1.95434	0.0530701	1.57549	0.0541111
feature_2388	4.17593	1.29208	0.99433	0.00261891	2.02613	0.297318	1.6987	0.252865	3.86902	0.312633	0.995401	0.000567817	1.96564	0.081365	1.63297	0.0607585
feature_5883	4.17773	0.879679	0.994606	0.000667664	2.03499	0.213691	1.68888	0.211351	3.84502	0.243307	0.995448	0.000267792	1.96008	0.0623961	1.60647	0.059978
feature_9771	4.17794	0.899725	0.994335	0.00183465	2.03287	0.238221	1.65079	0.251015	3.82482	0.211118	0.995461	0.000411785	1.95514	0.0531142	1.5771	0.0541048
feature_6039	4.18178	1.22455	0.994406	0.00191746	2.02614	0.30933	1.68618	0.224114	3.69466	0.272458	0.995622	0.000369781	1.92112	0.0704771	1.59464	0.0609238
feature_9770	4.18196	0.903764	0.994329	0.00184321	2.03378	0.23903	1.65313	0.249836	3.82795	0.211422	0.995458	0.000412396	1.95594	0.0531697	1.57887	0.0538112
feature_5856	4.18414	0.884912	0.994547	0.00113588	2.0355	0.226025	1.67008	0.291234	3.73695	0.218818	0.995574	0.000264445	1.93246	0.0564264	1.57044	0.0717751
feature_1314	4.1847	1.86957	0.994351	0.00294799	2.00957	0.427707	1.67034	0.324598	3.62052	0.394091	0.995712	0.000480411	1.9004	0.106044	1.55965	0.137814
feature_9769	4.186	0.907958	0.994323	0.00185188	2.03469	0.239854	1.65537	0.248678	3.83109	0.211764	0.995454	0.000413025	1.95674	0.0532366	1.58058	0.0534842
feature_9768	4.19008	0.912304	0.994316	0.00186065	2.03562	0.240694	1.65751	0.247542	3.83423	0.212145	0.99545	0.000413672	1.95754	0.0533148	1.58231	0.0531828
feature_2397	4.19088	0.301442	0.994489	0.000777127	2.04609	0.0739865	1.7755	0.105315	3.82596	0.0546667	0.995464	0.000255214	1.95597	0.0139441	1.69645	0.025418
feature_4822	4.19366	0.869188	0.994408	0.00168739	2.03963	0.204873	1.64456	0.134863	3.72147	0.153134	0.99559	0.000248464	1.92878	0.0397964	1.55727	0.0634472
feature_9767	4.19418	0.916798	0.99431	0.00186952	2.03654	0.241549	1.65955	0.24643	3.83739	0.212565	0.995446	0.000414335	1.95834	0.0534043	1.58409	0.0529118
feature_5882	4.19448	0.883345	0.994584	0.00067922	2.03903	0.214611	1.69483	0.212905	3.85679	0.243626	0.995434	0.000266981	1.96308	0.0623656	1.60986	0.0605498
feature_9766	4.1983	0.921436	0.994304	0.00187848	2.03747	0.242418	1.66149	0.245342	3.84055	0.213024	0.995442	0.000415015	1.95915	0.0535049	1.586	0.0527869
feature_5857	4.20027	0.883297	0.994529	0.00111595	2.03953	0.225192	1.67257	0.291069	3.75584	0.219556	0.995552	0.000262879	1.93734	0.0564743	1.57534	0.0706663
feature_9765	4.20246	0.926214	0.994297	0.00188752	2.03841	0.243301	1.66354	0.243805	3.84371	0.213521	0.995439	0.000415713	1.95995	0.0536167	1.5878	0.0526699
feature_9764	4.20663	0.931127	0.994291	0.00189665	2.03934	0.244199	1.66573	0.241783	3.84688	0.214057	0.995435	0.000416427	1.96076	0.0537395	1.58976	0.0523603
feature_5881	4.21007	0.886368	0.994564	0.000691388	2.04278	0.215429	1.70014	0.214688	3.8674	0.243755	0.995421	0.00026612	1.96578	0.062294	1.61312	0.0611777
feature_9763	4.21083	0.936171	0.994285	0.00190586	2.04029	0.24511	1.66782	0.239778	3.85006	0.214631	0.995431	0.000417158	1.96156	0.0538732	1.59178	0.0519059
feature_6040	4.21186	1.23666	0.994365	0.00193222	2.03324	0.311846	1.68981	0.227743	3.71662	0.27541	0.995596	0.000375583	1.92681	0.0710042	1.5985	0.0622362
feature_9762	4.21506	0.941343	0.994278	0.00191514	2.04123	0.246034	1.66981	0.237792	3.85324	0.215242	0.995427	0.000417904	1.96237	0.0540176	1.59375	0.051464
feature_5858	4.21527	0.882054	0.994513	0.00109587	2.04327	0.224438	1.67508	0.290715	3.77377	0.220398	0.995531	0.000261456	1.94196	0.0565586	1.58058	0.069283
feature_9761	4.2193	0.946638	0.994272	0.00192449	2.04218	0.246971	1.67172	0.235827	3.85642	0.215891	0.995424	0.000418667	1.96318	0.0541726	1.59566	0.0511154
feature_9760	4.22357	0.952051	0.994265	0.0019339	2.04313	0.247921	1.67383	0.23391	3.8596	0.216577	0.99542	0.000419446	1.96399	0.0543382	1.5975	0.0508311
feature_5880	4.22448	0.888782	0.994545	0.000704151	2.04624	0.216153	1.70481	0.21669	3.87682	0.243699	0.99541	0.000265217	1.96818	0.0621837	1.61631	0.0614861
feature_2403	4.2275	0.760162	0.994432	0.00126078	2.0493	0.18657	1.81851	0.174923	3.85523	0.188711	0.995431	0.000286386	1.96301	0.0479297	1.72607	0.0437805
feature_9759	4.22786	0.957579	0.994259	0.00194337	2.04409	0.248883	1.67585	0.232026	3.86278	0.2173	0.995416	0.00042024	1.96479	0.0545141	1.59935	0.0505794
feature_5859	4.22911	0.881177	0.994498	0.0010757	2.04672	0.223761	1.6788	0.287721	3.79071	0.221337	0.995511	0.000260185	1.94631	0.0566781	1.58569	0.0676276
feature_2398	4.22986	0.347446	0.994448	0.000715887	2.05528	0.0843039	1.79925	0.0976187	3.85258	0.0648652	0.995433	0.000235689	1.96274	0.0165546	1.72027	0.0194377
feature_9758	4.23217	0.963216	0.994252	0.0019529	2.04505	0.249858	1.67778	0.23019	3.86597	0.21806	0.995412	0.00042105	1.9656	0.0547001	1.60121	0.0502976
feature_9757	4.2365	0.96896	0.994246	0.00196248	2.04601	0.250844	1.67978	0.228522	3.86915	0.218855	0.995408	0.000421875	1.9664	0.0548961	1.60298	0.0500572
feature_5879	4.23767	0.890622	0.994527	0.000717491	2.04941	0.216789	1.70884	0.218904	3.88505	0.243469	0.9954	0.000264286	1.97027	0.0620374	1.61924	0.0618012
feature_2387	4.23958	1.31234	0.994235	0.0026726	2.04161	0.298748	1.71247	0.290099	3.91562	0.315614	0.995345	0.000576936	1.97744	0.0816712	1.64444	0.0653432
feature_9756	4.24084	0.974804	0.99424	0.0019721	2.04697	0.251842	1.68167	0.226902	3.87233	0.219686	0.995405	0.000422714	1.96721	0.0551019	1.60466	0.0498262
feature_5860	4.24176	0.880656	0.994485	0.00105549	2.04986	0.223156	1.68246	0.283631	3.80661	0.222368	0.995492	0.000259073	1.95039	0.0568311	1.59035	0.0662109
feature_6041	4.24254	1.24889	0.994324	0.00194718	2.04047	0.314286	1.6936	0.231654	3.73924	0.27841	0.995569	0.000381425	1.93265	0.0715408	1.60258	0.0631205
feature_9755	4.24521	0.980746	0.994233	0.00198177	2.04794	0.252851	1.68354	0.225389	3.87551	0.220552	0.995401	0.000423568	1.96801	0.0553174	1.60623	0.049605
feature_9754	4.24958	0.986781	0.994227	0.00199147	2.04891	0.253872	1.68542	0.224025	3.87868	0.221452	0.995397	0.000424437	1.96881	0.0555422	1.60771	0.0494158
feature_5878	4.24962	0.891929	0.994511	0.000731393	2.05228	0.217344	1.71222	0.221318	3.89206	0.243073	0.995392	0.000263338	1.97206	0.0618579	1.62185	0.0618134
feature_2463	4.25196	0.92874	0.994303	0.00200079	2.0523	0.223638	1.76782	0.216162	4.02473	0.232037	0.995219	0.00049235	2.0055	0.0582276	1.71087	0.0541583
feature_5861	4.25321	0.880475	0.994473	0.00103529	2.0527	0.22262	1.68629	0.28054	3.82145	0.223482	0.995475	0.000258125	1.95419	0.0570156	1.59512	0.0649992
feature_9753	4.25398	0.992904	0.99422	0.0020012	2.04988	0.254904	1.6872	0.222719	3.88185	0.222386	0.995393	0.000425319	1.96961	0.0557763	1.60917	0.0492687
feature_9752	4.25839	0.999111	0.994214	0.00201096	2.05085	0.255947	1.68888	0.221472	3.88502	0.223354	0.99539	0.000426215	1.97041	0.0560194	1.61056	0.0491239
feature_5877	4.26033	0.892745	0.994496	0.000745843	2.05484	0.217827	1.71509	0.224013	3.89785	0.242523	0.995385	0.000262388	1.97353	0.061648	1.62391	0.0617786
feature_2399	4.26113	0.435472	0.994412	0.000754012	2.06207	0.105973	1.81627	0.0845412	3.87504	0.0923539	0.995407	0.000229574	1.9684	0.0234692	1.73119	0.0173429
feature_9751	4.26281	1.0054	0.994208	0.00202074	2.05182	0.257001	1.69046	0.220286	3.88818	0.224355	0.995386	0.000427124	1.9712	0.0562712	1.6119	0.0489267
feature_5862	4.26343	0.880611	0.994462	0.00101513	2.05523	0.222148	1.69007	0.278162	3.8352	0.22467	0.995458	0.000257345	1.9577	0.0572291	1.60017	0.0641194
feature_2402	4.26545	0.696141	0.994394	0.0011282	2.05968	0.170175	1.82992	0.153948	3.88192	0.171477	0.9954	0.000267954	1.96988	0.043421	1.73613	0.0357719
feature_9750	4.26724	1.01176	0.994201	0.00203054	2.05279	0.258066	1.69194	0.219163	3.89133	0.225387	0.995382	0.000428046	1.972	0.0565317	1.61321	0.048697
feature_5876	4.26975	0.893115	0.994483	0.000760827	2.0571	0.218246	1.71749	0.226967	3.90239	0.241829	0.99538	0.00026145	1.97468	0.0614108	1.62556	0.061609
feature_9749	4.27169	1.0182	0.994195	0.00204036	2.05377	0.259141	1.69332	0.218106	3.89448	0.226452	0.995378	0.00042898	1.97279	0.0568005	1.61444	0.0484767
feature_5863	4.27239	0.881037	0.994453	0.000995081	2.05744	0.221735	1.69375	0.274866	3.84784	0.225921	0.995444	0.000256734	1.96092	0.0574689	1.60491	0.063574
feature_6042	4.27384	1.26118	0.994282	0.00196228	2.04784	0.316638	1.69774	0.235826	3.76252	0.281448	0.995541	0.000387288	1.93865	0.0720838	1.60684	0.0639664
feature_9748	4.27615	1.0247	0.994189	0.00205018	2.05474	0.260227	1.6946	0.217115	3.89762	0.227547	0.995375	0.000429927	1.97358	0.0570773	1.61557	0.048273
feature_5875	4.27789	0.893088	0.994471	0.000776329	2.05904	0.218608	1.71922	0.230058	3.90568	0.241004	0.995376	0.000260538	1.97552	0.0611497	1.62673	0.0613698
feature_2400	4.27998	0.531088	0.994388	0.000858104	2.06556	0.129549	1.82826	0.103981	3.88956	0.122147	0.995391	0.000235575	1.972	0.0309407	1.73222	0.0202668
feature_5864	4.28009	0.88172	0.994446	0.000975173	2.05934	0.221373	1.69832	0.270709	3.85934	0.227224	0.99543	0.000256291	1.96384	0.057732	1.60952	0.0630404
feature_9747	4.28061	1.03127	0.994182	0.00206001	2.05572	0.261324	1.69589	0.216231	3.90075	0.228673	0.995371	0.000430886	1.97436	0.0573621	1.61664	0.0480819
feature_2401	4.2824	0.6196	0.99438	0.000990435	2.06497	0.15125	1.83204	0.126468	3.89276	0.149107	0.995387	0.000249838	1.97272	0.0377242	1.7353	0.0294789
feature_5874	4.28472	0.892715	0.994461	0.000792334	2.06067	0.218923	1.7203	0.233273	3.90772	0.24006	0.995374	0.000259666	1.97604	0.0608681	1.62747	0.0613264
feature_9746	4.28509	1.0379	0.994176	0.00206984	2.05669	0.262431	1.69712	0.215434	3.90387	0.229828	0.995367	0.000431857	1.97515	0.0576545	1.61764	0.0479002
feature_5865	4.28649	0.882621	0.99444	0.000955452	2.06092	0.221056	1.70227	0.266586	3.86967	0.228566	0.995418	0.000256014	1.96646	0.0580152	1.61369	0.0628617
feature_9745	4.28957	1.04458	0.99417	0.00207966	2.05767	0.263548	1.69823	0.214714	3.90698	0.231012	0.995364	0.000432838	1.97593	0.0579543	1.61865	0.047713
feature_5873	4.29023	0.892048	0.994452	0.000808824	2.06199	0.219198	1.72072	0.236602	3.90849	0.239012	0.995373	0.000258851	1.97625	0.0605694	1.62824	0.0613279
feature_5866	4.2916	0.883698	0.994436	0.00093596	2.06218	0.220777	1.70609	0.262555	3.87882	0.229934	0.995407	0.000255898	1.96878	0.058315	1.61746	0.0626086
feature_4821	4.29202	0.897717	0.994279	0.00172563	2.06326	0.209065	1.66313	0.135414	3.80576	0.158558	0.99549	0.000250781	1.9505	0.0407434	1.57422	0.066343
feature_9744	4.29406	1.05131	0.994164	0.00208948	2.05864	0.264676	1.69964	0.214305	3.91008	0.232225	0.99536	0.000433831	1.9767	0.0582613	1.61985	0.0473421
feature_5872	4.29442	0.89114	0.994445	0.000825781	2.06298	0.219444	1.72047	0.240034	3.908	0.237872	0.995373	0.000258107	1.97613	0.0602573	1.62841	0.0613877
feature_5867	4.29539	0.884907	0.994434	0.000916734	2.06312	0.220528	1.70958	0.258483	3.88677	0.231313	0.995398	0.000255936	1.97079	0.058628	1.62077	0.0623065
feature_5871	4.29728	0.890046	0.99444	0.000843182	2.06366	0.219668	1.71957	0.243559	3.90626	0.236655	0.995375	0.000257448	1.9757	0.0599356	1.62792	0.0614959
feature_5868	4.29786	0.886198	0.994433	0.000897811	2.06374	0.220301	1.71291	0.254584	3.8935	0.23269	0.99539	0.000256121	1.97249	0.0589503	1.62341	0.0620293
feature_9743	4.29856	1.0581	0.994157	0.00209928	2.05962	0.265814	1.70143	0.214247	3.91316	0.233465	0.995356	0.000434833	1.97748	0.0585752	1.62125	0.0470661
feature_5870	4.29881	0.888821	0.994436	0.000861005	2.06401	0.219879	1.71801	0.247165	3.90325	0.235376	0.995379	0.000256888	1.97495	0.0596079	1.62691	0.0616189
feature_5869	4.299	0.88752	0.994433	0.000879225	2.06404	0.220087	1.71579	0.250843	3.899	0.234049	0.995384	0.000256442	1.97388	0.0592782	1.62542	0.0617812
feature_9742	4.30306	1.06493	0.994151	0.00210907	2.06059	0.266962	1.70338	0.214396	3.91624	0.234732	0.995353	0.000435846	1.97825	0.0588958	1.62263	0.0469123
feature_6043	4.30574	1.2735	0.99424	0.00197747	2.05533	0.318891	1.70144	0.240356	3.78647	0.284512	0.995512	0.000393156	1.9448	0.0726301	1.61197	0.0653526
feature_9741	4.30756	1.0718	0.994145	0.00211883	2.06156	0.26812	1.70524	0.214593	3.9193	0.236026	0.995349	0.000436869	1.97901	0.0592229	1.62398	0.0467596
feature_2386	4.31021	1.2972	0.994134	0.0026729	2.05948	0.293165	1.73087	0.316613	3.96377	0.310862	0.995288	0.000577371	1.98964	0.0798603	1.65813	0.0732739
feature_9740	4.31207	1.0787	0.994139	0.00212857	2.06254	0.269289	1.707	0.214839	3.92234	0.237344	0.995345	0.000437901	1.97977	0.0595561	1.62534	0.0465972
feature_9739	4.31657	1.08564	0.994133	0.00213829	2.0635	0.270467	1.70895	0.21535	3.92537	0.238688	0.995342	0.000438941	1.98053	0.0598953	1.62665	0.0463939
feature_4049	4.31982	1.202	0.994202	0.00221973	2.06086	0.301405	1.76445	0.255019	3.87224	0.272641	0.995409	0.000408251	1.96684	0.0688075	1.66793	0.0713898
feature_9738	4.32108	1.09261	0.994127	0.00214796	2.06447	0.271656	1.71109	0.216162	3.92839	0.240055	0.995338	0.00043999	1.98128	0.0602402	1.62792	0.0462964
feature_9737	4.32559	1.09961	0.994121	0.00215761	2.06544	0.272855	1.71313	0.217042	3.93139	0.241445	0.995335	0.000441047	1.98203	0.0605905	1.62912	0.0462193
feature_9736	4.33009	1.10663	0.994114	0.0021672	2.0664	0.274063	1.71508	0.21799	3.93437	0.242858	0.995331	0.000442112	1.98277	0.0609461	1.63022	0.0461582
feature_9735	4.3346	1.11367	0.994108	0.00217676	2.06736	0.275282	1.71692	0.219004	3.93733	0.244292	0.995328	0.000443183	1.98351	0.0613067	1.63122	0.0461132
feature_6044	4.33826	1.2858	0.994197	0.00199271	2.06296	0.321033	1.70558	0.245185	3.81112	0.287591	0.995483	0.000399012	1.95111	0.0731768	1.61715	0.0665591
feature_9734	4.3391	1.12073	0.994103	0.00218627	2.06832	0.276511	1.71867	0.220084	3.94027	0.245748	0.995324	0.000444261	1.98425	0.061672	1.63216	0.0461685
feature_9733	4.34359	1.1278	0.994097	0.00219572	2.06927	0.277749	1.72032	0.221229	3.9432	0.247223	0.995321	0.000445346	1.98497	0.0620419	1.63306	0.0462081
feature_9732	4.34808	1.13489	0.994091	0.00220511	2.07022	0.278998	1.72188	0.22244	3.9461	0.248718	0.995317	0.000446436	1.9857	0.062416	1.63387	0.046235
feature_4048	4.34987	1.24975	0.994144	0.00234814	2.06763	0.305706	1.77815	0.265665	3.8956	0.278902	0.995381	0.00041546	1.97272	0.0705307	1.67962	0.0824673
feature_9731	4.35256	1.14198	0.994085	0.00221445	2.07117	0.280257	1.72333	0.223713	3.94898	0.250231	0.995314	0.000447532	1.98641	0.0627941	1.63461	0.0462774
feature_9730	4.35704	1.14907	0.994079	0.00222372	2.07211	0.281525	1.72469	0.22505	3.95185	0.251762	0.99531	0.000448632	1.98712	0.0631761	1.63546	0.0464885
feature_9729	4.36151	1.15617	0.994073	0.00223293	2.07305	0.282803	1.72594	0.226448	3.95469	0.25331	0.995307	0.000449737	1.98783	0.0635616	1.63624	0.0467455
feature_9728	4.36596	1.16327	0.994068	0.00224207	2.07398	0.284091	1.7271	0.227907	3.9575	0.254874	0.995304	0.000450845	1.98852	0.0639506	1.63692	0.0470256
feature_6199	4.36633	1.4697	0.994099	0.00272664	2.06285	0.372434	1.67093	0.345966	4.11829	0.368887	0.995107	0.000602462	2.02774	0.0905811	1.63425	0.0941854
feature_6198	4.36641	1.4469	0.994102	0.00269564	2.06384	0.365684	1.6713	0.34307	4.11773	0.36338	0.995108	0.000597413	2.02765	0.0892794	1.63537	0.0930003
feature_6200	4.36736	1.49155	0.994094	0.00275609	2.06216	0.378896	1.6708	0.348154	4.11994	0.374155	0.995105	0.000607238	2.0281	0.0918106	1.63401	0.0946764
feature_6197	4.3676	1.42319	0.994104	0.00266308	2.06511	0.358663	1.67158	0.340081	4.11826	0.357645	0.995108	0.0005921	2.02783	0.0879077	1.63692	0.0919501
feature_6201	4.36947	1.51243	0.994088	0.00278397	2.06176	0.385056	1.67267	0.34991	4.12263	0.379179	0.995102	0.000611731	2.02872	0.0929662	1.63427	0.0950333
feature_6196	4.36993	1.39857	0.994105	0.00262899	2.06668	0.35139	1.67229	0.336835	4.11991	0.351693	0.995106	0.000586537	2.02828	0.0864688	1.63872	0.0913132
feature_9727	4.37041	1.17036	0.994062	0.00225113	2.07491	0.285388	1.72816	0.229426	3.96029	0.256454	0.995301	0.000451957	1.98922	0.0643426	1.6375	0.0473284
feature_6045	4.37139	1.29802	0.994153	0.00200793	2.07072	0.323055	1.71029	0.25115	3.83645	0.290675	0.995453	0.00040484	1.95758	0.0737207	1.62219	0.0679073
feature_6202	4.37264	1.53233	0.994081	0.00281027	2.06165	0.390901	1.67639	0.350755	4.12637	0.38395	0.995098	0.000615932	2.0296	0.0940466	1.63475	0.0957881
feature_6195	4.37342	1.3731	0.994104	0.0025934	2.06853	0.343883	1.67348	0.332215	4.12269	0.345537	0.995103	0.000580736	2.02902	0.084966	1.64087	0.0902701
feature_9726	4.37484	1.17745	0.994056	0.00226011	2.07583	0.286695	1.72912	0.231004	3.96306	0.258048	0.995297	0.000453072	1.9899	0.0647376	1.63798	0.0476534
feature_4050	4.37608	1.17537	0.994145	0.00212961	2.07479	0.298589	1.76797	0.251665	3.93346	0.271755	0.995336	0.000411293	1.98237	0.0677386	1.67489	0.0659751
feature_6203	4.37685	1.55124	0.994073	0.00283501	2.06183	0.396417	1.67971	0.351669	4.1311	0.388465	0.995092	0.000619834	2.03073	0.0950511	1.63533	0.0962427
feature_6194	4.37808	1.34681	0.994102	0.00255631	2.07067	0.336162	1.67444	0.327424	4.12661	0.33919	0.995098	0.000574712	2.03004	0.0834033	1.64372	0.088055
feature_9725	4.37926	1.18453	0.994051	0.00226902	2.07675	0.288012	1.72997	0.232639	3.96581	0.259657	0.995294	0.000454189	1.99058	0.0651353	1.63843	0.0481288
feature_6204	4.38207	1.56916	0.994064	0.00285819	2.06229	0.401594	1.68263	0.352649	4.13683	0.39272	0.995086	0.000623432	2.03211	0.0959792	1.63705	0.0963898
feature_9724	4.38367	1.1916	0.994045	0.00227784	2.07767	0.289338	1.73073	0.23433	3.96852	0.261278	0.995291	0.000455309	1.99125	0.0655354	1.63883	0.048692
feature_6193	4.38391	1.31976	0.994099	0.00251776	2.07309	0.328251	1.67496	0.32282	4.13169	0.33267	0.995092	0.000568481	2.03134	0.081785	1.64656	0.0857537
feature_2385	4.38395	1.24841	0.994033	0.00262285	2.07863	0.281216	1.75031	0.330986	4.0103	0.298871	0.995233	0.000569266	2.00142	0.0761486	1.66503	0.0800054
feature_1368	4.38514	1.33326	0.994285	0.00176759	2.07365	0.326183	1.70834	0.230882	4.05434	0.340704	0.995195	0.00045016	2.01211	0.084648	1.65707	0.0880955
feature_9723	4.38806	1.19866	0.99404	0.00228657	2.07857	0.290673	1.73139	0.236077	3.97121	0.262912	0.995288	0.00045643	1.99192	0.0659379	1.63919	0.0492949
feature_6205	4.38828	1.58609	0.994054	0.0028798	2.06304	0.406424	1.68516	0.353694	4.1435	0.396713	0.995078	0.000626719	2.03372	0.0968312	1.63946	0.0967037
feature_6192	4.39094	1.29199	0.994094	0.0024778	2.0758	0.320173	1.67518	0.318187	4.13794	0.325996	0.995085	0.000562059	2.03293	0.0801165	1.64976	0.0833959
feature_2464	4.39115	0.756298	0.994151	0.00170112	2.089	0.184488	1.77484	0.160202	4.15369	0.191045	0.995068	0.000453649	2.03763	0.046797	1.72097	0.0421898
feature_4820	4.39185	0.927364	0.994148	0.00176479	2.08697	0.213387	1.68159	0.136198	3.89137	0.164192	0.995389	0.000253079	1.9723	0.0417228	1.59109	0.0692253
feature_9722	4.39243	1.2057	0.994034	0.00229521	2.07947	0.292018	1.73195	0.237877	3.97388	0.264557	0.995285	0.000457551	1.99258	0.0663424	1.63953	0.0499988
feature_6206	4.39545	1.60203	0.994042	0.00289988	2.06407	0.4109	1.68809	0.353831	4.15111	0.400443	0.995069	0.000629693	2.03556	0.0976073	1.64193	0.0962364
feature_9721	4.39679	1.21272	0.994029	0.00230377	2.08037	0.293372	1.7324	0.23973	3.97652	0.266214	0.995281	0.000458674	1.99323	0.0667489	1.63983	0.0507564
feature_6191	4.39917	1.26358	0.994088	0.00243644	2.07878	0.311952	1.67637	0.311462	4.14537	0.319189	0.995076	0.000555465	2.03481	0.0784034	1.65305	0.0806977
feature_9720	4.40113	1.21972	0.994023	0.00231222	2.08126	0.294734	1.73276	0.241635	3.97913	0.26788	0.995278	0.000459796	1.99387	0.0671569	1.64002	0.0515391
feature_6207	4.40356	1.617	0.99403	0.00291843	2.06537	0.415014	1.69144	0.353237	4.15961	0.403909	0.995059	0.00063235	2.03762	0.0983083	1.64445	0.0961635
feature_6046	4.40512	1.31014	0.994108	0.00202309	2.07862	0.324946	1.71488	0.257247	3.86248	0.293754	0.995422	0.000410623	1.9642	0.0742588	1.62709	0.0690099
feature_9719	4.40545	1.2267	0.994018	0.00232058	2.08214	0.296106	1.73301	0.243589	3.98171	0.269556	0.995275	0.000460918	1.99451	0.0675665	1.64012	0.0523459
feature_6190	4.40861	1.23459	0.99408	0.00239375	2.08203	0.303616	1.67821	0.303255	4.15398	0.312272	0.995066	0.000548719	2.03698	0.0766522	1.65677	0.0783756
feature_9718	4.40975	1.23365	0.994013	0.00232883	2.08302	0.297486	1.73317	0.245593	3.98426	0.271241	0.995272	0.000462038	1.99514	0.0679774	1.64011	0.0531756
feature_6208	4.41258	1.63099	0.994016	0.00293547	2.06695	0.418764	1.69443	0.352617	4.16898	0.407112	0.995048	0.000634688	2.03989	0.0989355	1.64679	0.0960927
feature_9717	4.41403	1.24058	0.994008	0.00233698	2.08388	0.298875	1.73322	0.247644	3.98678	0.272934	0.995269	0.000463157	1.99576	0.0683893	1.64014	0.0537972
feature_9716	4.41829	1.24748	0.994003	0.00234502	2.08474	0.300272	1.73317	0.249741	3.98928	0.274633	0.995266	0.000464274	1.99637	0.0688022	1.64016	0.0542818
feature_6189	4.41926	1.20511	0.994071	0.00234976	2.08556	0.295191	1.68011	0.295398	4.16378	0.305273	0.995055	0.000541842	2.03943	0.0748703	1.66036	0.0759924
feature_6209	4.42247	1.64404	0.994002	0.00295103	2.06879	0.422147	1.69705	0.351975	4.17918	0.410056	0.995036	0.000636707	2.04237	0.0994903	1.64902	0.095869
feature_9715	4.42253	1.25434	0.993998	0.00235296	2.0856	0.301677	1.73313	0.251693	3.99174	0.27634	0.995264	0.000465389	1.99697	0.0692158	1.64009	0.0547772
feature_9714	4.42674	1.26118	0.993993	0.00236078	2.08644	0.30309	1.73307	0.253543	3.99417	0.278052	0.995261	0.0004665	1.99757	0.0696299	1.63992	0.0552945
feature_9713	4.43092	1.26798	0.993988	0.00236849	2.08728	0.304511	1.73291	0.255441	3.99657	0.279769	0.995258	0.000467608	1.99816	0.0700445	1.63965	0.0558328
feature_6188	4.43112	1.17524	0.99406	0.00230453	2.08935	0.286708	1.68327	0.287301	4.17477	0.29822	0.995042	0.000534855	2.04218	0.0730656	1.66371	0.0736893
feature_6210	4.43322	1.65614	0.993986	0.00296514	2.0709	0.425161	1.69931	0.351314	4.19019	0.412742	0.995023	0.000638407	2.04504	0.0999744	1.65109	0.0955059
feature_9712	4.43508	1.27474	0.993983	0.00237608	2.08811	0.305939	1.73266	0.257385	3.99894	0.28149	0.995255	0.000468712	1.99874	0.0704592	1.63929	0.056386
feature_9711	4.43922	1.28147	0.993978	0.00238355	2.08893	0.307375	1.7323	0.259373	4.00128	0.283215	0.995252	0.000469811	1.99932	0.070874	1.63888	0.0569149
feature_6047	4.43946	1.3221	0.994063	0.00203813	2.08664	0.3267	1.72026	0.26164	3.88922	0.296815	0.99539	0.000416345	1.97098	0.0747881	1.63205	0.0704857
feature_9710	4.44332	1.28816	0.993973	0.0023909	2.08974	0.308817	1.73184	0.261404	4.00358	0.284943	0.99525	0.000470904	1.99988	0.0712886	1.63845	0.057454
feature_6187	4.44421	1.14507	0.994049	0.00225812	2.09339	0.278199	1.68729	0.278188	4.18694	0.291146	0.995028	0.000527782	2.04521	0.0712468	1.66704	0.0717325
feature_6211	4.44479	1.66734	0.99397	0.00297782	2.07325	0.427809	1.70119	0.35064	4.20197	0.415175	0.995009	0.000639788	2.0479	0.10039	1.65325	0.0945971
feature_9709	4.4474	1.2948	0.993969	0.00239813	2.09055	0.310266	1.73128	0.263478	4.00586	0.286673	0.995247	0.000471993	2.00044	0.071703	1.63793	0.0580169
feature_9708	4.45145	1.30141	0.993964	0.00240523	2.09134	0.311721	1.73061	0.265592	4.00809	0.288405	0.995244	0.000473075	2.00098	0.0721169	1.63734	0.0586285
feature_9707	4.45547	1.30797	0.993959	0.0024122	2.09213	0.313183	1.72985	0.267746	4.0103	0.290138	0.995242	0.00047415	2.00152	0.0725302	1.63666	0.0592609
feature_2384	4.45697	1.17078	0.993937	0.00252958	2.09789	0.264116	1.7634	0.335069	4.05231	0.280624	0.995184	0.000553208	2.01204	0.0708756	1.67611	0.0799762
feature_6212	4.45716	1.67764	0.993953	0.00298911	2.07585	0.430091	1.7027	0.349957	4.21448	0.417359	0.994995	0.000640852	2.05094	0.100738	1.65584	0.0931051
feature_6186	4.45852	1.11472	0.994035	0.00221059	2.0977	0.269696	1.69175	0.268804	4.20031	0.284086	0.995012	0.000520649	2.04852	0.0694236	1.67001	0.0699027
feature_4047	4.45942	1.31473	0.993979	0.00250767	2.09322	0.311934	1.81207	0.28942	3.9969	0.289897	0.995261	0.000431829	1.99817	0.0726749	1.71609	0.0816054
feature_9706	4.45945	1.31448	0.993955	0.00241904	2.0929	0.31465	1.72899	0.269939	4.01247	0.291871	0.995239	0.000475218	2.00205	0.0729427	1.63587	0.0599091
feature_9705	4.46341	1.32095	0.993951	0.00242575	2.09367	0.316122	1.72813	0.272001	4.01461	0.293603	0.995237	0.000476278	2.00257	0.0733544	1.63499	0.060573
feature_9704	4.46733	1.32736	0.993946	0.00243233	2.09443	0.3176	1.72723	0.274006	4.01671	0.295335	0.995234	0.00047733	2.00309	0.073765	1.63422	0.0612653
feature_6213	4.47028	1.68708	0.993935	0.00299904	2.07869	0.432013	1.70384	0.34927	4.22769	0.4193	0.994979	0.000641602	2.05415	0.101023	1.65892	0.0910059
feature_9703	4.47122	1.33373	0.993942	0.00243877	2.09518	0.319082	1.72624	0.276043	4.01878	0.297065	0.995232	0.000478373	2.00359	0.0741744	1.63335	0.0619718
feature_6185	4.47404	1.08432	0.99402	0.00216202	2.10225	0.261236	1.69616	0.259676	4.21485	0.27708	0.994995	0.00051348	2.05212	0.0676063	1.67299	0.0681635
feature_6048	4.47439	1.33386	0.994016	0.002053	2.09479	0.328308	1.72799	0.264504	3.91666	0.29985	0.995357	0.000421992	1.97791	0.0753056	1.63692	0.071901
feature_9702	4.47507	1.34005	0.993938	0.00244508	2.09592	0.320568	1.72515	0.278113	4.02081	0.298792	0.99523	0.000479407	2.00409	0.0745825	1.6324	0.0626686
feature_9701	4.47889	1.34632	0.993934	0.00245124	2.09664	0.322059	1.72396	0.280215	4.02281	0.300517	0.995227	0.00048043	2.00457	0.0749891	1.63145	0.0632887
feature_1313	4.48016	1.96426	0.993957	0.00310016	2.08074	0.43396	1.73351	0.328721	3.8732	0.412749	0.995413	0.000502103	1.9657	0.107393	1.61775	0.139339
feature_9700	4.48267	1.35253	0.99393	0.00245727	2.09736	0.323552	1.72268	0.282347	4.02477	0.302238	0.995225	0.000481444	2.00505	0.0753941	1.63052	0.0638007
feature_6214	4.48413	1.69569	0.993916	0.00300766	2.08176	0.433579	1.70613	0.346216	4.24158	0.421004	0.994963	0.000642042	2.05752	0.101246	1.66184	0.0889276
feature_9699	4.48642	1.35868	0.993926	0.00246315	2.09807	0.325049	1.7213	0.284508	4.0267	0.303955	0.995223	0.000482446	2.00552	0.0757974	1.62951	0.0643365
feature_9698	4.49013	1.36479	0.993922	0.00246889	2.09877	0.326548	1.7199	0.286597	4.02859	0.305667	0.995221	0.000483438	2.00598	0.0761989	1.62856	0.0650879
feature_6184	4.49077	1.05402	0.994004	0.00211246	2.10704	0.252855	1.70114	0.251946	4.23057	0.270169	0.994977	0.000506303	2.05599	0.0658062	1.67626	0.0664915
feature_4819	4.493	0.958069	0.994016	0.00180484	2.1107	0.217823	1.70035	0.136874	3.97813	0.17002	0.995287	0.000255348	1.99416	0.042731	1.60787	0.0719933
feature_9697	4.4938	1.37083	0.993918	0.00247448	2.09945	0.32805	1.71848	0.288595	4.03044	0.307373	0.995218	0.000484417	2.00643	0.0765983	1.62751	0.0658424
feature_9696	4.49743	1.37682	0.993914	0.00247993	2.10013	0.329553	1.71697	0.290626	4.03226	0.309074	0.995216	0.000485384	2.00687	0.0769956	1.62647	0.0664214
feature_6215	4.49869	1.70349	0.993896	0.003015	2.08505	0.434797	1.70971	0.34238	4.25609	0.422477	0.994946	0.000642175	2.06103	0.101411	1.66503	0.0876827
feature_9695	4.50102	1.38275	0.993911	0.00248524	2.1008	0.331057	1.71536	0.292688	4.03405	0.310768	0.995214	0.000486337	2.0073	0.0773908	1.62553	0.0666961
feature_9694	4.50457	1.38862	0.993907	0.00249039	2.10145	0.332562	1.71365	0.294782	4.03579	0.312454	0.995212	0.000487278	2.00772	0.0777835	1.62454	0.0669805
feature_9693	4.50808	1.39443	0.993904	0.00249539	2.1021	0.334067	1.71209	0.296812	4.03751	0.314133	0.99521	0.000488204	2.00814	0.0781739	1.6235	0.0672725
feature_6183	4.5087	1.02396	0.993986	0.00206201	2.11207	0.244594	1.7072	0.245728	4.24746	0.263401	0.994957	0.000499145	2.06014	0.0640354	1.67945	0.0648571
feature_6049	4.50992	1.34538	0.99397	0.00206764	2.10307	0.329763	1.73795	0.267931	3.94481	0.302847	0.995324	0.000427549	1.985	0.0758087	1.64186	0.0733642
feature_9692	4.51155	1.40018	0.9939	0.00250024	2.10273	0.335572	1.71139	0.298267	4.03918	0.315804	0.995208	0.000489115	2.00854	0.0785616	1.62255	0.0677364
feature_6216	4.51391	1.71052	0.993876	0.00302111	2.08855	0.435674	1.71331	0.339065	4.2712	0.423728	0.994928	0.000642008	2.06469	0.10152	1.66797	0.0864658
feature_9691	4.51498	1.40587	0.993897	0.00250494	2.10335	0.337076	1.71059	0.299729	4.04082	0.317466	0.995206	0.000490012	2.00894	0.0789467	1.62181	0.068428
feature_9690	4.51837	1.41149	0.993894	0.00250949	2.10396	0.338578	1.7097	0.301197	4.04243	0.319118	0.995205	0.000490893	2.00933	0.079329	1.62108	0.069096
feature_9689	4.52171	1.41705	0.993891	0.00251389	2.10456	0.340079	1.70886	0.302883	4.04399	0.320761	0.995203	0.000491758	2.0097	0.0797083	1.62045	0.069593
feature_9688	4.52501	1.42255	0.993888	0.00251813	2.10515	0.341577	1.70869	0.304916	4.04553	0.322393	0.995201	0.000492607	2.01007	0.0800847	1.6198	0.0700667
feature_4051	4.52523	1.17186	0.993962	0.00208347	2.11069	0.296243	1.79427	0.252747	4.08572	0.276314	0.995155	0.000425298	2.02042	0.0674199	1.70632	0.0654851
feature_2383	4.52572	1.07335	0.993849	0.00240483	2.11616	0.243948	1.7822	0.323545	4.08741	0.257791	0.995143	0.000530314	2.02091	0.064528	1.68583	0.0778823
feature_6182	4.52784	0.994326	0.993967	0.00201074	2.11733	0.236495	1.713	0.239812	4.2655	0.256824	0.994936	0.000492036	2.06456	0.0623069	1.68293	0.0631021
feature_9687	4.52826	1.42798	0.993885	0.00252221	2.10573	0.343072	1.70877	0.306505	4.04702	0.324014	0.995199	0.000493438	2.01043	0.080458	1.61927	0.0703312
feature_6217	4.52977	1.7168	0.993855	0.00302604	2.09226	0.436221	1.71649	0.335752	4.28687	0.424764	0.99491	0.000641544	2.06848	0.101576	1.67051	0.0853096
feature_9686	4.53147	1.43335	0.993882	0.00252614	2.1063	0.344563	1.70877	0.308123	4.04848	0.325623	0.995198	0.000494252	2.01079	0.0808281	1.61878	0.0704705
feature_9685	4.53464	1.43865	0.993879	0.00252991	2.10685	0.34605	1.70866	0.309771	4.04991	0.32722	0.995196	0.000495048	2.01113	0.0811949	1.61826	0.0705072
feature_9684	4.53776	1.44388	0.993876	0.00253352	2.1074	0.347532	1.70846	0.311448	4.0513	0.328805	0.995194	0.000495826	2.01146	0.0815584	1.61784	0.0705478
feature_9683	4.54083	1.44905	0.993874	0.00253698	2.10793	0.349009	1.70816	0.313154	4.05266	0.330377	0.995193	0.000496584	2.01179	0.0819183	1.61761	0.0706439
feature_9682	4.54386	1.45415	0.993871	0.00254028	2.10846	0.35048	1.70791	0.314712	4.05398	0.331935	0.995191	0.000497323	2.0121	0.0822747	1.61752	0.0704629
feature_6050	4.54602	1.35661	0.993922	0.00208199	2.11148	0.33106	1.7478	0.271046	3.97366	0.305797	0.99529	0.000433002	1.99223	0.0762945	1.64735	0.0747519
feature_6218	4.54623	1.72239	0.993834	0.00302983	2.09615	0.436446	1.71928	0.332455	4.30306	0.425593	0.994891	0.000640792	2.07239	0.101582	1.67298	0.0840091
feature_9681	4.54684	1.45918	0.993869	0.00254342	2.10897	0.351944	1.70807	0.315704	4.05527	0.333479	0.99519	0.000498042	2.01241	0.0826274	1.61745	0.0701421
feature_6181	4.54815	0.965303	0.993946	0.00195876	2.12282	0.228604	1.71838	0.234324	4.28469	0.250493	0.994913	0.000485005	2.06924	0.0606342	1.68629	0.0610811
feature_9680	4.54977	1.46414	0.993866	0.0025464	2.10947	0.3534	1.70814	0.316749	4.05652	0.335008	0.995189	0.000498741	2.01271	0.0829764	1.61742	0.0698714
feature_9679	4.55266	1.46904	0.993864	0.00254922	2.10996	0.354849	1.70849	0.317913	4.05774	0.336523	0.995187	0.000499418	2.013	0.0833216	1.61747	0.0696818
feature_9678	4.5555	1.47386	0.993862	0.00255188	2.11044	0.356289	1.70901	0.319176	4.05893	0.338022	0.995186	0.000500074	2.01329	0.0836628	1.61776	0.069607
feature_9677	4.55829	1.47861	0.993859	0.00255438	2.1109	0.35772	1.70943	0.320486	4.06008	0.339505	0.995185	0.000500709	2.01356	0.0840001	1.61805	0.0695501
feature_2465	4.55945	0.632882	0.993964	0.00140573	2.13081	0.154575	1.79596	0.136684	4.30826	0.158669	0.994887	0.000418382	2.07536	0.0379169	1.7458	0.0345937
feature_9676	4.56103	1.4833	0.993857	0.00255672	2.11136	0.359141	1.70976	0.321844	4.0612	0.340972	0.995183	0.00050132	2.01383	0.0843332	1.61836	0.069568
feature_6219	4.56327	1.72731	0.993812	0.00303253	2.10022	0.436364	1.72166	0.329191	4.31974	0.426225	0.994871	0.000639758	2.07641	0.101542	1.67511	0.0827042
feature_9675	4.56373	1.48791	0.993855	0.0025589	2.11181	0.360552	1.71014	0.323088	4.06229	0.342422	0.995182	0.00050191	2.01409	0.0846623	1.61858	0.0695778
feature_9674	4.56638	1.49246	0.993853	0.00256092	2.11224	0.361952	1.7106	0.324211	4.06334	0.343855	0.995181	0.000502476	2.01434	0.0849871	1.61881	0.0697372
feature_9673	4.56898	1.49693	0.993852	0.00256278	2.11267	0.36334	1.71102	0.325349	4.06437	0.34527	0.99518	0.000503018	2.01458	0.0853076	1.61908	0.0700783
feature_6180	4.56964	0.937098	0.993924	0.00190614	2.12852	0.220967	1.72336	0.229298	4.30499	0.244463	0.99489	0.000478083	2.07418	0.0590318	1.68927	0.0591703
feature_9672	4.57153	1.50133	0.99385	0.00256448	2.11308	0.364715	1.71139	0.326495	4.06536	0.346667	0.995179	0.000503536	2.01482	0.0856237	1.61938	0.0705861
feature_9671	4.57403	1.50566	0.993848	0.00256602	2.11349	0.366078	1.71168	0.327707	4.06633	0.348045	0.995178	0.00050403	2.01505	0.0859354	1.61974	0.0713029
feature_9670	4.57649	1.50992	0.993847	0.0025674	2.11388	0.367426	1.71186	0.328982	4.06726	0.349405	0.995177	0.000504498	2.01527	0.0862425	1.62014	0.0722004
feature_9669	4.57889	1.5141	0.993845	0.00256863	2.11426	0.368761	1.71195	0.330322	4.06817	0.350746	0.995176	0.000504941	2.01548	0.0865451	1.6206	0.0732325
feature_6220	4.58085	1.73159	0.993789	0.0030342	2.10447	0.435985	1.72363	0.325977	4.33688	0.426669	0.994851	0.00063845	2.08054	0.101458	1.67701	0.0811953
feature_9668	4.58125	1.51822	0.993844	0.00256969	2.11464	0.37008	1.71218	0.33134	4.06905	0.352067	0.995175	0.000505359	2.01569	0.086843	1.62115	0.0741521
feature_6051	4.58268	1.36752	0.993874	0.00209601	2.12	0.332194	1.7576	0.273774	4.0032	0.30869	0.995254	0.000438337	1.99962	0.0767607	1.65332	0.0764468
feature_9667	4.58356	1.52226	0.993843	0.00257059	2.115	0.371384	1.71254	0.332042	4.0699	0.353367	0.995174	0.00050575	2.01589	0.0871362	1.6216	0.0750834
feature_9666	4.58582	1.52623	0.993841	0.00257133	2.11535	0.372672	1.7128	0.33279	4.07072	0.354648	0.995173	0.000506114	2.01609	0.0874246	1.62196	0.0760258
feature_2382	4.58732	0.971321	0.993773	0.00226565	2.13241	0.22404	1.78892	0.306958	4.11401	0.233063	0.995113	0.000502342	2.02764	0.0578119	1.68613	0.0726105
feature_9665	4.58803	1.53012	0.99384	0.00257192	2.1157	0.373943	1.71296	0.333584	4.07151	0.355908	0.995172	0.000506451	2.01627	0.0877082	1.62242	0.0769321
feature_9664	4.5902	1.53395	0.993839	0.00257234	2.11603	0.375196	1.71303	0.334422	4.07228	0.357146	0.995171	0.000506761	2.01646	0.0879869	1.62304	0.0776335
feature_6179	4.59229	0.909934	0.993901	0.00185301	2.13443	0.213636	1.72792	0.224769	4.3264	0.238794	0.994865	0.000471299	2.07936	0.0575145	1.69251	0.057743
feature_9663	4.59232	1.5377	0.993838	0.00257261	2.11635	0.376431	1.71307	0.335319	4.07303	0.358363	0.99517	0.000507043	2.01663	0.0882605	1.62385	0.0780249
feature_9662	4.59439	1.54138	0.993837	0.00257272	2.11667	0.377647	1.71315	0.336142	4.07375	0.359559	0.99517	0.000507296	2.0168	0.0885292	1.62468	0.0782659
feature_4818	4.59526	0.989774	0.993883	0.00184571	2.13441	0.222356	1.72	0.136997	4.0659	0.17603	0.995183	0.000257581	2.01603	0.0437649	1.62455	0.0747304
feature_9661	4.59641	1.54498	0.993836	0.00257268	2.11698	0.378844	1.71369	0.336047	4.07445	0.360732	0.995169	0.000507521	2.01696	0.0887928	1.62542	0.0785109
feature_9660	4.59838	1.54851	0.993836	0.00257248	2.11727	0.380021	1.71464	0.33609	4.07512	0.361883	0.995168	0.000507717	2.01712	0.0890512	1.62609	0.0787584
feature_6221	4.59895	1.73529	0.993766	0.00303489	2.10887	0.435324	1.7252	0.322828	4.35443	0.426934	0.994831	0.000636875	2.08476	0.101335	1.67888	0.0795847
feature_9659	4.60031	1.55197	0.993835	0.00257212	2.11756	0.381178	1.71565	0.336207	4.07578	0.363011	0.995167	0.000507884	2.01727	0.0893044	1.62667	0.0790085
feature_9658	4.60219	1.55536	0.993834	0.00257161	2.11784	0.382313	1.71658	0.336365	4.07641	0.364116	0.995167	0.00050802	2.01742	0.0895524	1.62715	0.0792615
feature_9657	4.60403	1.55867	0.993834	0.00257095	2.11812	0.383426	1.7174	0.336564	4.07702	0.365198	0.995166	0.000508127	2.01757	0.089795	1.62759	0.0794241
feature_9656	4.60582	1.56191	0.993833	0.00257013	2.11838	0.384517	1.71812	0.336803	4.07761	0.366256	0.995165	0.000508203	2.0177	0.0900323	1.62799	0.0795152
feature_9655	4.60757	1.56507	0.993833	0.00256916	2.11864	0.385586	1.71896	0.337415	4.07819	0.36729	0.995165	0.000508248	2.01784	0.0902642	1.62866	0.0794274
feature_9654	4.60927	1.56817	0.993833	0.00256804	2.11889	0.38663	1.72048	0.337738	4.07875	0.368301	0.995164	0.000508263	2.01797	0.0904906	1.62938	0.0792155
feature_9653	4.61092	1.57119	0.993832	0.00256677	2.11913	0.387651	1.7221	0.337794	4.07929	0.369286	0.995164	0.000508245	2.01809	0.0907115	1.63007	0.0790003
feature_9652	4.61254	1.57413	0.993832	0.00256535	2.11936	0.388647	1.72362	0.337882	4.07981	0.370247	0.995163	0.000508196	2.01822	0.0909268	1.6307	0.0787846
feature_9651	4.61411	1.57701	0.993832	0.00256378	2.11959	0.389619	1.72505	0.338012	4.08032	0.371183	0.995163	0.000508115	2.01834	0.0911366	1.63137	0.0787414
feature_9650	4.61563	1.57981	0.993832	0.00256206	2.11981	0.390564	1.72658	0.338261	4.08082	0.372094	0.995162	0.000508001	2.01845	0.0913407	1.63205	0.0787344
feature_6178	4.61607	0.884052	0.993876	0.00179947	2.14054	0.206663	1.73207	0.220767	4.3489	0.233547	0.994838	0.000464687	2.0848	0.0560976	1.69596	0.0568277
feature_9649	4.61712	1.58253	0.993832	0.00256019	2.12003	0.391484	1.72801	0.338535	4.08131	0.37298	0.995162	0.000507854	2.01857	0.091539	1.63268	0.0787063
feature_6222	4.61753	1.73843	0.993742	0.00303465	2.11343	0.434395	1.72667	0.3201	4.37237	0.42703	0.99481	0.000635044	2.08906	0.101174	1.68061	0.0781617
feature_9648	4.61856	1.58519	0.993832	0.00255818	2.12023	0.392377	1.72933	0.338832	4.08179	0.37384	0.995161	0.000507675	2.01868	0.0917317	1.63332	0.0786197
feature_6052	4.61991	1.37807	0.993826	0.00210963	2.12864	0.333162	1.767	0.276644	4.03345	0.311517	0.995218	0.00044354	2.00716	0.0772047	1.65966	0.077805
feature_9647	4.61997	1.58777	0.993832	0.00255602	2.12044	0.393243	1.73056	0.339152	4.08225	0.374674	0.995161	0.000507462	2.01878	0.0919186	1.63406	0.0785183
feature_9646	4.62133	1.59028	0.993833	0.00255372	2.12063	0.394081	1.73168	0.339496	4.08271	0.375482	0.99516	0.000507215	2.01889	0.0920996	1.63478	0.0785065
feature_9645	4.62266	1.59271	0.993833	0.00255128	2.12083	0.394892	1.7327	0.339862	4.08316	0.376264	0.99516	0.000506934	2.019	0.0922748	1.63562	0.0784131
feature_9644	4.62394	1.59507	0.993833	0.00254869	2.12101	0.395674	1.73362	0.340251	4.0836	0.37702	0.99516	0.00050662	2.0191	0.0924441	1.63652	0.0783362
feature_9643	4.62519	1.59736	0.993834	0.00254597	2.12119	0.396428	1.73444	0.340662	4.08404	0.377749	0.995159	0.000506271	2.0192	0.0926074	1.63736	0.0783561
feature_9642	4.62641	1.59958	0.993834	0.0025431	2.12137	0.397152	1.73516	0.341095	4.08447	0.378451	0.995159	0.000505887	2.0193	0.0927648	1.6381	0.0783895
feature_9641	4.62758	1.60173	0.993835	0.0025401	2.12155	0.397847	1.73577	0.34155	4.08491	0.379127	0.995158	0.000505468	2.01941	0.0929161	1.63881	0.0784873
feature_9640	4.62873	1.6038	0.993835	0.00253696	2.12172	0.398513	1.73628	0.342026	4.08534	0.379775	0.995158	0.000505015	2.01951	0.0930614	1.63951	0.0787125
feature_9639	4.62983	1.6058	0.993836	0.00253368	2.12188	0.399148	1.73725	0.342603	4.08577	0.380397	0.995157	0.000504525	2.01961	0.0932007	1.64015	0.0789735
feature_9638	4.63091	1.60773	0.993836	0.00253027	2.12204	0.399752	1.73842	0.34314	4.0862	0.380991	0.995157	0.000504001	2.01971	0.0933338	1.6409	0.0793774
feature_9637	4.63195	1.60959	0.993837	0.00252672	2.1222	0.400326	1.73949	0.343692	4.08663	0.381558	0.995157	0.00050344	2.01981	0.0934608	1.64158	0.0798375
feature_9636	4.63297	1.61137	0.993838	0.00252304	2.12236	0.400868	1.74047	0.344261	4.08707	0.382097	0.995156	0.000502843	2.01992	0.0935816	1.64225	0.080315
feature_9635	4.63395	1.61308	0.993839	0.00251924	2.12251	0.40138	1.74143	0.344695	4.08751	0.382609	0.995156	0.000502211	2.02002	0.0936962	1.64308	0.0807915
feature_9634	4.63491	1.61472	0.993839	0.0025153	2.12267	0.401859	1.74263	0.344503	4.08796	0.383093	0.995155	0.000501541	2.02013	0.0938046	1.64397	0.0812938
feature_9633	4.63584	1.61629	0.99384	0.00251123	2.12282	0.402307	1.74373	0.344323	4.08842	0.383549	0.995155	0.000500836	2.02024	0.0939067	1.64484	0.0818118
feature_6223	4.63656	1.74106	0.993718	0.00303354	2.11812	0.433213	1.72811	0.317874	4.39066	0.426968	0.994789	0.000632964	2.09344	0.10098	1.68219	0.0768462
feature_9632	4.63674	1.61779	0.993841	0.00250704	2.12297	0.402723	1.74473	0.344156	4.08889	0.383977	0.995155	0.000500093	2.02035	0.0940025	1.64568	0.0822394
feature_9631	4.63762	1.61922	0.993842	0.00250272	2.12312	0.403107	1.74564	0.344001	4.08937	0.384378	0.995154	0.000499314	2.02047	0.0940921	1.64649	0.0825514
feature_9630	4.63847	1.62057	0.993843	0.00249828	2.12326	0.403458	1.74644	0.343858	4.08986	0.38475	0.995154	0.000498497	2.02059	0.0941753	1.64735	0.0829069
feature_9629	4.6393	1.62186	0.993844	0.00249371	2.12341	0.403777	1.74715	0.343728	4.09037	0.385095	0.995153	0.000497644	2.02071	0.0942522	1.64815	0.0833189
feature_2381	4.63973	0.888198	0.99371	0.00213461	2.14586	0.209206	1.78785	0.287746	4.1315	0.210621	0.995094	0.000471806	2.03208	0.0517756	1.67649	0.0679832
feature_9628	4.64011	1.62307	0.993845	0.00248903	2.12356	0.404063	1.74776	0.34361	4.09089	0.385412	0.995153	0.000496753	2.02083	0.0943227	1.64884	0.0837423
feature_9627	4.6409	1.62422	0.993846	0.00248422	2.1237	0.404317	1.74827	0.343504	4.09142	0.3857	0.995152	0.000495824	2.02096	0.0943869	1.64943	0.084177
feature_6177	4.64098	0.859705	0.99385	0.00174563	2.14685	0.200102	1.73579	0.217321	4.37246	0.228783	0.994811	0.000458276	2.09047	0.0547961	1.69909	0.0561022
feature_4046	4.64156	1.3918	0.993717	0.0026904	2.13537	0.319649	1.87098	0.292508	4.16941	0.304524	0.995056	0.000455956	2.04081	0.0749422	1.77209	0.0824175
feature_9626	4.64167	1.62529	0.993847	0.00247929	2.12385	0.404538	1.74868	0.343411	4.09198	0.385961	0.995151	0.000494858	2.0211	0.0944446	1.64996	0.0846194
feature_9625	4.64242	1.62629	0.993848	0.00247425	2.124	0.404726	1.74899	0.34333	4.09256	0.386194	0.995151	0.000493855	2.02124	0.0944959	1.6504	0.08507
feature_9624	4.64316	1.62722	0.99385	0.00246909	2.12415	0.404881	1.74959	0.342524	4.09315	0.386398	0.99515	0.000492813	2.02139	0.0945408	1.65095	0.085508
feature_9623	4.64389	1.62808	0.993851	0.00246382	2.1243	0.405003	1.75027	0.341512	4.09377	0.386575	0.99515	0.000491734	2.02154	0.0945793	1.65157	0.0859422
feature_9622	4.6446	1.62888	0.993852	0.00245843	2.12446	0.405093	1.75098	0.340726	4.09442	0.386723	0.995149	0.000490616	2.0217	0.0946113	1.65224	0.086374
feature_9621	4.6453	1.6296	0.993853	0.00245293	2.12461	0.405149	1.75158	0.33996	4.09509	0.386844	0.995148	0.000489461	2.02186	0.0946368	1.6529	0.0867614
feature_9620	4.64599	1.63025	0.993854	0.00244732	2.12477	0.405173	1.75209	0.339216	4.09579	0.386937	0.995148	0.000488267	2.02203	0.0946559	1.65355	0.0870197
feature_9619	4.64667	1.63083	0.993856	0.00244161	2.12493	0.405165	1.75249	0.338494	4.09651	0.387002	0.995147	0.000487036	2.02221	0.0946684	1.65411	0.0872612
feature_9618	4.64734	1.63135	0.993857	0.00243578	2.1251	0.405123	1.75281	0.33781	4.09727	0.387039	0.995146	0.000485766	2.0224	0.0946745	1.65471	0.0874718
feature_9617	4.64801	1.63179	0.993858	0.00242985	2.12527	0.40505	1.75322	0.337479	4.09806	0.387048	0.995145	0.000484458	2.0226	0.0946741	1.65549	0.0873996
feature_9616	4.64867	1.63217	0.993859	0.00242381	2.12544	0.404943	1.75354	0.337168	4.09889	0.38703	0.995144	0.000483111	2.0228	0.0946672	1.65621	0.0872777
feature_9615	4.64934	1.63247	0.99386	0.00241767	2.12562	0.404805	1.75387	0.337067	4.09975	0.386984	0.995143	0.000481726	2.02301	0.0946539	1.65683	0.0871674
feature_9614	4.65	1.63271	0.993862	0.00241143	2.1258	0.404635	1.75417	0.33712	4.10065	0.386911	0.995143	0.000480303	2.02324	0.094634	1.65733	0.0870687
feature_9613	4.65066	1.63288	0.993863	0.00240509	2.12598	0.404433	1.75438	0.337198	4.10159	0.386811	0.995142	0.000478842	2.02347	0.0946076	1.65787	0.0869681
feature_9612	4.65133	1.63298	0.993864	0.00239865	2.12618	0.4042	1.75482	0.337295	4.10257	0.386683	0.99514	0.000477342	2.02371	0.0945748	1.6584	0.0868655
feature_9611	4.652	1.63301	0.993865	0.00239211	2.12637	0.403935	1.75537	0.337404	4.10359	0.386529	0.995139	0.000475804	2.02397	0.0945354	1.65896	0.0867679
feature_9610	4.65267	1.63298	0.993866	0.00238548	2.12658	0.40364	1.75582	0.337527	4.10465	0.386347	0.995138	0.000474227	2.02423	0.0944896	1.6595	0.086765
feature_9609	4.65336	1.63287	0.993868	0.00237875	2.12679	0.403314	1.75616	0.337665	4.10576	0.386139	0.995137	0.000472612	2.02451	0.0944374	1.66009	0.086918
feature_9608	4.65405	1.6327	0.993869	0.00237193	2.12701	0.402957	1.7564	0.337819	4.10692	0.385904	0.995136	0.000470959	2.02479	0.0943786	1.66063	0.0870038
feature_9607	4.65476	1.63246	0.99387	0.00236501	2.12723	0.40257	1.75672	0.33763	4.10813	0.385643	0.995134	0.000469268	2.0251	0.0943135	1.66107	0.0871013
feature_9606	4.65548	1.63215	0.993871	0.002358	2.12746	0.402153	1.75716	0.337048	4.10938	0.385356	0.995133	0.000467538	2.02541	0.0942419	1.66139	0.0872105
feature_6224	4.65602	1.74321	0.993693	0.00303162	2.12294	0.431793	1.72916	0.315747	4.40925	0.426757	0.994767	0.000630646	2.09789	0.100756	1.68363	0.0755826
feature_9605	4.65621	1.63178	0.993872	0.00235091	2.1277	0.401708	1.7575	0.336478	4.11069	0.385042	0.995132	0.000465771	2.02573	0.0941639	1.66169	0.0873337
feature_9604	4.65696	1.63134	0.993873	0.00234372	2.12795	0.401233	1.75773	0.335918	4.11206	0.384703	0.99513	0.000463965	2.02607	0.0940795	1.66207	0.0874713
feature_6053	4.65766	1.38823	0.993777	0.00212281	2.13739	0.33396	1.77599	0.279649	4.06438	0.31427	0.995182	0.000448601	2.01484	0.0776245	1.66627	0.0793988
feature_9603	4.65773	1.63083	0.993874	0.00233645	2.12821	0.400729	1.75786	0.33537	4.11348	0.384338	0.995129	0.000462122	2.02643	0.0939887	1.66236	0.0876364
feature_9602	4.65852	1.63026	0.993875	0.0023291	2.12847	0.400198	1.75789	0.334833	4.11495	0.383948	0.995127	0.00046024	2.0268	0.0938916	1.66263	0.0877892
feature_9601	4.65934	1.62962	0.993876	0.00232166	2.12875	0.399638	1.75782	0.334307	4.11649	0.383532	0.995125	0.000458321	2.02718	0.0937882	1.66287	0.0878798
feature_9600	4.66017	1.62891	0.993877	0.00231413	2.12903	0.399052	1.75765	0.333794	4.11809	0.383092	0.995123	0.000456364	2.02758	0.0936785	1.66305	0.0879639
feature_9599	4.66104	1.62814	0.993878	0.00230653	2.12933	0.398438	1.75737	0.333292	4.11975	0.382627	0.995122	0.000454369	2.02799	0.0935625	1.66318	0.0881747
feature_9598	4.66193	1.6273	0.993878	0.00229884	2.12963	0.397798	1.75699	0.332802	4.12147	0.382138	0.99512	0.000452337	2.02842	0.0934403	1.66324	0.0884401
feature_9597	4.66285	1.62639	0.993879	0.00229108	2.12995	0.397132	1.75651	0.332325	4.12326	0.381624	0.995118	0.000450267	2.02887	0.0933118	1.66328	0.08861
feature_9596	4.66381	1.62542	0.99388	0.00228323	2.13028	0.396441	1.75593	0.33186	4.12512	0.381087	0.995116	0.000448161	2.02933	0.0931772	1.66344	0.0885645
feature_9595	4.66479	1.62439	0.993881	0.00227531	2.13061	0.395725	1.75577	0.331437	4.12704	0.380526	0.995113	0.000446017	2.02981	0.0930365	1.66356	0.0885046
feature_9594	4.66582	1.62329	0.993881	0.00226732	2.13096	0.394985	1.75567	0.331037	4.12904	0.379941	0.995111	0.000443836	2.0303	0.0928897	1.66386	0.0887397
feature_9593	4.66688	1.62212	0.993882	0.00225925	2.13133	0.394221	1.75576	0.330245	4.13111	0.379334	0.995109	0.000441619	2.03082	0.0927368	1.66418	0.0889484
feature_6176	4.66698	0.837158	0.993822	0.00169162	2.15334	0.194008	1.73909	0.214457	4.39705	0.224565	0.994782	0.000452097	2.09637	0.0536251	1.70211	0.0555969
feature_9592	4.66798	1.6209	0.993882	0.0022511	2.1317	0.393433	1.75598	0.329043	4.13325	0.378704	0.995106	0.000439364	2.03135	0.0925779	1.66457	0.0889984
feature_1369	4.66818	1.42533	0.993929	0.00185079	2.13922	0.339006	1.76507	0.247911	4.31472	0.368587	0.994887	0.000482945	2.07568	0.0886404	1.71217	0.0930404
feature_9591	4.66912	1.6196	0.993883	0.00224289	2.13209	0.392623	1.7561	0.327845	4.13547	0.378052	0.995104	0.000437074	2.03191	0.0924131	1.66495	0.0889882
feature_9590	4.67031	1.61825	0.993883	0.0022346	2.13249	0.391791	1.75614	0.326651	4.13777	0.377377	0.995101	0.000434747	2.03248	0.0922423	1.66551	0.0889928
feature_9589	4.67154	1.61682	0.993883	0.00222625	2.1329	0.390937	1.75608	0.325463	4.14014	0.376681	0.995098	0.000432384	2.03307	0.0920657	1.66598	0.0890074
feature_9588	4.67282	1.61534	0.993883	0.00221782	2.13333	0.390062	1.75593	0.32428	4.1426	0.375964	0.995096	0.000429984	2.03368	0.0918832	1.6665	0.0890269
feature_9587	4.67416	1.61379	0.993883	0.00220933	2.13377	0.389167	1.75603	0.323028	4.14513	0.375225	0.995093	0.00042755	2.03431	0.091695	1.66712	0.0891802
feature_9586	4.67554	1.61218	0.993883	0.00220077	2.13423	0.388252	1.75611	0.321756	4.14775	0.374466	0.99509	0.000425079	2.03496	0.0915011	1.66816	0.08931
feature_6225	4.67587	1.74492	0.993668	0.00302893	2.12787	0.430151	1.72983	0.313733	4.42813	0.426409	0.994745	0.0006281	2.10239	0.100504	1.6852	0.074824
feature_9585	4.67697	1.61051	0.993883	0.00219214	2.1347	0.387318	1.7561	0.320482	4.15046	0.373687	0.995087	0.000422574	2.03563	0.0913016	1.66946	0.0893224
feature_9584	4.67847	1.60877	0.993883	0.00218345	2.13519	0.386365	1.75601	0.319206	4.15325	0.372888	0.995083	0.000420033	2.03632	0.0910965	1.67099	0.0891713
feature_9583	4.68001	1.60698	0.993883	0.0021747	2.13569	0.385394	1.75611	0.31741	4.15614	0.37207	0.99508	0.000417457	2.03704	0.0908859	1.67258	0.0889464
feature_9582	4.68162	1.60512	0.993883	0.00216588	2.13621	0.384406	1.75629	0.315323	4.15911	0.371232	0.995077	0.000414847	2.03778	0.0906698	1.67414	0.0887524
feature_2380	4.682	0.854387	0.993661	0.00203841	2.156	0.205095	1.78652	0.266167	4.14033	0.196341	0.995085	0.000442036	2.03433	0.0478885	1.66284	0.0616388
feature_9581	4.68329	1.6032	0.993882	0.00215701	2.13675	0.383401	1.75639	0.313233	4.16217	0.370376	0.995073	0.000412202	2.03853	0.0904484	1.67561	0.0885722
feature_9580	4.68503	1.60121	0.993882	0.00214807	2.1373	0.38238	1.75639	0.31114	4.16532	0.369501	0.99507	0.000409523	2.03932	0.0902217	1.67704	0.0884216
feature_9579	4.68683	1.59917	0.993881	0.00213907	2.13787	0.381343	1.75631	0.309045	4.16857	0.368609	0.995066	0.000406811	2.04012	0.0899898	1.67877	0.0880097
feature_9578	4.6887	1.59707	0.99388	0.00213001	2.13846	0.380291	1.75635	0.307093	4.17192	0.367699	0.995062	0.000404064	2.04095	0.0897527	1.68061	0.0875002
feature_9577	4.69063	1.59491	0.993879	0.0021209	2.13906	0.379225	1.75694	0.304541	4.17536	0.366772	0.995058	0.000401284	2.0418	0.0895105	1.68258	0.0868237
feature_9576	4.69264	1.59269	0.993878	0.00211173	2.13968	0.378146	1.75761	0.301707	4.17891	0.365829	0.995054	0.000398471	2.04268	0.0892634	1.68462	0.0860063
feature_6175	4.69406	0.816682	0.993793	0.00163758	2.16001	0.188436	1.74197	0.212194	4.42265	0.220951	0.994752	0.000446181	2.10248	0.0525987	1.70531	0.0551561
feature_9575	4.69473	1.59041	0.993877	0.0021025	2.14032	0.377053	1.75841	0.298948	4.18255	0.36487	0.99505	0.000395625	2.04358	0.0890113	1.6866	0.0851421
feature_6054	4.69594	1.39795	0.993727	0.0021355	2.14625	0.334587	1.78519	0.283753	4.09599	0.316942	0.995144	0.000453506	2.02265	0.0780181	1.67281	0.0809086
feature_6226	4.69609	1.74624	0.993642	0.00302554	2.13292	0.428304	1.73038	0.311938	4.44726	0.425933	0.994723	0.000625336	2.10695	0.100228	1.68673	0.0745184
feature_9574	4.69688	1.58807	0.993876	0.00209322	2.14098	0.375948	1.76021	0.295337	4.18629	0.363895	0.995045	0.000392747	2.0445	0.0887545	1.68864	0.0841975
feature_4817	4.69846	1.02242	0.993748	0.00188735	2.15807	0.22697	1.73947	0.137403	4.15449	0.182209	0.995078	0.000259769	2.03786	0.0448216	1.64146	0.07695
feature_9573	4.69912	1.58567	0.993875	0.00208388	2.14166	0.374831	1.76195	0.291775	4.19014	0.362905	0.995041	0.000389836	2.04545	0.0884929	1.69083	0.0833635
feature_9572	4.70143	1.58321	0.993874	0.00207449	2.14236	0.373702	1.76361	0.288251	4.19409	0.3619	0.995036	0.000386893	2.04643	0.0882267	1.69303	0.082347
feature_9571	4.70383	1.5807	0.993872	0.00206505	2.14308	0.372564	1.76518	0.284769	4.19814	0.360882	0.995032	0.000383918	2.04743	0.087956	1.69524	0.0812775
feature_9570	4.70631	1.57813	0.99387	0.00205555	2.14382	0.371415	1.76667	0.281329	4.20231	0.359849	0.995027	0.000380912	2.04845	0.0876808	1.69736	0.0802141
feature_9569	4.70888	1.5755	0.993869	0.002046	2.14458	0.370256	1.76806	0.277937	4.20658	0.358803	0.995022	0.000377875	2.0495	0.0874014	1.69942	0.0791994
feature_9568	4.71153	1.57282	0.993867	0.00203641	2.14535	0.369089	1.76937	0.274593	4.21096	0.357745	0.995017	0.000374808	2.05058	0.0871176	1.70142	0.0782334
feature_9567	4.71427	1.57009	0.993865	0.00202676	2.14615	0.367913	1.77059	0.271301	4.21545	0.356674	0.995011	0.000371709	2.05169	0.0868298	1.70342	0.0772073
feature_2379	4.71436	0.894647	0.993626	0.00200298	2.16266	0.215791	1.77346	0.251463	4.14211	0.196367	0.995085	0.000417047	2.03477	0.0477143	1.65595	0.0592384
feature_6227	4.71665	1.74719	0.993617	0.00302151	2.13806	0.426268	1.73166	0.31172	4.4666	0.42534	0.9947	0.000622366	2.11154	0.0999305	1.68843	0.0738096
feature_9566	4.7171	1.56729	0.993862	0.00201706	2.14698	0.36673	1.77192	0.267957	4.22005	0.355592	0.995006	0.000368581	2.05282	0.086538	1.70536	0.076156
feature_9565	4.72003	1.56445	0.99386	0.00200732	2.14782	0.365539	1.77372	0.264357	4.22477	0.354499	0.995001	0.000365423	2.05398	0.0862422	1.70722	0.0751071
feature_6174	4.72218	0.798549	0.993763	0.00158364	2.16686	0.183441	1.74442	0.210547	4.44923	0.217996	0.994721	0.000440557	2.10881	0.0517297	1.70867	0.0553668
feature_9564	4.72304	1.56155	0.993858	0.00199753	2.14869	0.364342	1.77543	0.26079	4.2296	0.353395	0.994995	0.000362235	2.05516	0.0859427	1.70911	0.0741146
feature_9563	4.72616	1.55859	0.993855	0.00198769	2.14957	0.363139	1.77705	0.257259	4.23455	0.352281	0.994989	0.000359019	2.05638	0.0856395	1.71102	0.0731664
feature_9562	4.72937	1.55559	0.993852	0.00197781	2.15048	0.36193	1.77858	0.253765	4.23961	0.351157	0.994983	0.000355773	2.05762	0.0853328	1.71284	0.0722257
feature_9561	4.73269	1.55253	0.993849	0.00196788	2.15142	0.360716	1.78001	0.250313	4.24479	0.350025	0.994977	0.0003525	2.05889	0.0850226	1.71457	0.0712929
feature_6055	4.73472	1.40722	0.993677	0.00214764	2.15521	0.335042	1.79418	0.28801	4.12827	0.319523	0.995106	0.000458245	2.03061	0.0783836	1.67923	0.0823719
feature_9560	4.7361	1.54942	0.993846	0.00195791	2.15237	0.359498	1.7815	0.24686	4.25009	0.348884	0.994971	0.000349198	2.06018	0.0847092	1.7162	0.0703685
feature_6228	4.73752	1.74782	0.99359	0.00301689	2.14328	0.424059	1.73329	0.31174	4.48612	0.424641	0.994677	0.000619201	2.11617	0.0996146	1.69025	0.0735496
feature_2378	4.73823	1.01069	0.9936	0.00204505	2.16602	0.241303	1.75552	0.240916	4.13951	0.213469	0.99509	0.000400979	2.03405	0.0519592	1.65483	0.0638494
feature_9559	4.73962	1.54627	0.993843	0.00194789	2.15335	0.358275	1.78299	0.243416	4.25551	0.347735	0.994965	0.000345869	2.06151	0.0843925	1.71774	0.0694529
feature_9558	4.74325	1.54306	0.99384	0.00193784	2.15436	0.35705	1.78438	0.240012	4.26105	0.34658	0.994958	0.000342512	2.06286	0.0840729	1.71925	0.0685695
feature_9557	4.74698	1.5398	0.993836	0.00192773	2.15539	0.355821	1.78568	0.236648	4.26671	0.345417	0.994952	0.000339129	2.06424	0.0837503	1.72068	0.0677083
feature_9556	4.75082	1.53649	0.993832	0.00191759	2.15644	0.35459	1.78689	0.233328	4.2725	0.344248	0.994945	0.000335719	2.06566	0.0834249	1.72204	0.0668804
feature_6173	4.75133	0.78302	0.993731	0.00152997	2.17386	0.179072	1.74644	0.209523	4.47675	0.215748	0.994689	0.000435253	2.11534	0.0510293	1.71176	0.0558823
feature_2466	4.75322	0.641359	0.993745	0.00118232	2.176	0.150929	1.84131	0.131255	4.48555	0.154093	0.994679	0.000393623	2.11766	0.0361921	1.78023	0.0325029
feature_9555	4.75477	1.53314	0.993829	0.00190741	2.15752	0.353356	1.78801	0.230056	4.27841	0.343074	0.994938	0.000332283	2.0671	0.0830969	1.72358	0.0659815
feature_2377	4.7562	1.1831	0.993581	0.00216528	2.16664	0.278148	1.75906	0.247317	4.13612	0.245146	0.995096	0.000397004	2.03304	0.0599423	1.65573	0.0725463
feature_6229	4.75868	1.74817	0.993564	0.00301174	2.14858	0.421695	1.7347	0.311913	4.50579	0.423845	0.994654	0.000615852	2.12083	0.0992829	1.69208	0.0733566
feature_9554	4.75883	1.52974	0.993825	0.00189719	2.15862	0.352122	1.78903	0.226832	4.28444	0.341895	0.994931	0.000328822	2.06856	0.0827665	1.72505	0.0651146
feature_9553	4.763	1.5263	0.99382	0.00188692	2.15975	0.350886	1.78996	0.223662	4.2906	0.340711	0.994924	0.000325335	2.07006	0.0824336	1.72642	0.0642638
feature_9552	4.76729	1.52281	0.993816	0.00187662	2.1609	0.349649	1.79079	0.220546	4.29688	0.339524	0.994916	0.000321824	2.07159	0.0820986	1.72776	0.0633316
feature_9551	4.7717	1.51927	0.993812	0.00186628	2.16208	0.348412	1.79153	0.21749	4.3033	0.338334	0.994909	0.000318288	2.07315	0.0817615	1.72903	0.0623783
feature_2376	4.77187	1.38803	0.993564	0.00234969	2.1654	0.321896	1.75694	0.260408	4.13626	0.286236	0.995098	0.000406103	2.03281	0.0702841	1.6524	0.0808876
feature_4052	4.77363	1.19139	0.993644	0.00208514	2.16904	0.29342	1.83752	0.255813	4.33528	0.285913	0.994859	0.0004507	2.08125	0.0677821	1.76229	0.0637995
feature_6056	4.77399	1.41599	0.993626	0.00215919	2.16426	0.335326	1.80334	0.291739	4.16121	0.322009	0.995067	0.000462808	2.03869	0.0787196	1.68524	0.0838617
feature_9550	4.77623	1.5157	0.993807	0.00185591	2.16329	0.347175	1.79218	0.214495	4.30984	0.337141	0.994901	0.000314729	2.07474	0.0814225	1.73026	0.061481
feature_6230	4.7801	1.74826	0.993537	0.00300612	2.15395	0.419192	1.73754	0.31191	4.52559	0.422964	0.994631	0.000612331	2.1255	0.0989381	1.69397	0.0732323
feature_9549	4.78087	1.51208	0.993802	0.0018455	2.16452	0.345939	1.79273	0.211566	4.3165	0.335946	0.994893	0.000311146	2.07635	0.0810817	1.73143	0.0606384
feature_6172	4.78146	0.770338	0.993698	0.00147671	2.18102	0.175376	1.74803	0.209125	4.50518	0.214247	0.994655	0.000430296	2.12206	0.0505063	1.71503	0.0561435
feature_1312	4.78257	2.06616	0.993556	0.00325938	2.151	0.441262	1.79463	0.33412	4.1337	0.433635	0.995104	0.000525425	2.0308	0.109257	1.67551	0.142084
feature_9548	4.78564	1.50842	0.993797	0.00183505	2.16578	0.344703	1.79319	0.208705	4.3233	0.33475	0.994885	0.000307541	2.078	0.0807393	1.73262	0.0599467
feature_2375	4.78964	1.60657	0.993542	0.00257755	2.16354	0.368689	1.74681	0.279107	4.14466	0.331921	0.99509	0.000426696	2.03453	0.0816923	1.64355	0.0800424
feature_9547	4.79053	1.50472	0.993792	0.00182457	2.16706	0.343469	1.79385	0.205591	4.33023	0.333554	0.994877	0.000303913	2.07968	0.0803955	1.73373	0.0592817
feature_9546	4.79554	1.50098	0.993786	0.00181405	2.16837	0.342237	1.79446	0.202511	4.33729	0.332357	0.994869	0.000300263	2.08138	0.0800504	1.73483	0.0584803
feature_9545	4.80068	1.4972	0.993781	0.0018035	2.16971	0.341007	1.79497	0.199537	4.34447	0.331161	0.99486	0.000296592	2.08312	0.0797042	1.73586	0.0576539
feature_6231	4.80176	1.74813	0.993511	0.00300007	2.15938	0.416567	1.74116	0.312765	4.54548	0.422006	0.994608	0.000608651	2.13019	0.0985827	1.696	0.0731158
feature_4816	4.80241	1.05595	0.993612	0.00192973	2.18162	0.231654	1.75876	0.138109	4.24375	0.188545	0.994973	0.000261909	2.05963	0.045899	1.65859	0.0791429
feature_9544	4.80594	1.49339	0.993775	0.00179292	2.17108	0.339779	1.7954	0.196673	4.3518	0.329967	0.994852	0.0002929	2.08489	0.079357	1.7368	0.05685
feature_9543	4.81134	1.48954	0.993769	0.00178231	2.17247	0.338553	1.79572	0.193925	4.35925	0.328774	0.994843	0.000289188	2.08668	0.079009	1.73793	0.0562316
feature_6171	4.81255	0.760715	0.993664	0.00142405	2.18833	0.17239	1.75061	0.210571	4.53449	0.213522	0.994621	0.00042571	2.12896	0.0501668	1.71797	0.0564946
feature_6057	4.81371	1.42425	0.993575	0.00217009	2.17341	0.335441	1.8121	0.295549	4.19478	0.324394	0.995027	0.000467185	2.0469	0.0790248	1.69163	0.0853029
feature_2374	4.81447	1.82583	0.993509	0.00282897	2.1625	0.415454	1.72524	0.299732	4.16618	0.378655	0.995066	0.00045548	2.03942	0.0931972	1.63125	0.0791555
feature_9542	4.81686	1.48565	0.993763	0.00177167	2.1739	0.337331	1.79595	0.191297	4.36683	0.327584	0.994834	0.000285456	2.08851	0.0786604	1.73918	0.0554804
feature_9541	4.82251	1.48173	0.993757	0.001761	2.17535	0.336112	1.79609	0.188794	4.37455	0.326397	0.994825	0.000281705	2.09037	0.0783114	1.74037	0.0547825
feature_6232	4.82363	1.74782	0.993483	0.00299366	2.16486	0.413836	1.74442	0.313632	4.56544	0.420983	0.994585	0.000604824	2.13488	0.0982189	1.69849	0.0729965
feature_9540	4.8283	1.47778	0.99375	0.0017503	2.17683	0.334897	1.79613	0.186423	4.3824	0.325215	0.994816	0.000277936	2.09226	0.077962	1.74166	0.0542887
feature_9539	4.83422	1.4738	0.993743	0.00173958	2.17833	0.333686	1.79607	0.184188	4.39039	0.324037	0.994806	0.000274149	2.09418	0.0776126	1.74296	0.0539285
feature_9538	4.84027	1.46979	0.993736	0.00172882	2.17987	0.332479	1.79646	0.181607	4.39851	0.322864	0.994797	0.000270344	2.09612	0.0772632	1.74417	0.0536137
feature_6170	4.84457	0.75432	0.993628	0.00137217	2.19577	0.170141	1.75283	0.21279	4.56463	0.21359	0.994586	0.000421518	2.13603	0.0500136	1.72053	0.0569631
feature_6233	4.8457	1.74736	0.993456	0.00298694	2.17038	0.411015	1.74745	0.314317	4.58544	0.419903	0.994561	0.000600863	2.13957	0.0978489	1.70124	0.0726458
feature_9537	4.84646	1.46576	0.993729	0.00171805	2.18144	0.331277	1.79701	0.178896	4.40677	0.321697	0.994787	0.000266523	2.0981	0.0769141	1.74527	0.0533451
feature_2373	4.85152	2.03764	0.993459	0.00308841	2.1639	0.459692	1.72505	0.314699	4.20542	0.424059	0.995022	0.000488763	2.0486	0.10413	1.632	0.0768577
feature_9536	4.85279	1.46169	0.993722	0.00170724	2.18303	0.330079	1.79747	0.176295	4.41516	0.320537	0.994777	0.000262686	2.10011	0.0765654	1.74629	0.0531236
feature_6058	4.85386	1.43198	0.993523	0.00218031	2.18263	0.335388	1.82047	0.29943	4.22898	0.326672	0.994986	0.000471368	2.05522	0.0792981	1.69824	0.086709
feature_9535	4.85925	1.4576	0.993715	0.00169642	2.18465	0.328886	1.79783	0.173809	4.42368	0.319384	0.994767	0.000258834	2.10215	0.0762173	1.7472	0.05295
feature_9534	4.86585	1.45349	0.993707	0.00168558	2.18631	0.327699	1.79809	0.17144	4.43234	0.318239	0.994757	0.000254968	2.10422	0.07587	1.74803	0.0528247
feature_6234	4.86794	1.74677	0.993429	0.00297996	2.17593	0.408122	1.7507	0.314254	4.60545	0.418775	0.994538	0.00059678	2.14426	0.0974747	1.70432	0.0721551
feature_9533	4.87259	1.44935	0.993699	0.00167471	2.18799	0.326518	1.79826	0.169196	4.44114	0.317103	0.994747	0.000251088	2.10632	0.0755237	1.74875	0.0527482
feature_6169	4.87747	0.751271	0.993592	0.00132127	2.20334	0.168646	1.75532	0.21537	4.59557	0.214454	0.994549	0.000417738	2.14326	0.0500465	1.72285	0.0576258
feature_9532	4.87947	1.4452	0.993691	0.00166383	2.1897	0.325342	1.79834	0.167079	4.45007	0.315976	0.994736	0.000247196	2.10845	0.0751786	1.7494	0.0527331
feature_9531	4.8865	1.44103	0.993683	0.00165293	2.19144	0.324172	1.79831	0.165094	4.45913	0.31486	0.994725	0.000243292	2.11061	0.0748348	1.75005	0.052865
feature_4045	4.88926	1.47531	0.993368	0.00288829	2.19165	0.327734	1.93442	0.304628	4.40632	0.321413	0.994774	0.000486282	2.09799	0.0770411	1.83119	0.08488
feature_6235	4.89033	1.74609	0.993401	0.00297277	2.18151	0.40517	1.75367	0.31421	4.62545	0.417609	0.994515	0.000592588	2.14893	0.0970983	1.70725	0.0718571
feature_9530	4.89366	1.43683	0.993674	0.00164201	2.19322	0.323009	1.79839	0.163002	4.46834	0.313754	0.994715	0.000239377	2.11279	0.0744925	1.75072	0.0528921
feature_6059	4.89442	1.43914	0.993471	0.00218981	2.19193	0.335171	1.82874	0.303529	4.26378	0.328839	0.994945	0.000475349	2.06367	0.0795386	1.70531	0.0880019
feature_9529	4.90097	1.43263	0.993665	0.00163108	2.19502	0.321852	1.79868	0.160659	4.47768	0.31266	0.994704	0.000235452	2.11501	0.074152	1.75145	0.0527122
feature_2372	4.90583	2.23737	0.993386	0.0033453	2.16942	0.49929	1.74125	0.341558	4.26645	0.466674	0.994951	0.000523417	2.06302	0.114071	1.64358	0.0774066
feature_4815	4.90691	1.09031	0.993476	0.00197278	2.20504	0.236395	1.77784	0.139126	4.33349	0.195028	0.994867	0.000263997	2.08128	0.046995	1.67584	0.0815356
feature_9528	4.90842	1.42841	0.993657	0.00162013	2.19685	0.320702	1.79925	0.158823	4.48715	0.311578	0.994692	0.000231518	2.11726	0.0738134	1.7521	0.0525763
feature_6168	4.91121	0.751623	0.993554	0.00127156	2.21103	0.167908	1.7574	0.218594	4.62727	0.216105	0.994512	0.000414387	2.15064	0.0502619	1.72496	0.0587195
feature_6236	4.91286	1.74534	0.993373	0.00296542	2.18711	0.402176	1.75688	0.31389	4.64543	0.416413	0.994491	0.000588301	2.15359	0.0967212	1.71034	0.0710097
feature_9527	4.91602	1.42418	0.993647	0.00160918	2.19871	0.319558	1.79988	0.157279	4.49676	0.310509	0.994681	0.000227576	2.11954	0.0734769	1.75273	0.0524537
feature_9526	4.92376	1.41994	0.993638	0.00159822	2.2006	0.318422	1.80041	0.155883	4.5065	0.309454	0.99467	0.000223627	2.12184	0.0731427	1.75346	0.0523854
feature_9525	4.93165	1.41569	0.993629	0.00158725	2.20252	0.317294	1.80085	0.154639	4.51638	0.308413	0.994658	0.000219674	2.12418	0.072811	1.75414	0.0523628
feature_6060	4.93536	1.44574	0.993419	0.00219854	2.20129	0.334794	1.83703	0.30741	4.29916	0.330892	0.994903	0.00047912	2.07221	0.0797459	1.71251	0.0890114
feature_6237	4.9355	1.74454	0.993345	0.00295796	2.19273	0.399156	1.75978	0.313571	4.66535	0.415195	0.994468	0.000583932	2.15822	0.096345	1.71383	0.0705128
feature_9524	4.93968	1.41143	0.993619	0.00157627	2.20447	0.316173	1.80155	0.153083	4.5264	0.307387	0.994646	0.000215715	2.12655	0.072482	1.75472	0.0523702
feature_6167	4.94577	0.755371	0.993516	0.00122328	2.21883	0.167917	1.76031	0.222192	4.65967	0.218521	0.994474	0.000411478	2.15815	0.0506531	1.7272	0.0598499
feature_9523	4.94786	1.40717	0.993609	0.00156529	2.20646	0.315059	1.8022	0.151603	4.53655	0.306377	0.994634	0.000211755	2.12894	0.0721559	1.7552	0.0524076
feature_9522	4.95619	1.40291	0.993599	0.00155431	2.20847	0.313954	1.80282	0.150342	4.54683	0.305384	0.994622	0.000207792	2.13136	0.0718329	1.75559	0.0524748
feature_1370	4.95781	1.50337	0.99356	0.00191952	2.20488	0.346966	1.82909	0.25647	4.58046	0.393668	0.994572	0.000517007	2.13863	0.091794	1.7685	0.097086
feature_6238	4.95825	1.74373	0.993317	0.00295043	2.19835	0.396123	1.76273	0.312879	4.68519	0.413963	0.994445	0.000579494	2.16283	0.095971	1.71768	0.0708763
feature_9521	4.96467	1.39865	0.993588	0.00154333	2.21051	0.312857	1.80378	0.149777	4.55725	0.304408	0.99461	0.00020383	2.13381	0.0715132	1.75588	0.0525716
feature_2467	4.96725	0.806215	0.9935	0.00112714	2.22281	0.181607	1.8702	0.13183	4.68128	0.187831	0.994449	0.000386506	2.16328	0.0434616	1.81303	0.0364375
feature_9520	4.97329	1.3944	0.993578	0.00153236	2.21259	0.311769	1.80464	0.149323	4.5678	0.303449	0.994597	0.00019987	2.13629	0.071197	1.75628	0.0525504
feature_6061	4.97665	1.45175	0.993366	0.00220647	2.21072	0.334263	1.84507	0.31112	4.3351	0.332828	0.99486	0.000482676	2.08086	0.0799197	1.71941	0.0899534
feature_6239	4.98109	1.74291	0.993289	0.00294287	2.20397	0.393091	1.76697	0.31056	4.70495	0.412724	0.994422	0.000575001	2.1674	0.0956004	1.7218	0.0708462
feature_6166	4.98109	0.762441	0.993476	0.00117665	2.22673	0.168648	1.76537	0.226226	4.69273	0.221668	0.994436	0.00040902	2.16579	0.0512107	1.72958	0.0614284
feature_2371	4.98195	2.42297	0.993284	0.00359327	2.18062	0.532502	1.75961	0.37853	4.35243	0.505766	0.99485	0.000557273	2.08335	0.122809	1.66778	0.0813632
feature_9519	4.98207	1.39015	0.993567	0.00152139	2.21469	0.310689	1.80541	0.148981	4.57849	0.30251	0.994585	0.000195914	2.1388	0.0708844	1.75693	0.052284
feature_9518	4.99099	1.3859	0.993556	0.00151043	2.21682	0.309618	1.80622	0.14892	4.5893	0.30159	0.994572	0.000191963	2.14134	0.0705757	1.75758	0.0521609
feature_9517	5.00006	1.38167	0.993545	0.00149948	2.21899	0.308556	1.80708	0.149162	4.60025	0.30069	0.994559	0.00018802	2.1439	0.0702711	1.75818	0.0521407
feature_3341	5.00212	1.25625	0.993484	0.00166756	2.22138	0.290645	1.86164	0.281301	4.51279	0.257232	0.994659	0.000214212	2.12365	0.0600604	1.78727	0.0815213
feature_6240	5.004	1.74212	0.993261	0.00293533	2.20959	0.390076	1.77274	0.306797	4.7246	0.411485	0.994399	0.000570466	2.17195	0.0952343	1.72617	0.0700789
feature_3342	5.00473	1.24044	0.993489	0.00161266	2.22201	0.290208	1.84841	0.274066	4.50607	0.253656	0.994667	0.000213541	2.12209	0.05912	1.77915	0.0803286
feature_3340	5.00835	1.27983	0.993466	0.00173757	2.22263	0.292136	1.87694	0.288573	4.5274	0.263582	0.994642	0.000221869	2.12705	0.0616471	1.79881	0.0852926
feature_9516	5.00929	1.37745	0.993534	0.00148854	2.22118	0.307504	1.80785	0.14952	4.61134	0.299811	0.994546	0.000184087	2.14649	0.0699708	1.75882	0.0523388
feature_4814	5.01176	1.12544	0.993339	0.00201648	2.22828	0.241184	1.7967	0.140463	4.42354	0.201648	0.99476	0.000266031	2.10278	0.048108	1.69292	0.0839312
feature_3343	5.01596	1.23208	0.993481	0.00157378	2.22449	0.290667	1.84186	0.274563	4.50729	0.252716	0.994665	0.000219228	2.12239	0.0587956	1.77374	0.07959
feature_6165	5.01714	0.772704	0.993435	0.00113195	2.23473	0.170065	1.77063	0.230419	4.72641	0.225503	0.994396	0.000407017	2.17354	0.0519229	1.73222	0.0635305
feature_6062	5.01825	1.45717	0.993313	0.00221356	2.22019	0.333584	1.8527	0.314858	4.37158	0.334647	0.994817	0.000486011	2.08961	0.0800599	1.72595	0.0910006
feature_9515	5.01866	1.37324	0.993522	0.00147763	2.2234	0.306461	1.80852	0.149992	4.62255	0.298954	0.994532	0.000180166	2.14911	0.0696749	1.75946	0.052451
feature_3339	5.02345	1.31099	0.993436	0.00182106	2.22574	0.29478	1.89241	0.295765	4.54971	0.272626	0.994615	0.000236255	2.13224	0.0638515	1.8128	0.087432
feature_6241	5.02697	1.74136	0.993233	0.00292785	2.2152	0.387089	1.77865	0.302618	4.74413	0.410252	0.994376	0.000565902	2.17645	0.0948734	1.7303	0.0690493
feature_9514	5.02818	1.36905	0.99351	0.00146673	2.22566	0.305428	1.80908	0.150576	4.63389	0.298119	0.994519	0.00017626	2.15175	0.0693836	1.76013	0.0525206
feature_3344	5.03549	1.23043	0.99346	0.00155093	2.22876	0.291824	1.83839	0.27812	4.51639	0.254086	0.994654	0.000229971	2.12452	0.0590053	1.76901	0.0758196
feature_9513	5.03786	1.36488	0.993498	0.00145585	2.22794	0.304405	1.81003	0.151688	4.64537	0.297307	0.994505	0.000172372	2.15443	0.0690972	1.7608	0.0525725
feature_3338	5.04734	1.34908	0.993392	0.00191587	2.2307	0.298602	1.91242	0.304341	4.57946	0.284087	0.99458	0.000256392	2.13914	0.0665911	1.82779	0.0888063
feature_9512	5.04768	1.36073	0.993486	0.00144501	2.23026	0.303392	1.81088	0.152873	4.65697	0.296519	0.994492	0.000168505	2.15712	0.0688159	1.76147	0.0524987
feature_6242	5.04999	1.74065	0.993204	0.00292046	2.2208	0.384145	1.78446	0.298334	4.76352	0.409032	0.994354	0.000561325	2.18091	0.0945187	1.73538	0.0682526
feature_6164	5.05386	0.785976	0.993393	0.00108944	2.2428	0.172124	1.77548	0.235172	4.76066	0.229974	0.994356	0.000405471	2.18138	0.0527763	1.73525	0.0651249
feature_9511	5.05766	1.35661	0.993473	0.00143419	2.2326	0.302389	1.81164	0.154118	4.6687	0.295755	0.994478	0.000164662	2.15985	0.0685398	1.76205	0.0524571
feature_6063	5.06015	1.46199	0.99326	0.00221979	2.2297	0.332763	1.8599	0.318615	4.40856	0.336347	0.994773	0.000489122	2.09843	0.0801667	1.73253	0.0920676
feature_3345	5.06285	1.23442	0.993427	0.00154326	2.23472	0.293463	1.84121	0.288911	4.53317	0.257307	0.994633	0.000244208	2.12846	0.0596322	1.76425	0.0731098
feature_9510	5.06778	1.35252	0.993461	0.00142341	2.23497	0.301398	1.81228	0.155422	4.68056	0.295016	0.994464	0.000160847	2.1626	0.0682691	1.76253	0.052446
feature_6243	5.07306	1.74001	0.993176	0.0029132	2.22638	0.381255	1.78986	0.294275	4.78277	0.407829	0.994331	0.000556747	2.18533	0.0941706	1.74065	0.067442
feature_9509	5.07806	1.34845	0.993448	0.00141266	2.23738	0.300417	1.8132	0.157259	4.69255	0.294304	0.99445	0.000157063	2.16538	0.068004	1.76312	0.0523283
feature_3337	5.07979	1.39298	0.993336	0.00201955	2.23743	0.30355	1.92961	0.316303	4.61625	0.29753	0.994537	0.000280953	2.14764	0.0697428	1.84698	0.0903935
feature_2370	5.08361	2.59414	0.99315	0.00382887	2.19873	0.558127	1.78427	0.405467	4.46544	0.541186	0.994718	0.000589115	2.10994	0.130298	1.69615	0.0851052
feature_9508	5.08848	1.34443	0.993435	0.00140196	2.23981	0.299447	1.81426	0.159475	4.70466	0.293618	0.994435	0.000153316	2.16818	0.0677447	1.76393	0.0520519
[truncated: 8,003 more rows]

## Sheet: Ti_TE single predictor results
	mse		r2		rmse		mae		mse.train		r2.train		rmse.train		mae.train
	mean	std	mean	std	mean	std	mean	std	mean	std	mean	std	mean	std	mean	std
feature
feature_4954	0.0652318	0.0155014	0.999912	2.814e-05	0.254024	0.0296519	0.214629	0.0306245	0.0629472	0.00389544	0.999925	7.25418e-06	0.250794	0.0078555	0.210127	0.00747895
feature_4955	0.0652461	0.0152953	0.999913	2.74079e-05	0.254099	0.0291469	0.214481	0.0309666	0.0627661	0.00385309	0.999926	7.06064e-06	0.250435	0.0077935	0.210193	0.00755295
feature_4953	0.0654833	0.0154811	0.999912	2.85736e-05	0.254514	0.0297054	0.213821	0.0295187	0.0632833	0.00388095	0.999925	7.34605e-06	0.251465	0.00778895	0.209463	0.00688142
feature_4956	0.0655235	0.0149555	0.999912	2.65021e-05	0.254712	0.0284014	0.21513	0.0305737	0.0627547	0.00377062	0.999926	6.77899e-06	0.250416	0.00763164	0.209988	0.00745172
feature_4952	0.065999	0.015197	0.999911	2.8651e-05	0.25557	0.0292198	0.214667	0.0281556	0.0637586	0.00380266	0.999924	7.33e-06	0.252414	0.00758527	0.210023	0.00644968
feature_4957	0.066057	0.014616	0.999912	2.55983e-05	0.255817	0.0277157	0.215485	0.02994	0.0629266	0.00367248	0.999925	6.42922e-06	0.250764	0.00741546	0.210075	0.00755443
feature_4951	0.0667728	0.0146793	0.99991	2.8393e-05	0.257166	0.02825	0.218113	0.0269545	0.0643577	0.0036651	0.999924	7.20784e-06	0.253605	0.00725903	0.212543	0.00626503
feature_4958	0.0668356	0.0144294	0.999911	2.4897e-05	0.25736	0.0274135	0.21639	0.0271322	0.063293	0.00358776	0.999925	6.03687e-06	0.251498	0.00720209	0.210379	0.0073533
feature_4950	0.0677946	0.0140415	0.999909	2.79095e-05	0.259251	0.027008	0.221845	0.0259027	0.0650655	0.00348671	0.999923	6.99035e-06	0.255006	0.00685211	0.215519	0.00622486
feature_4959	0.0678442	0.0145294	0.99991	2.45802e-05	0.259285	0.0277381	0.217788	0.0226926	0.0638621	0.00354496	0.999924	5.63184e-06	0.252631	0.00705075	0.211625	0.00678972
feature_4949	0.0690501	0.0134965	0.999907	2.74046e-05	0.261753	0.0258699	0.225449	0.0236892	0.0658681	0.00330251	0.999922	6.69814e-06	0.256583	0.0064385	0.218464	0.00654297
feature_4960	0.0690643	0.014986	0.999908	2.47604e-05	0.261539	0.0287538	0.220894	0.0198821	0.0646386	0.00356487	0.999923	5.24663e-06	0.254164	0.00700869	0.213755	0.00653347
feature_4961	0.070474	0.0157816	0.999907	2.54439e-05	0.26408	0.0303231	0.223177	0.0211048	0.0656228	0.00365418	0.999922	4.91345e-06	0.256091	0.0070966	0.215912	0.00698019
feature_4948	0.0705212	0.0133479	0.999905	2.71666e-05	0.264589	0.0253395	0.229432	0.0212233	0.0667529	0.00316511	0.999921	6.36249e-06	0.258308	0.00612515	0.221392	0.00573406
feature_4962	0.0720488	0.0168225	0.999905	2.65342e-05	0.266872	0.0321762	0.225264	0.0253556	0.0668103	0.00380373	0.999921	4.66007e-06	0.258394	0.00730199	0.218667	0.00808616
feature_4947	0.0721864	0.0139065	0.999903	2.75198e-05	0.267674	0.0259104	0.232119	0.0197583	0.0677091	0.00313748	0.99992	6.02547e-06	0.260154	0.00603586	0.2232	0.00518411
feature_4963	0.0737616	0.0179765	0.999903	2.78714e-05	0.269881	0.0340141	0.227215	0.0289765	0.0681916	0.00399246	0.999919	4.50469e-06	0.261047	0.00758513	0.220629	0.0089897
feature_4946	0.0740211	0.0153389	0.999901	2.8731e-05	0.270926	0.0278422	0.233167	0.0189329	0.0687275	0.00327101	0.999919	5.738e-06	0.262099	0.00626592	0.224044	0.00511195
feature_4964	0.0755835	0.0191087	0.9999	2.92823e-05	0.273076	0.035584	0.229472	0.033775	0.0697516	0.00419422	0.999917	4.45234e-06	0.264011	0.00789333	0.221947	0.00979568
feature_4945	0.0759982	0.017588	0.999899	3.09097e-05	0.274276	0.0310391	0.235478	0.0203203	0.0698009	0.00357943	0.999917	5.55338e-06	0.264128	0.00683186	0.224234	0.00501808
feature_4965	0.0774843	0.0201028	0.999898	3.06177e-05	0.276416	0.0367144	0.233078	0.0367202	0.0714702	0.00438371	0.999915	4.49526e-06	0.267239	0.0081748	0.224528	0.0096181
feature_4944	0.0780886	0.0204462	0.999896	3.39757e-05	0.277669	0.035152	0.237609	0.0250419	0.0709233	0.00403488	0.999916	5.51495e-06	0.266226	0.00766935	0.225936	0.00549635
feature_5001	0.0785009	0.0195072	0.999898	2.13624e-05	0.278403	0.0352259	0.226415	0.0186634	0.0738131	0.00471111	0.999913	6.34427e-06	0.271575	0.00867423	0.221077	0.00506558
feature_5002	0.0785813	0.0189024	0.999898	2.2481e-05	0.27865	0.0341987	0.229917	0.0189993	0.0740809	0.00458632	0.999912	6.654e-06	0.272074	0.00841763	0.22469	0.00470691
feature_5000	0.0785955	0.0201907	0.999898	2.09179e-05	0.278448	0.0364401	0.225556	0.0197546	0.0737156	0.00485394	0.999913	6.11975e-06	0.271388	0.00895017	0.21994	0.00548607
feature_5003	0.0788375	0.0185402	0.999897	2.43517e-05	0.279165	0.0336254	0.234813	0.0224141	0.0745041	0.00451529	0.999912	7.05676e-06	0.272855	0.00825058	0.229251	0.00548194
feature_4999	0.0788628	0.0207988	0.999898	2.0946e-05	0.27881	0.0375486	0.224487	0.0206768	0.0738006	0.00498085	0.999913	5.96392e-06	0.271538	0.00918036	0.220248	0.00543179
feature_5004	0.0792684	0.0185578	0.999896	2.69055e-05	0.27993	0.0336831	0.240047	0.0255761	0.0750663	0.00452777	0.999911	7.54847e-06	0.273883	0.00823306	0.233728	0.00631238
feature_4998	0.0792979	0.0212062	0.999898	2.12015e-05	0.279509	0.0382856	0.225003	0.0221219	0.0740765	0.0050641	0.999912	5.85713e-06	0.272043	0.00931356	0.220033	0.00558856
feature_4966	0.0794328	0.020871	0.999895	3.17716e-05	0.279855	0.0373202	0.238319	0.0387598	0.073322	0.00454005	0.999913	4.61782e-06	0.270676	0.00838757	0.22868	0.00923329
feature_5005	0.0798717	0.0190244	0.999895	2.99669e-05	0.280934	0.034415	0.243898	0.0291376	0.0757502	0.00463893	0.99991	8.11355e-06	0.275125	0.00839669	0.237645	0.00722576
feature_4997	0.0798935	0.0213246	0.999897	2.14744e-05	0.280555	0.0384479	0.225587	0.0237187	0.0745479	0.00508396	0.999912	5.78273e-06	0.272907	0.00931545	0.219572	0.00576784
feature_4943	0.0802615	0.0236689	0.999893	3.77103e-05	0.281064	0.0397594	0.239635	0.03184	0.0720903	0.00458784	0.999915	5.64172e-06	0.268384	0.00867659	0.228457	0.00562981
feature_4996	0.0806397	0.0211021	0.999896	2.16329e-05	0.281939	0.0379141	0.225935	0.025726	0.0752138	0.00502894	0.999911	5.73166e-06	0.274129	0.00916874	0.219231	0.00607456
feature_5006	0.080644	0.019918	0.999893	3.33165e-05	0.282175	0.0357312	0.246342	0.0326434	0.0765388	0.00484443	0.999909	8.72777e-06	0.276546	0.00873406	0.240322	0.00845206
feature_4967	0.0813975	0.0213565	0.999892	3.26883e-05	0.283336	0.0373902	0.243713	0.0398351	0.075277	0.00464845	0.999911	4.80313e-06	0.274261	0.00850336	0.233345	0.00944766
feature_4995	0.0815237	0.0205223	0.999895	2.16358e-05	0.283636	0.0366507	0.227359	0.025174	0.0760682	0.00489541	0.99991	5.70461e-06	0.27569	0.00887188	0.218976	0.00597591
feature_5007	0.0815813	0.0211389	0.999891	3.67359e-05	0.283653	0.0374565	0.247884	0.0356844	0.0774163	0.00512281	0.999908	9.36217e-06	0.278116	0.00920303	0.241819	0.00922794
feature_4942	0.0824856	0.0270332	0.99989	4.18378e-05	0.284435	0.0444756	0.243329	0.0375236	0.0732981	0.00518705	0.999913	5.92195e-06	0.270596	0.00975327	0.231547	0.00693466
feature_4994	0.0825301	0.0196019	0.999893	2.15294e-05	0.285598	0.0347087	0.229457	0.0224397	0.0770992	0.00468711	0.999909	5.71146e-06	0.277565	0.00843726	0.221347	0.0053017
feature_5008	0.0826791	0.0225471	0.999889	4.00313e-05	0.285373	0.0393929	0.248802	0.0377848	0.0783689	0.00544305	0.999907	9.9867e-06	0.279809	0.00974232	0.242788	0.00983458
feature_4968	0.0833469	0.0215337	0.99989	3.33614e-05	0.286799	0.036968	0.249533	0.038669	0.0773011	0.0047006	0.999908	5.03784e-06	0.277927	0.00850834	0.238597	0.009729
feature_4993	0.0836406	0.0183888	0.999891	2.14345e-05	0.287768	0.0322119	0.233276	0.0198418	0.0782892	0.00441466	0.999907	5.76816e-06	0.279713	0.00788942	0.22557	0.0047936
feature_5009	0.0839328	0.0239999	0.999887	4.30436e-05	0.287339	0.0413671	0.249472	0.0388257	0.0793853	0.00577248	0.999906	1.05731e-05	0.281604	0.0102881	0.243216	0.0103512
feature_4941	0.0847287	0.030351	0.999887	4.60847e-05	0.287766	0.0489839	0.247037	0.0432943	0.0745437	0.00578839	0.999912	6.32011e-06	0.272855	0.0108161	0.233965	0.00855856
feature_4992	0.0848343	0.0169616	0.999889	2.15216e-05	0.290078	0.0293443	0.237468	0.0188664	0.0796151	0.00409516	0.999906	5.89142e-06	0.282087	0.0072634	0.230748	0.00454957
feature_4969	0.0852502	0.0214057	0.999887	3.38283e-05	0.290182	0.0361324	0.253941	0.0375627	0.0793569	0.00469453	0.999906	5.31382e-06	0.281603	0.00840206	0.242932	0.00924892
feature_5010	0.0853374	0.0253769	0.999885	4.56537e-05	0.289553	0.0432543	0.249111	0.040444	0.0804574	0.0060824	0.999904	1.10969e-05	0.283486	0.0107849	0.24288	0.010795
feature_2208	0.085821	0.0160662	0.999884	3.4911e-05	0.291846	0.0284413	0.238315	0.0221844	0.0798917	0.00363549	0.999905	8.07109e-06	0.282594	0.00637375	0.230468	0.00631433
feature_4991	0.0860881	0.0154293	0.999887	2.19674e-05	0.292461	0.0263379	0.242721	0.0183571	0.0810487	0.00375187	0.999904	6.09267e-06	0.284629	0.00660333	0.235968	0.00457958
feature_4906	0.0868162	0.0193119	0.999887	2.32209e-05	0.29317	0.0329259	0.231411	0.040896	0.0840166	0.00491088	0.999901	5.76737e-06	0.289757	0.00848713	0.227821	0.00999219
feature_4905	0.0868555	0.0198383	0.999887	2.14543e-05	0.293169	0.0336808	0.230419	0.0410526	0.0840772	0.00503132	0.9999	5.69139e-06	0.289856	0.00870568	0.226146	0.0099206
feature_5011	0.0868882	0.0265917	0.999882	4.77855e-05	0.292009	0.0449837	0.248549	0.0419304	0.0815805	0.00635111	0.999903	1.15391e-05	0.285448	0.011192	0.241994	0.0111857
feature_4940	0.0869593	0.0334683	0.999884	5.021e-05	0.291048	0.0530399	0.250276	0.0494938	0.075824	0.00635666	0.99991	6.79151e-06	0.275159	0.0118007	0.234878	0.00979333
feature_4907	0.0870108	0.0189752	0.999886	2.58233e-05	0.293535	0.0325525	0.234045	0.0394984	0.0841972	0.00484204	0.9999	5.99972e-06	0.290072	0.00833865	0.23034	0.00955088
feature_4970	0.0870779	0.0210024	0.999884	3.41599e-05	0.293426	0.0349815	0.257135	0.0358072	0.0814046	0.00463403	0.999904	5.62709e-06	0.285221	0.00819574	0.246985	0.00878453
feature_4904	0.087156	0.0203755	0.999887	2.04328e-05	0.293603	0.0345195	0.230085	0.0394113	0.0844018	0.00516114	0.9999	5.72715e-06	0.29041	0.0089172	0.226097	0.00977042
feature_4990	0.0873771	0.0139306	0.999885	2.28974e-05	0.29485	0.023462	0.247312	0.017992	0.082557	0.00341366	0.999902	6.37316e-06	0.287278	0.00596087	0.24044	0.00438169
feature_4908	0.0874127	0.0190207	0.999885	2.92445e-05	0.294196	0.0328179	0.237833	0.0380955	0.0845926	0.0048678	0.9999	6.4134e-06	0.290752	0.00834231	0.233674	0.00889208
feature_2209	0.0876088	0.0170089	0.999882	3.85638e-05	0.294852	0.0289589	0.241922	0.0232975	0.0825993	0.0040232	0.999902	8.28849e-06	0.287333	0.00700119	0.237459	0.00657298
feature_4903	0.087745	0.0207813	0.999886	1.99815e-05	0.294543	0.0351683	0.230771	0.0371924	0.0850084	0.00526528	0.999899	5.82371e-06	0.291449	0.0090604	0.226714	0.00960438
feature_2207	0.0877812	0.0160361	0.999883	2.95351e-05	0.29526	0.0274445	0.24842	0.0201092	0.0820305	0.00366607	0.999903	7.06351e-06	0.286353	0.00639143	0.240521	0.00523648
feature_4909	0.0879961	0.0196067	0.999884	3.33785e-05	0.295091	0.0338664	0.242404	0.0353577	0.0851729	0.0050211	0.999899	7.00657e-06	0.291743	0.00856451	0.237605	0.00859692
feature_5012	0.0885801	0.0275977	0.99988	4.94095e-05	0.2947	0.0465331	0.248578	0.04406	0.0827534	0.00656531	0.999902	1.18872e-05	0.287485	0.011485	0.241019	0.0113137
feature_4902	0.0886495	0.0209546	0.999885	1.99005e-05	0.296051	0.0354131	0.232118	0.0353843	0.0859107	0.00531783	0.999898	5.93527e-06	0.292992	0.00909271	0.228291	0.00923261
feature_4989	0.0886746	0.0126279	0.999883	2.43411e-05	0.297189	0.0210088	0.251503	0.0165131	0.0841037	0.00311341	0.9999	6.72244e-06	0.289966	0.00539225	0.244679	0.00378868
feature_4910	0.0887361	0.0208038	0.999882	3.80649e-05	0.296171	0.0356905	0.246433	0.0344781	0.0859054	0.00531406	0.999898	7.75391e-06	0.292985	0.00903374	0.242387	0.00852981
feature_4971	0.0888018	0.0203765	0.999882	3.4446e-05	0.296475	0.0336213	0.259016	0.0341318	0.0834034	0.00452787	0.999901	5.97524e-06	0.28871	0.00790983	0.24954	0.00826548
feature_4939	0.0891465	0.0362622	0.999881	5.40175e-05	0.294271	0.0564714	0.252774	0.0547031	0.0771355	0.00686519	0.999909	7.29463e-06	0.277502	0.0126598	0.236676	0.0107162
feature_4911	0.0896087	0.0225726	0.999881	4.31177e-05	0.297395	0.0381547	0.250113	0.0352029	0.0867555	0.00573472	0.999897	8.616e-06	0.294414	0.00973151	0.24581	0.00867066
feature_2202	0.0898779	0.0100591	0.999882	2.15705e-05	0.299408	0.0170674	0.245974	0.0251219	0.0854423	0.00261801	0.999899	6.26494e-06	0.292278	0.00446382	0.240603	0.00795174
feature_4901	0.0898957	0.0208316	0.999884	2.00249e-05	0.298177	0.0351127	0.23447	0.0345416	0.0871173	0.00530183	0.999897	6.02679e-06	0.295047	0.00898928	0.23135	0.00891834
feature_4988	0.0899533	0.0116852	0.999881	2.62241e-05	0.299427	0.0192518	0.25562	0.0147694	0.0856496	0.0028838	0.999898	7.12005e-06	0.292626	0.00495141	0.249177	0.00375226
feature_4972	0.0903962	0.0195986	0.999879	3.47763e-05	0.299281	0.0321583	0.259075	0.0332264	0.0853122	0.00438862	0.999899	6.35481e-06	0.292004	0.00757135	0.2508	0.00784996
feature_5013	0.0904082	0.0283896	0.999877	5.05445e-05	0.297609	0.0479185	0.248945	0.0458067	0.0839784	0.00672089	0.9999	1.21356e-05	0.289603	0.0116572	0.240226	0.0109698
feature_4912	0.0905906	0.0247868	0.999879	4.83417e-05	0.298734	0.0410573	0.253095	0.0345107	0.0876872	0.00625277	0.999896	9.5481e-06	0.295968	0.0106025	0.248913	0.00905614
feature_2201	0.0908623	0.0152918	0.999878	3.77478e-05	0.300588	0.0252264	0.24854	0.0276168	0.085598	0.00383423	0.999898	8.17886e-06	0.292512	0.00657587	0.243515	0.0068211
feature_4987	0.0911853	0.0112194	0.999879	2.83989e-05	0.301522	0.0183649	0.260503	0.0129128	0.0871538	0.0027491	0.999897	7.53934e-06	0.295189	0.00467712	0.254268	0.00358264
feature_4938	0.0912607	0.0386402	0.999878	5.73604e-05	0.297421	0.0591788	0.257243	0.0565153	0.0784738	0.00729537	0.999907	7.79773e-06	0.279877	0.0133616	0.239344	0.0125513
feature_4900	0.0915077	0.0203823	0.999881	2.02594e-05	0.300952	0.0341996	0.23914	0.0363576	0.088632	0.00520853	0.999895	6.07521e-06	0.297609	0.00874126	0.235673	0.00897688
feature_2206	0.0915472	0.021456	0.99988	2.89045e-05	0.300727	0.0372559	0.257221	0.0308326	0.0868552	0.00525118	0.999897	6.4793e-06	0.294605	0.00886211	0.249299	0.00720397
feature_4913	0.0916595	0.0272783	0.999876	5.35431e-05	0.300162	0.0441913	0.256237	0.0357153	0.0886642	0.00682911	0.999895	1.05056e-05	0.297585	0.0115735	0.25226	0.00974741
feature_4973	0.0918374	0.0187491	0.999877	3.52202e-05	0.301801	0.0306934	0.258738	0.0325458	0.0870911	0.00423108	0.999897	6.75912e-06	0.295041	0.00721054	0.251591	0.00742776
feature_2203	0.0919615	0.0181212	0.999881	6.3577e-06	0.302149	0.0288901	0.250027	0.0316808	0.0885194	0.00454013	0.999895	5.79664e-06	0.297442	0.00772424	0.245592	0.00725218
feature_4986	0.0923429	0.0112435	0.999877	3.06875e-05	0.303437	0.0183352	0.265435	0.0123225	0.0885753	0.00271546	0.999895	7.95158e-06	0.297588	0.00457786	0.259355	0.00407283
feature_5014	0.092367	0.0290031	0.999874	5.12592e-05	0.300719	0.0491824	0.248593	0.0475394	0.0852608	0.00682312	0.999899	1.22865e-05	0.291806	0.0117194	0.240167	0.0104724
feature_4914	0.0927933	0.0298741	0.999874	5.85358e-05	0.301658	0.0473776	0.257573	0.0385496	0.0896507	0.00742357	0.999894	1.14469e-05	0.299206	0.0125699	0.253779	0.0104589
feature_2210	0.0928999	0.0148889	0.999876	3.59495e-05	0.304019	0.0242997	0.253901	0.0209587	0.0894449	0.00362848	0.999894	7.28076e-06	0.299024	0.00608198	0.249984	0.00504163
feature_4974	0.093105	0.0179084	0.999875	3.58091e-05	0.304003	0.0293144	0.257183	0.0333203	0.0887025	0.0040702	0.999895	7.17741e-06	0.297767	0.0068569	0.25214	0.0073859
feature_4937	0.0932741	0.0405402	0.999876	6.01437e-05	0.300473	0.0611361	0.262006	0.0574147	0.0798333	0.00763643	0.999906	8.28089e-06	0.282275	0.0138884	0.242095	0.0142453
feature_4985	0.0933994	0.0116563	0.999875	3.29153e-05	0.305142	0.0189639	0.2689	0.0128183	0.0898737	0.00276759	0.999893	8.32921e-06	0.299761	0.00462687	0.263319	0.00429083
feature_4899	0.0935072	0.0196115	0.999879	2.05918e-05	0.304389	0.0326814	0.243491	0.0375311	0.0904539	0.00503724	0.999893	6.06893e-06	0.300663	0.00835502	0.239564	0.00931237
feature_4915	0.0939705	0.0324164	0.999872	6.31486e-05	0.303203	0.0504762	0.256902	0.0420784	0.0906123	0.00799932	0.999892	1.23343e-05	0.300776	0.0135241	0.253543	0.0113327
feature_4975	0.0941817	0.0171439	0.999874	3.65273e-05	0.305861	0.0280859	0.256754	0.0355283	0.0901126	0.00391868	0.999893	7.59497e-06	0.300131	0.00653484	0.253739	0.00807552
feature_2204	0.0942714	0.0259729	0.99988	1.87481e-05	0.304569	0.0434363	0.261073	0.0362801	0.0912646	0.00648421	0.999892	6.4843e-06	0.301948	0.0107371	0.256668	0.00890793
feature_2205	0.0943024	0.0268034	0.999879	2.78509e-05	0.304192	0.0470324	0.25668	0.0393146	0.0907867	0.00668684	0.999893	6.6523e-06	0.301148	0.0109841	0.252689	0.010058
feature_4984	0.0943293	0.0122962	0.999873	3.49314e-05	0.306611	0.0199707	0.270453	0.0146792	0.0910111	0.00287632	0.999892	8.64816e-06	0.30165	0.00477482	0.266053	0.00449261
feature_5015	0.0944507	0.0295119	0.999871	5.16694e-05	0.304006	0.0503833	0.248398	0.0499556	0.0866086	0.00688654	0.999897	1.23496e-05	0.294107	0.0116993	0.240383	0.0101346
feature_4976	0.0950537	0.0164969	0.999872	3.7314e-05	0.307358	0.027039	0.256986	0.0375611	0.0912921	0.00378465	0.999892	7.99415e-06	0.302094	0.00625943	0.255097	0.00866999
feature_4983	0.0951093	0.0130094	0.999872	3.66183e-05	0.30782	0.0211056	0.270889	0.0181477	0.0919525	0.00301088	0.999891	8.88923e-06	0.303204	0.00497019	0.266911	0.00532882
feature_4936	0.0951613	0.0419317	0.999873	6.2326e-05	0.303393	0.0623872	0.266014	0.0566331	0.0812069	0.00788543	0.999904	8.73582e-06	0.284684	0.0142366	0.244767	0.0150963
feature_4916	0.0951695	0.0347724	0.99987	6.72308e-05	0.304778	0.0533834	0.25572	0.0461096	0.0915165	0.00852484	0.999891	1.31351e-05	0.302243	0.01438	0.252632	0.0128145
feature_4977	0.0957112	0.0159738	0.999871	3.80747e-05	0.308486	0.0261653	0.2577	0.0377369	0.0922171	0.00367011	0.999891	8.35595e-06	0.303625	0.00603377	0.256827	0.00896841
feature_4982	0.0957187	0.0136865	0.999871	3.78965e-05	0.308747	0.0221995	0.270632	0.0224862	0.0926678	0.00314751	0.99989	9.03889e-06	0.304379	0.00517356	0.266635	0.00647008
feature_4898	0.0959119	0.0185695	0.999875	2.10962e-05	0.308481	0.0306497	0.248298	0.0353228	0.0925772	0.00479656	0.99989	6.00744e-06	0.304184	0.00785328	0.244224	0.00857571
feature_2200	0.0961362	0.0224818	0.99987	4.71175e-05	0.308383	0.0359878	0.258078	0.0249954	0.0907139	0.0055208	0.999892	9.54181e-06	0.301075	0.00919383	0.251571	0.00672785
feature_4981	0.0961396	0.0142706	0.99987	3.87261e-05	0.309371	0.0231678	0.270029	0.0256318	0.0931323	0.00327241	0.999889	9.08965e-06	0.305138	0.00536268	0.266532	0.00713156
feature_4978	0.0961481	0.0155461	0.99987	3.86982e-05	0.309243	0.0254179	0.260715	0.0369297	0.0928704	0.00357083	0.99989	8.6616e-06	0.304702	0.00584914	0.259795	0.00890955
feature_4980	0.0963579	0.0147524	0.99987	3.91064e-05	0.309673	0.0239962	0.268009	0.0293498	0.0933274	0.00338143	0.999889	9.04001e-06	0.305455	0.00553179	0.264966	0.00759702
feature_4979	0.0963629	0.0151598	0.99987	3.90739e-05	0.309635	0.0247226	0.264311	0.0330786	0.0932415	0.00347805	0.999889	8.89419e-06	0.305312	0.00568845	0.262422	0.00820119
feature_4917	0.0963688	0.0368377	0.999868	7.06593e-05	0.306362	0.0560239	0.253688	0.0505808	0.0923337	0.00897476	0.99989	1.38218e-05	0.303565	0.015094	0.250756	0.0141207
feature_5016	0.096653	0.0300201	0.999868	5.19316e-05	0.307448	0.0515861	0.250174	0.0513771	0.0880314	0.00693394	0.999895	1.23417e-05	0.296518	0.0116396	0.242213	0.0107325
feature_4935	0.0968994	0.0428165	0.99987	6.39197e-05	0.306138	0.0630363	0.269	0.0545643	0.0825855	0.00804729	0.999902	9.1644e-06	0.287088	0.0144159	0.247875	0.0153161
feature_2223	0.0971729	0.029165	0.999867	5.32725e-05	0.30843	0.0505437	0.247488	0.0311145	0.0910009	0.00694962	0.999892	1.25876e-05	0.301492	0.011366	0.240381	0.00904041
feature_4918	0.097547	0.0385385	0.999866	7.33442e-05	0.307935	0.0583441	0.252204	0.0537054	0.0930379	0.00933027	0.999889	1.43732e-05	0.3047	0.0156358	0.249448	0.0151935
feature_4934	0.0984686	0.0432289	0.999868	6.49895e-05	0.308658	0.0632315	0.270095	0.0525795	0.0839584	0.00813457	0.999901	9.57648e-06	0.289467	0.0144492	0.24983	0.0151272
feature_4919	0.0986827	0.0398335	0.999864	7.52344e-05	0.309472	0.0603063	0.252683	0.0546818	0.093607	0.00957946	0.999889	1.47742e-05	0.305618	0.0159888	0.249168	0.0152378
feature_4897	0.0987355	0.0173769	0.999871	2.19309e-05	0.3132	0.0283066	0.255066	0.0291006	0.0949917	0.00450762	0.999887	5.9021e-06	0.308138	0.00727934	0.250328	0.00678058
feature_5017	0.0989662	0.0306481	0.999865	5.22284e-05	0.311016	0.0528555	0.253148	0.0510408	0.0895403	0.00699415	0.999894	1.22856e-05	0.299053	0.0115938	0.245666	0.0109501
feature_2211	0.0994081	0.0113376	0.999868	3.06792e-05	0.314872	0.0181478	0.261683	0.0176979	0.0973283	0.00285624	0.999885	5.85812e-06	0.311948	0.00456952	0.258656	0.00410714
feature_2224	0.0994855	0.0267701	0.999864	5.31657e-05	0.312891	0.0445025	0.25788	0.0270362	0.0945893	0.00647558	0.999888	1.23841e-05	0.307411	0.0104629	0.253003	0.00733206
feature_4920	0.0997543	0.0407145	0.999862	7.63214e-05	0.310951	0.0618862	0.255277	0.0552947	0.0940235	0.00971747	0.999888	1.50167e-05	0.306292	0.0161499	0.250096	0.0153277
feature_4933	0.0998525	0.0432341	0.999866	6.56473e-05	0.310906	0.0631431	0.270051	0.0506136	0.0853127	0.00816679	0.999899	9.98697e-06	0.2918	0.0143712	0.250844	0.0142484
feature_4921	0.100741	0.0412071	0.999861	7.66418e-05	0.312343	0.0630728	0.25787	0.0556364	0.0942742	0.00974669	0.999888	1.50996e-05	0.306702	0.0161295	0.250655	0.0148639
feature_4932	0.101038	0.0429247	0.999864	6.60421e-05	0.31284	0.0629394	0.270212	0.0504633	0.0866339	0.00816892	0.999897	1.04122e-05	0.294061	0.014227	0.251205	0.0134975
feature_5871	0.101288	0.00688021	0.999867	1.96412e-05	0.318113	0.0107398	0.261908	0.0161746	0.0965975	0.00207539	0.999885	6.53077e-06	0.310787	0.00333787	0.253762	0.00373902
feature_5870	0.101338	0.00883367	0.999866	2.37113e-05	0.318095	0.013844	0.26179	0.0142478	0.0963108	0.00249855	0.999886	7.55929e-06	0.310319	0.00402056	0.253969	0.00393385
feature_5018	0.101382	0.0315116	0.999862	5.27451e-05	0.314686	0.0542489	0.25738	0.0493041	0.0911465	0.0070979	0.999892	1.2208e-05	0.301726	0.0116184	0.249298	0.0109384
feature_5872	0.101392	0.00719105	0.999867	1.74761e-05	0.318257	0.011429	0.261792	0.0194989	0.0970125	0.00209019	0.999885	5.64734e-06	0.311454	0.00334857	0.254369	0.00462845
feature_5869	0.101549	0.0122282	0.999866	2.90947e-05	0.3182	0.0192872	0.262576	0.0171626	0.0961637	0.00323933	0.999886	8.69419e-06	0.310068	0.0052107	0.255071	0.00490798
feature_4922	0.101621	0.0413688	0.99986	7.62771e-05	0.31362	0.0638706	0.26018	0.056278	0.0943509	0.00967662	0.999888	1.50289e-05	0.306834	0.0159508	0.251526	0.0153828
feature_5873	0.101639	0.00917193	0.999867	1.74953e-05	0.318534	0.0148095	0.261648	0.0222813	0.0975424	0.00245726	0.999884	4.9535e-06	0.312298	0.003916	0.255206	0.00502085
feature_2222	0.101691	0.0231625	0.999863	4.24033e-05	0.31707	0.038047	0.249264	0.0304727	0.0952475	0.00535964	0.999887	1.03057e-05	0.308526	0.00859897	0.244096	0.00805148
feature_5868	0.101925	0.0162949	0.999865	3.52906e-05	0.318427	0.0257187	0.263843	0.0239209	0.0961645	0.00415493	0.999886	9.90198e-06	0.310046	0.00668343	0.256182	0.00649564
feature_4896	0.101985	0.0162692	0.999866	2.33228e-05	0.318503	0.0260125	0.261763	0.0224391	0.0976832	0.00421031	0.999884	5.77833e-06	0.312486	0.0067054	0.256772	0.00519144
feature_4931	0.102015	0.042414	0.999862	6.6344e-05	0.314426	0.0627636	0.268553	0.0507534	0.0879058	0.00816882	0.999896	1.08661e-05	0.296222	0.0140677	0.251866	0.012989
feature_5874	0.102017	0.0117052	0.999866	1.92654e-05	0.31895	0.0189689	0.261914	0.0235211	0.0981717	0.0029828	0.999884	4.49449e-06	0.313295	0.00473389	0.255612	0.00511334
feature_4923	0.102376	0.0412853	0.999859	7.53507e-05	0.314751	0.0643016	0.262871	0.058065	0.0942501	0.00952357	0.999888	1.48172e-05	0.306683	0.0156491	0.252811	0.0149219
feature_5867	0.102468	0.020666	0.999864	4.19466e-05	0.318782	0.0325098	0.265055	0.03116	0.0963186	0.00515851	0.999886	1.11525e-05	0.310264	0.00829896	0.257129	0.00758523
feature_5875	0.102508	0.0142485	0.999866	2.20009e-05	0.319506	0.0230162	0.262556	0.0240985	0.0988828	0.00354141	0.999883	4.30036e-06	0.314416	0.00560325	0.256772	0.00555452
feature_4930	0.102779	0.0418256	0.99986	6.67212e-05	0.315646	0.062715	0.266253	0.0517582	0.0891113	0.00819341	0.999894	1.13565e-05	0.298254	0.0139458	0.252199	0.0118606
feature_4924	0.102986	0.0410629	0.999858	7.40205e-05	0.315701	0.0644083	0.265017	0.058625	0.0939727	0.00930979	0.999888	1.44831e-05	0.306245	0.0152694	0.253788	0.014663
feature_5876	0.103096	0.0166026	0.999865	2.50925e-05	0.320201	0.0266227	0.262516	0.0248979	0.0996574	0.00407641	0.999882	4.36633e-06	0.315633	0.00643436	0.25811	0.00564419
feature_5866	0.103173	0.0251441	0.999862	4.88062e-05	0.319274	0.0393297	0.265899	0.0388684	0.0966284	0.00619824	0.999885	1.24176e-05	0.310723	0.00997149	0.257876	0.00915441
feature_4929	0.103326	0.0412783	0.999859	6.73135e-05	0.316492	0.0628383	0.265181	0.0518811	0.0902324	0.00826416	0.999893	1.18832e-05	0.300129	0.0139068	0.252149	0.0117613
feature_4925	0.103433	0.0408166	0.999858	7.24672e-05	0.316434	0.0642548	0.265973	0.0583366	0.0935238	0.00906203	0.999889	1.40504e-05	0.305528	0.0148632	0.254139	0.0142408
feature_5953	0.103521	0.0100706	0.999863	2.64529e-05	0.321439	0.0157112	0.264021	0.0146571	0.0983735	0.00288075	0.999883	8.3318e-06	0.313619	0.00457621	0.256766	0.00469243
feature_5954	0.103547	0.00750734	0.999863	2.19129e-05	0.321617	0.0116586	0.263236	0.0151221	0.0986999	0.00232987	0.999883	7.32142e-06	0.314148	0.00369685	0.255931	0.00397315
feature_4928	0.103659	0.0408695	0.999858	6.82064e-05	0.316972	0.0631234	0.264182	0.0533594	0.091251	0.00839277	0.999892	1.24366e-05	0.301819	0.0139811	0.252285	0.0118894
feature_5952	0.103695	0.0135488	0.999863	3.18545e-05	0.321461	0.021163	0.266092	0.0197338	0.0982213	0.00364613	0.999883	9.42209e-06	0.31336	0.00579897	0.258042	0.00622933
feature_4926	0.103703	0.0406542	0.999857	7.08759e-05	0.316914	0.0639245	0.265127	0.0575191	0.0929122	0.00880913	0.99989	1.35461e-05	0.30454	0.0144835	0.253258	0.0136295
feature_5877	0.10376	0.0187015	0.999864	2.82032e-05	0.321021	0.0296822	0.262941	0.0246625	0.100476	0.00456579	0.999881	4.65141e-06	0.316914	0.00719285	0.259729	0.00568221
feature_5955	0.103763	0.00665992	0.999864	1.867e-05	0.321989	0.0103658	0.263184	0.0187354	0.0991882	0.00211304	0.999882	6.41869e-06	0.314927	0.00334758	0.256567	0.00428727
feature_4927	0.103782	0.0406582	0.999858	6.94141e-05	0.317104	0.0635143	0.264272	0.0561177	0.0921497	0.00857866	0.999891	1.2999e-05	0.303297	0.0141781	0.252208	0.0123415
feature_5019	0.103889	0.032698	0.999859	5.36399e-05	0.31843	0.0558095	0.26311	0.0477343	0.0928601	0.0072722	0.99989	1.2137e-05	0.304548	0.0117624	0.252516	0.0109061
feature_5865	0.104036	0.0295922	0.999861	5.56648e-05	0.319915	0.0459577	0.267906	0.0458982	0.0970931	0.00723797	0.999885	1.367e-05	0.311424	0.0116394	0.258572	0.0109803
feature_5951	0.104076	0.0174656	0.999862	3.77921e-05	0.321689	0.0272148	0.267785	0.0273483	0.0982524	0.00453093	0.999883	1.05669e-05	0.313386	0.00721284	0.259112	0.00752298
feature_5956	0.104156	0.00775006	0.999863	1.71609e-05	0.322548	0.0121975	0.264698	0.0190414	0.099823	0.00226191	0.999882	5.65454e-06	0.315932	0.00357246	0.258332	0.00432641
feature_2212	0.1043	0.0107846	0.999861	2.98999e-05	0.322602	0.0168714	0.269325	0.0180843	0.102802	0.00282366	0.999878	6.00343e-06	0.320603	0.0043966	0.265662	0.0049983
feature_2199	0.104352	0.0257312	0.999859	5.00521e-05	0.321122	0.0392469	0.270922	0.0351667	0.0993588	0.00627371	0.999882	9.29377e-06	0.315085	0.0100089	0.266171	0.00879726
feature_5878	0.10448	0.0205388	0.999863	3.11796e-05	0.321948	0.0321993	0.264875	0.0259939	0.101319	0.00500464	0.99988	5.10022e-06	0.318228	0.00787126	0.262307	0.00617554
feature_5950	0.104665	0.0215833	0.99986	4.40281e-05	0.322132	0.0334695	0.268332	0.0357501	0.0984723	0.00547634	0.999883	1.17421e-05	0.313706	0.00872103	0.260038	0.00855646
feature_5957	0.10471	0.00987113	0.999863	1.74846e-05	0.323288	0.0156169	0.265405	0.0189707	0.100587	0.00265492	0.999881	5.06253e-06	0.317132	0.004176	0.259207	0.00431473
feature_5791	0.104719	0.00582887	0.999862	1.99851e-05	0.3235	0.00911014	0.26533	0.0181909	0.0996052	0.0017209	0.999882	5.68502e-06	0.315594	0.00272126	0.256346	0.00465265
feature_2215	0.104729	0.0164954	0.999862	3.12034e-05	0.322759	0.0263517	0.273213	0.0218444	0.102124	0.00414984	0.999879	9.50625e-06	0.319517	0.00645428	0.268353	0.00519427
feature_5790	0.104751	0.00554043	0.999862	2.16268e-05	0.323563	0.00846849	0.265206	0.0153632	0.0992671	0.00173267	0.999882	6.58489e-06	0.315057	0.0027524	0.256051	0.00358585
feature_5792	0.104796	0.00850768	0.999862	2.06537e-05	0.323498	0.0134494	0.264807	0.0220342	0.100028	0.00221561	0.999881	5.03736e-06	0.316257	0.00348739	0.257324	0.00572868
feature_5789	0.1049	0.00835941	0.999861	2.54632e-05	0.323678	0.0128769	0.265078	0.0146363	0.0990264	0.00233103	0.999883	7.66917e-06	0.314667	0.0037021	0.256451	0.00324336
feature_5793	0.104972	0.0117371	0.999862	2.30254e-05	0.32357	0.0185187	0.265212	0.0244424	0.100523	0.0028984	0.999881	4.70385e-06	0.317027	0.00455239	0.259316	0.00624482
feature_5864	0.105045	0.0338982	0.999859	6.23465e-05	0.320722	0.0522219	0.269336	0.0521443	0.0977087	0.0082487	0.999884	1.48837e-05	0.312359	0.0132521	0.259482	0.0123694
feature_2188	0.105157	0.0311981	0.999858	5.64888e-05	0.321415	0.0480827	0.259136	0.0404097	0.0950764	0.00716404	0.999887	1.07176e-05	0.308169	0.0116394	0.246184	0.00960183
feature_5788	0.105172	0.0125379	0.999861	3.08872e-05	0.323836	0.0194388	0.265199	0.017479	0.0988937	0.0032512	0.999883	8.88039e-06	0.31444	0.00515905	0.256907	0.00404754
feature_5794	0.105234	0.0148986	0.999861	2.62836e-05	0.323725	0.0233656	0.26658	0.02528	0.101073	0.00360523	0.99988	4.70552e-06	0.317879	0.00565629	0.261503	0.00626077
feature_5879	0.105235	0.0221412	0.999861	3.39731e-05	0.32295	0.0342488	0.267912	0.025736	0.102166	0.00539751	0.999879	5.66489e-06	0.319545	0.00847663	0.265512	0.00630005
feature_2214	0.105377	0.0147283	0.999859	3.4511e-05	0.323996	0.0224617	0.273048	0.0125738	0.103056	0.00385114	0.999878	9.18824e-06	0.320978	0.00601759	0.26942	0.00425694
feature_5958	0.105405	0.01226	0.999862	1.92187e-05	0.324198	0.0193715	0.265301	0.0192012	0.101459	0.0031497	0.99988	4.67415e-06	0.318496	0.00493341	0.259479	0.00436883
feature_5949	0.105459	0.0257571	0.999859	5.03764e-05	0.322799	0.0396873	0.268817	0.0429024	0.0988831	0.00644368	0.999883	1.29245e-05	0.314323	0.0102578	0.260492	0.00981545
feature_2189	0.105552	0.018718	0.99986	3.70444e-05	0.323892	0.0284011	0.261669	0.0239582	0.0968324	0.00390429	0.999885	6.63641e-06	0.311128	0.00627715	0.25302	0.00513987
feature_5787	0.105569	0.017201	0.99986	3.72997e-05	0.324036	0.0266912	0.266748	0.0246097	0.098877	0.00431193	0.999883	1.01723e-05	0.314388	0.00684068	0.257805	0.00618253
feature_5795	0.10557	0.0178212	0.999861	2.98431e-05	0.323967	0.0277283	0.268207	0.0251694	0.101662	0.00427837	0.99988	5.00078e-06	0.318789	0.00670714	0.26425	0.00569968
feature_2192	0.105644	0.0164323	0.99986	3.1106e-05	0.324224	0.0255614	0.267779	0.0200514	0.096744	0.00311294	0.999885	5.77028e-06	0.311005	0.00498714	0.254709	0.0053053
feature_4895	0.105663	0.015644	0.999861	2.55269e-05	0.324329	0.0243394	0.266563	0.0166842	0.100634	0.0039715	0.999881	5.67842e-06	0.317179	0.00624276	0.261657	0.00351442
feature_2193	0.10591	0.0141635	0.999859	3.16194e-05	0.324876	0.0213864	0.269547	0.0198103	0.0965356	0.0022312	0.999886	5.87204e-06	0.310685	0.0035946	0.255924	0.00706371
feature_5796	0.105962	0.0204578	0.99986	3.33805e-05	0.324293	0.0315476	0.270005	0.026149	0.102275	0.0048989	0.999879	5.51003e-06	0.319731	0.00767442	0.26699	0.00595067
feature_5880	0.106004	0.0235562	0.99986	3.65935e-05	0.32399	0.0359535	0.270365	0.0261843	0.102999	0.00575456	0.999878	6.31231e-06	0.320833	0.00902419	0.268189	0.00659222
feature_2213	0.106043	0.0133883	0.999859	3.32526e-05	0.325139	0.0202299	0.272124	0.023205	0.104298	0.003515	0.999876	7.80865e-06	0.322915	0.00546927	0.269805	0.00627114
feature_5786	0.106093	0.0220461	0.999859	4.42625e-05	0.324285	0.0341313	0.268032	0.0321251	0.0989823	0.00543243	0.999882	1.15066e-05	0.31452	0.00861925	0.259183	0.00791997
feature_5863	0.106187	0.0379624	0.999857	6.86937e-05	0.321711	0.0579799	0.271033	0.0572187	0.098468	0.00920524	0.999883	1.60331e-05	0.313518	0.0147654	0.260863	0.0132088
feature_5959	0.106218	0.0145912	0.999861	2.17507e-05	0.325264	0.0229321	0.26516	0.0192858	0.102418	0.00366244	0.999879	4.50858e-06	0.319988	0.00571367	0.259787	0.00448115
feature_5797	0.106396	0.022809	0.999859	3.67431e-05	0.324691	0.0348557	0.272067	0.0269761	0.102894	0.00546361	0.999878	6.15683e-06	0.32068	0.00855224	0.269314	0.00629007
feature_2216	0.106427	0.0272951	0.999862	2.94563e-05	0.323843	0.0440602	0.275676	0.0311641	0.1041	0.00660546	0.999877	1.03098e-05	0.322518	0.0101439	0.271033	0.00865705
feature_2191	0.106439	0.0157145	0.99986	2.81774e-05	0.325508	0.0245928	0.26132	0.0182166	0.098272	0.00300822	0.999884	4.69941e-06	0.313455	0.0047678	0.251124	0.00362344
feature_5948	0.106452	0.0298781	0.999857	5.66797e-05	0.323701	0.045694	0.270511	0.0480989	0.0994829	0.00740389	0.999882	1.40912e-05	0.315233	0.0117723	0.260853	0.011209
feature_5020	0.106477	0.0342454	0.999855	5.50136e-05	0.322222	0.0575581	0.269834	0.0496182	0.0946897	0.00753421	0.999888	1.20983e-05	0.307528	0.012056	0.255427	0.011615
feature_5821	0.106502	0.0333186	0.999857	5.19296e-05	0.322949	0.0525091	0.275288	0.0452685	0.10352	0.00837378	0.999877	1.23361e-05	0.321533	0.0130542	0.272099	0.0113356
feature_5822	0.106517	0.0323359	0.999857	5.00168e-05	0.323235	0.050457	0.275864	0.0451199	0.103597	0.00810906	0.999877	1.15922e-05	0.321666	0.0126447	0.272628	0.0114726
feature_2190	0.106549	0.0132123	0.99986	2.61131e-05	0.325929	0.0199675	0.267102	0.0148722	0.0985697	0.00223046	0.999883	4.00523e-06	0.313942	0.00355442	0.25883	0.00320068
feature_5820	0.106584	0.0345736	0.999856	5.41518e-05	0.322726	0.0551327	0.274475	0.0476137	0.103536	0.00869892	0.999877	1.30661e-05	0.321542	0.0135433	0.271503	0.0119141
feature_5823	0.106641	0.0317213	0.999858	4.85474e-05	0.323576	0.0492358	0.275635	0.0455397	0.103774	0.00792796	0.999877	1.08609e-05	0.32195	0.0123469	0.272545	0.011857
feature_5785	0.106738	0.0269124	0.999858	5.14606e-05	0.324594	0.0414927	0.269446	0.0394492	0.0992128	0.00656815	0.999882	1.28495e-05	0.314843	0.0104228	0.260507	0.00967534
feature_5819	0.10675	0.0359843	0.999855	5.65268e-05	0.322576	0.0580398	0.27409	0.0509606	0.103637	0.00905681	0.999877	1.37563e-05	0.32168	0.0140732	0.270163	0.0128264
feature_5881	0.106766	0.0248436	0.999859	3.90813e-05	0.325027	0.0374655	0.272279	0.0269342	0.1038	0.00608905	0.999877	7.02149e-06	0.322067	0.00953347	0.270011	0.00699081
feature_5798	0.106855	0.024901	0.999858	3.98765e-05	0.325139	0.0377386	0.273365	0.0285159	0.103504	0.00597696	0.999877	6.88666e-06	0.321612	0.00934652	0.270473	0.00654664
feature_5824	0.106881	0.0315289	0.999858	4.7608e-05	0.323975	0.0490128	0.274666	0.0464361	0.104054	0.00784457	0.999877	1.01685e-05	0.322391	0.0121804	0.271815	0.0119966
feature_5818	0.106986	0.0374317	0.999854	5.88967e-05	0.322511	0.0609597	0.272801	0.0544762	0.103811	0.00941941	0.999877	1.43831e-05	0.321932	0.0146043	0.268707	0.0137191
feature_5960	0.107125	0.0167429	0.99986	2.46167e-05	0.326466	0.0260983	0.266251	0.0190864	0.103442	0.00415412	0.999878	4.5619e-06	0.321572	0.00645683	0.261254	0.00431655
feature_5825	0.107244	0.0317568	0.999858	4.72168e-05	0.324437	0.0498042	0.273844	0.049295	0.10444	0.00786031	0.999876	9.53794e-06	0.32299	0.0121474	0.270741	0.0124486
feature_5817	0.107276	0.0388072	0.999854	6.11177e-05	0.322543	0.063662	0.270551	0.0579174	0.104046	0.00976112	0.999877	1.49262e-05	0.322279	0.0151	0.266776	0.0145439
feature_5799	0.107321	0.0267743	0.999857	4.27818e-05	0.325609	0.0403146	0.274547	0.0307565	0.104088	0.00644749	0.999877	7.66559e-06	0.322501	0.0100694	0.271041	0.00719842
feature_5862	0.107447	0.041694	0.999855	7.4563e-05	0.322894	0.0631121	0.273225	0.0614431	0.0993609	0.010085	0.999882	1.70944e-05	0.314885	0.0161396	0.262459	0.0141081
feature_5882	0.107501	0.0260679	0.999857	4.14894e-05	0.326017	0.0389446	0.273279	0.0284027	0.104551	0.00641511	0.999876	7.77851e-06	0.323219	0.010025	0.270654	0.0072914
feature_5784	0.107501	0.0316789	0.999856	5.86507e-05	0.324981	0.0485805	0.270868	0.0474015	0.0995689	0.00768698	0.999882	1.41703e-05	0.315357	0.0121981	0.26144	0.0110165
feature_5816	0.107604	0.04002	0.999853	6.30682e-05	0.32268	0.0659646	0.268495	0.0610042	0.104329	0.0100604	0.999876	1.53685e-05	0.3227	0.0155291	0.26514	0.0152351
feature_5947	0.107633	0.0338533	0.999855	6.27975e-05	0.324844	0.0513486	0.271784	0.053571	0.100266	0.0083328	0.999881	1.52198e-05	0.316427	0.013222	0.26179	0.0122812
feature_5826	0.107732	0.0323451	0.999858	4.73156e-05	0.324982	0.0514586	0.273683	0.0513983	0.10493	0.00796301	0.999876	8.98641e-06	0.323744	0.012232	0.270729	0.0133637
feature_5800	0.10778	0.0284768	0.999856	4.54893e-05	0.326068	0.0427131	0.275788	0.0324323	0.104633	0.00688551	0.999876	8.47306e-06	0.323328	0.010736	0.271476	0.00774658
feature_5903	0.107814	0.0360009	0.999854	5.5227e-05	0.324396	0.0567996	0.274582	0.0510755	0.105375	0.00908462	0.999875	1.326e-05	0.324372	0.0140336	0.272239	0.0126619
feature_5902	0.107817	0.0372	0.999854	5.72266e-05	0.324026	0.0594141	0.274408	0.0533313	0.105297	0.00939682	0.999875	1.39242e-05	0.324236	0.0145022	0.271779	0.013325
feature_5901	0.107927	0.0384094	0.999853	5.92295e-05	0.323805	0.0620247	0.273452	0.0563584	0.105319	0.00970677	0.999875	1.4527e-05	0.324253	0.0149586	0.27038	0.0141412
feature_5904	0.107933	0.0348972	0.999855	5.33393e-05	0.324908	0.0544084	0.274955	0.0509379	0.105562	0.00879052	0.999875	1.25533e-05	0.324676	0.0135805	0.27263	0.0126868
feature_5815	0.107952	0.041	0.999852	6.46535e-05	0.322926	0.0677348	0.267281	0.0635526	0.104643	0.0103004	0.999876	1.5697e-05	0.323174	0.0158678	0.263595	0.0159242
feature_5961	0.108102	0.0186777	0.999858	2.75527e-05	0.327777	0.0288113	0.267104	0.0201312	0.104507	0.00460942	0.999876	4.80688e-06	0.323212	0.00714037	0.263038	0.0045437
feature_5900	0.108127	0.0395455	0.999853	6.11256e-05	0.323739	0.0644228	0.27195	0.0593383	0.105426	0.00999472	0.999875	1.5051e-05	0.324403	0.0153755	0.268689	0.0148977
feature_5905	0.108188	0.0339667	0.999855	5.16593e-05	0.325555	0.0524605	0.274743	0.0516819	0.105867	0.00853345	0.999875	1.18238e-05	0.325159	0.0131688	0.27243	0.0130104
feature_5883	0.108191	0.0272895	0.999856	4.38686e-05	0.326919	0.0405373	0.273286	0.0304431	0.105239	0.00674565	0.999875	8.57235e-06	0.324269	0.0105177	0.270028	0.0076448
feature_5801	0.108216	0.0300574	0.999855	4.80416e-05	0.326484	0.0450552	0.275629	0.0346365	0.105125	0.00730123	0.999875	9.29556e-06	0.324071	0.0113616	0.270983	0.00833811
feature_5814	0.108303	0.0416984	0.999852	6.58066e-05	0.323275	0.0688871	0.266157	0.0655121	0.104974	0.0104694	0.999875	1.59024e-05	0.323677	0.0160995	0.262467	0.0163159
feature_2187	0.108304	0.0428853	0.999852	7.35754e-05	0.324032	0.0642936	0.267681	0.0406095	0.0969964	0.0100213	0.999885	1.41807e-05	0.311104	0.0162294	0.252585	0.0105353
feature_5827	0.108344	0.0331882	0.999858	4.77789e-05	0.325635	0.053691	0.274012	0.0545095	0.105519	0.0081292	0.999875	8.52248e-06	0.324648	0.0124026	0.271692	0.013792
feature_5783	0.108372	0.0362395	0.999855	6.56298e-05	0.325471	0.0552315	0.273047	0.0534322	0.100049	0.00876183	0.999881	1.54401e-05	0.31606	0.0138992	0.262561	0.0126417
feature_5899	0.108398	0.040533	0.999852	6.28126e-05	0.323832	0.0664326	0.270317	0.061063	0.105605	0.0102429	0.999875	1.54808e-05	0.324664	0.0157288	0.267073	0.0153709
feature_2194	0.10852	0.0153864	0.999856	3.382e-05	0.328797	0.0227045	0.272838	0.0315102	0.0995637	0.00275231	0.999882	5.84192e-06	0.315513	0.00438198	0.262753	0.00959083
feature_5906	0.108588	0.033269	0.999855	5.02574e-05	0.326338	0.0511323	0.273902	0.0524275	0.106295	0.00832852	0.999874	1.10915e-05	0.325828	0.0128191	0.271578	0.0132119
feature_5802	0.108614	0.0315592	0.999854	5.04798e-05	0.326824	0.0474363	0.27438	0.036815	0.105554	0.0077032	0.999875	1.01225e-05	0.324715	0.0119596	0.269876	0.00894558
feature_5813	0.108642	0.0420871	0.999851	6.64882e-05	0.323715	0.0693803	0.26701	0.0651666	0.105306	0.0105602	0.999875	1.59798e-05	0.324184	0.0162148	0.262694	0.016017
feature_5898	0.108718	0.0413089	0.999851	6.4202e-05	0.32408	0.0679194	0.268786	0.0619092	0.105838	0.0104365	0.999874	1.58041e-05	0.325012	0.0159981	0.265919	0.0156275
feature_2225	0.108787	0.0167608	0.999853	4.35473e-05	0.328997	0.0261807	0.261628	0.0227713	0.105421	0.00409775	0.999875	1.06516e-05	0.324637	0.00628355	0.258372	0.00577774
feature_5861	0.108805	0.0450109	0.999853	7.98241e-05	0.324281	0.0675202	0.2752	0.0652	0.100374	0.0108678	0.999881	1.80448e-05	0.316439	0.0173398	0.263862	0.0151482
feature_5884	0.108819	0.0285574	0.999855	4.62576e-05	0.327695	0.0423564	0.2732	0.0324432	0.10585	0.0070905	0.999875	9.39225e-06	0.325197	0.0110259	0.268717	0.00808082
feature_5812	0.108954	0.0421571	0.999851	6.66847e-05	0.324225	0.0692131	0.268487	0.0634624	0.105623	0.0105703	0.999875	1.59277e-05	0.324673	0.0162114	0.263556	0.0155882
feature_5803	0.108963	0.0330143	0.999854	5.28342e-05	0.327062	0.0499144	0.272463	0.0387395	0.105911	0.00809708	0.999874	1.09435e-05	0.325247	0.0125397	0.268499	0.00961092
feature_5946	0.108987	0.037599	0.999853	6.86011e-05	0.326236	0.0565333	0.272795	0.0580252	0.101224	0.00920912	0.99988	1.62886e-05	0.31789	0.0145695	0.262997	0.0129538
feature_5897	0.109068	0.0418249	0.999851	6.52228e-05	0.324473	0.0687927	0.268339	0.0629408	0.106107	0.0105642	0.999874	1.60113e-05	0.32542	0.0161682	0.265704	0.015767
feature_5828	0.109078	0.0341541	0.999857	4.84374e-05	0.326429	0.0561458	0.274551	0.0570663	0.106201	0.00832851	0.999874	8.14428e-06	0.32569	0.0126181	0.272678	0.0141059
feature_5962	0.109122	0.0203998	0.999857	3.04326e-05	0.329164	0.0310886	0.268287	0.021862	0.105589	0.00502562	0.999875	5.2051e-06	0.32487	0.00776131	0.265279	0.00534239
feature_5021	0.109131	0.0361344	0.999852	5.6888e-05	0.326037	0.0594853	0.276125	0.052571	0.0966412	0.00788718	0.999885	1.21115e-05	0.31067	0.0125025	0.25878	0.0127107
feature_5907	0.109139	0.0328347	0.999855	4.91666e-05	0.327258	0.0505153	0.273056	0.0544329	0.106849	0.00818457	0.999873	1.03746e-05	0.326684	0.0125442	0.271139	0.0136534
feature_5811	0.109224	0.0419166	0.99985	6.64062e-05	0.324776	0.0684196	0.268685	0.0616277	0.105911	0.0105012	0.999874	1.57489e-05	0.325122	0.0160929	0.263703	0.0150449
feature_5804	0.109251	0.0344399	0.999853	5.51176e-05	0.327179	0.0525046	0.270504	0.0412917	0.10619	0.00848482	0.999874	1.17474e-05	0.325657	0.0131068	0.266387	0.0102831
feature_5782	0.10934	0.0404963	0.999853	7.22207e-05	0.326088	0.0613039	0.274395	0.0591217	0.100647	0.00976828	0.99988	1.66316e-05	0.316946	0.0154844	0.263802	0.0140837
feature_5885	0.109372	0.0299024	0.999854	4.86753e-05	0.328314	0.0444669	0.272467	0.0349945	0.106375	0.00745501	0.999874	1.02263e-05	0.325988	0.0115582	0.267377	0.00891212
feature_5896	0.109427	0.0420488	0.99985	6.58244e-05	0.324988	0.0690059	0.268321	0.0630114	0.106396	0.0106183	0.999874	1.6096e-05	0.325861	0.0162293	0.265519	0.015731
feature_5810	0.109441	0.0413884	0.99985	6.56831e-05	0.325336	0.0670624	0.268122	0.0592203	0.106157	0.0103581	0.999874	1.54492e-05	0.325508	0.0158681	0.263367	0.014231
feature_5805	0.109472	0.0358359	0.999852	5.73225e-05	0.327163	0.0551815	0.268235	0.0450715	0.106385	0.00886441	0.999874	1.25217e-05	0.325939	0.0136601	0.263322	0.011045
feature_5809	0.109595	0.0406069	0.99985	6.45622e-05	0.325871	0.0652267	0.267616	0.0563832	0.106347	0.0101488	0.999874	1.50375e-05	0.325813	0.0155499	0.262773	0.0137806
feature_5806	0.109618	0.0371859	0.999851	5.94206e-05	0.327013	0.0578849	0.267012	0.0475972	0.106496	0.00923015	0.999874	1.32526e-05	0.326091	0.0141935	0.261685	0.0118501
feature_5808	0.109679	0.039615	0.99985	6.31018e-05	0.326347	0.0630129	0.267417	0.0533998	0.106473	0.00988344	0.999874	1.45251e-05	0.32602	0.0151536	0.262194	0.0130192
feature_5807	0.109687	0.0384592	0.999851	6.13664e-05	0.326736	0.0605293	0.267328	0.0507138	0.106524	0.00957338	0.999874	1.39254e-05	0.326116	0.0146961	0.261724	0.0124591
feature_2221	0.10969	0.0255456	0.999856	3.62244e-05	0.329261	0.0399617	0.267028	0.0402453	0.104184	0.00618443	0.999877	8.22993e-06	0.322662	0.00954856	0.262574	0.0097577
feature_4894	0.109763	0.0160298	0.999855	2.87667e-05	0.330607	0.0240267	0.269825	0.0128731	0.103822	0.00388749	0.999877	5.66257e-06	0.322168	0.00604067	0.265281	0.00214037
feature_5895	0.109773	0.0419642	0.99985	6.59767e-05	0.325597	0.0685537	0.269986	0.0620073	0.106685	0.0105949	0.999873	1.60552e-05	0.326307	0.0161771	0.266278	0.0154914
feature_5886	0.109837	0.0313334	0.999852	5.11179e-05	0.328754	0.0468809	0.270984	0.0378634	0.106806	0.00783946	0.999873	1.10609e-05	0.326632	0.0121162	0.2663	0.0096805
feature_5908	0.109845	0.0326594	0.999855	4.83753e-05	0.328326	0.0505869	0.272461	0.056741	0.107526	0.00810241	0.999873	9.68922e-06	0.327726	0.0123462	0.271178	0.0142428
feature_5829	0.109927	0.0351048	0.999856	4.91045e-05	0.327403	0.0584572	0.275861	0.0572411	0.106966	0.00852832	0.999873	7.83968e-06	0.326855	0.0128341	0.273688	0.0143625
feature_5894	0.110088	0.0415708	0.999849	6.56706e-05	0.326261	0.0674675	0.270868	0.0600491	0.106957	0.0104939	0.999873	1.58893e-05	0.326729	0.0160126	0.267162	0.0149097
feature_5963	0.110159	0.0219376	0.999855	3.32108e-05	0.330588	0.0329964	0.269756	0.0234025	0.106665	0.00540731	0.999874	5.72035e-06	0.326512	0.00832757	0.267495	0.00616207
feature_5887	0.110208	0.0328372	0.999851	5.35587e-05	0.329002	0.0495622	0.26938	0.0409748	0.107139	0.0082391	0.999873	1.18812e-05	0.327124	0.0126944	0.26525	0.010199
feature_5860	0.110241	0.0478397	0.99985	8.4361e-05	0.325873	0.0711277	0.27632	0.0687542	0.101493	0.0115356	0.999879	1.88642e-05	0.318157	0.0183363	0.264389	0.0162411
feature_5742	0.11028	0.033329	0.999853	5.08589e-05	0.328943	0.0509472	0.281126	0.0414492	0.106348	0.00824718	0.999874	1.12291e-05	0.325912	0.0126882	0.276681	0.0109433
feature_5743	0.11029	0.0331406	0.999853	4.99268e-05	0.328975	0.0508135	0.281162	0.0427682	0.106407	0.00816637	0.999874	1.05629e-05	0.326008	0.0125369	0.276666	0.0113828
feature_5893	0.110353	0.0408831	0.999849	6.49172e-05	0.326938	0.0658093	0.270958	0.0574943	0.107194	0.0103186	0.999873	1.56019e-05	0.327103	0.015742	0.267554	0.0142026
feature_5741	0.110362	0.0339869	0.999852	5.23834e-05	0.32892	0.0521227	0.28041	0.0423738	0.106379	0.00843745	0.999874	1.19425e-05	0.325951	0.012988	0.276316	0.0109581
feature_5781	0.110392	0.0443584	0.999851	7.82654e-05	0.326856	0.0666759	0.276091	0.0632625	0.101355	0.010684	0.999879	1.77196e-05	0.318004	0.0169147	0.265102	0.0149208
feature_5744	0.1104	0.033431	0.999854	4.96312e-05	0.329022	0.0517668	0.281211	0.0454431	0.10656	0.00819878	0.999874	9.96988e-06	0.326242	0.0125401	0.276822	0.0120119
feature_5888	0.110477	0.0343813	0.999851	5.59514e-05	0.329055	0.0524361	0.268391	0.0442349	0.107372	0.00864504	0.999873	1.26709e-05	0.327462	0.0132817	0.264169	0.0109555
feature_5945	0.110494	0.0410385	0.999851	7.39716e-05	0.327876	0.0611487	0.275169	0.0614484	0.102343	0.0100137	0.999878	1.72769e-05	0.3196	0.0157819	0.264586	0.0138797
feature_5740	0.110527	0.0350478	0.999851	5.43879e-05	0.328908	0.0541561	0.28014	0.0448473	0.106496	0.00872024	0.999874	1.26745e-05	0.326117	0.0134124	0.275899	0.0115358
feature_5892	0.110554	0.0399295	0.999849	6.37457e-05	0.327584	0.0636649	0.271166	0.0554921	0.107381	0.0100755	0.999873	1.51999e-05	0.327402	0.015376	0.267571	0.0136297
feature_5745	0.110612	0.0341467	0.999854	4.99332e-05	0.329099	0.0536869	0.281024	0.0482056	0.106806	0.00833339	0.999874	9.46976e-06	0.326615	0.0126837	0.276716	0.0125834
feature_5889	0.110643	0.0359189	0.99985	5.82356e-05	0.328919	0.0554016	0.268997	0.046593	0.107508	0.00904534	0.999872	1.34135e-05	0.327649	0.0138624	0.264616	0.0114521
feature_5891	0.110676	0.03875	0.999849	6.22014e-05	0.328154	0.0611378	0.271049	0.0528002	0.107503	0.00977425	0.999872	1.46928e-05	0.327605	0.0149288	0.267322	0.0128355
feature_5909	0.110704	0.0327024	0.999854	4.78278e-05	0.329555	0.0512083	0.273456	0.0577973	0.108324	0.00807434	0.999872	9.04773e-06	0.328944	0.0122166	0.2724	0.0146154
feature_5890	0.110708	0.0373945	0.99985	6.03424e-05	0.328611	0.0583429	0.270487	0.0495019	0.107549	0.00942641	0.999872	1.40927e-05	0.327693	0.014418	0.266165	0.012039
feature_5739	0.110765	0.0364062	0.99985	5.6719e-05	0.328916	0.0567852	0.279828	0.0479934	0.106692	0.00906985	0.999873	1.33965e-05	0.3264	0.0139254	0.27487	0.0124259
feature_5830	0.110881	0.0359107	0.999856	4.96004e-05	0.328591	0.0602932	0.276849	0.0571245	0.107802	0.00869747	0.999872	7.58878e-06	0.328125	0.0130079	0.27427	0.0144583
feature_2217	0.110902	0.0436639	0.99986	3.91806e-05	0.327496	0.0675276	0.278091	0.0508323	0.109119	0.0106122	0.999871	1.2705e-05	0.330019	0.016075	0.275399	0.0118851
feature_5746	0.11093	0.0351824	0.999854	5.07152e-05	0.329231	0.0563122	0.280903	0.0510706	0.107144	0.00854638	0.999873	9.07268e-06	0.327124	0.012936	0.276854	0.0130626
feature_5738	0.111065	0.0379399	0.999849	5.92092e-05	0.328954	0.0597304	0.278539	0.0511792	0.106958	0.00945695	0.999873	1.4082e-05	0.326787	0.0144858	0.273618	0.0131119
feature_5964	0.111189	0.0233349	0.999854	3.58863e-05	0.332008	0.0346339	0.272351	0.0257041	0.107714	0.0057634	0.999872	6.32464e-06	0.328102	0.00885314	0.269459	0.00673842
feature_5747	0.111352	0.0364007	0.999854	5.18031e-05	0.329454	0.0592943	0.280734	0.0541329	0.107568	0.00880569	0.999873	8.77647e-06	0.327761	0.0132535	0.27724	0.0133918
feature_5737	0.111413	0.0395288	0.999848	6.16989e-05	0.329036	0.062735	0.277058	0.0547492	0.107282	0.00985278	0.999873	1.47074e-05	0.327262	0.0150527	0.271868	0.0138055
feature_5780	0.111511	0.0477433	0.999849	8.36233e-05	0.327796	0.0712468	0.277555	0.0678723	0.102165	0.0114887	0.999878	1.86806e-05	0.31922	0.0181554	0.265994	0.015807
feature_5910	0.111713	0.0328935	0.999853	4.74316e-05	0.330964	0.0521528	0.275507	0.0579402	0.109234	0.00808527	0.999871	8.45772e-06	0.330327	0.012137	0.274181	0.0145408
feature_5859	0.11173	0.0501176	0.999848	8.80731e-05	0.327663	0.0738792	0.277102	0.0715789	0.102699	0.0120731	0.999878	1.95343e-05	0.320011	0.0191049	0.265536	0.0173298
feature_5736	0.111797	0.0410666	0.999848	6.40489e-05	0.329175	0.0655836	0.275656	0.0587579	0.107653	0.0102318	0.999872	1.52528e-05	0.327808	0.0155899	0.270605	0.0147758
feature_5022	0.111834	0.0382929	0.999849	5.92034e-05	0.329855	0.0615466	0.282029	0.0556791	0.0987167	0.00831982	0.999883	1.21868e-05	0.313974	0.0130782	0.262972	0.0134466
feature_5748	0.111877	0.0376536	0.999854	5.29957e-05	0.329813	0.0622559	0.280976	0.0572918	0.108072	0.00907615	0.999872	8.56655e-06	0.328518	0.0135879	0.278122	0.0141149
feature_5831	0.111927	0.0364591	0.999855	4.97679e-05	0.330019	0.0613851	0.278543	0.0572516	0.108694	0.00880861	0.999871	7.36824e-06	0.329479	0.0131017	0.275621	0.0145106
feature_6038	0.111962	0.0129239	0.999852	3.31277e-05	0.334157	0.0194024	0.272617	0.0189466	0.105635	0.00372514	0.999875	9.96897e-06	0.324975	0.00570703	0.264527	0.00657646
feature_6039	0.112019	0.00939186	0.999852	2.82549e-05	0.334454	0.0141155	0.270652	0.0137827	0.105979	0.00297326	0.999874	8.93585e-06	0.325519	0.00454163	0.263644	0.00530511
feature_5944	0.112134	0.0441021	0.999848	7.87998e-05	0.32976	0.065114	0.277202	0.0647715	0.103608	0.0107294	0.999877	1.81653e-05	0.32153	0.0168309	0.266056	0.014405
feature_6037	0.112146	0.0167791	0.999851	3.85075e-05	0.334127	0.0251224	0.274657	0.0254686	0.105502	0.00457791	0.999875	1.10526e-05	0.32475	0.00702913	0.265644	0.00780718
feature_5965	0.112186	0.0246439	0.999852	3.84808e-05	0.33338	0.0361202	0.274763	0.0276561	0.108714	0.00610505	0.999871	6.99798e-06	0.329612	0.00935485	0.271232	0.00711561
feature_5735	0.112202	0.0424665	0.999847	6.61471e-05	0.329381	0.0681064	0.27405	0.0631896	0.108057	0.010573	0.999872	1.57024e-05	0.328407	0.0160678	0.268509	0.0157675
feature_2198	0.112294	0.0271096	0.99985	4.90927e-05	0.333166	0.0402227	0.289394	0.0405987	0.107717	0.00656604	0.999872	7.95224e-06	0.32808	0.010057	0.28129	0.00972182
feature_6040	0.112303	0.00659853	0.999852	2.41598e-05	0.334999	0.00990385	0.271305	0.0124389	0.106522	0.00240384	0.999874	7.97489e-06	0.32636	0.00366141	0.264131	0.00396974
feature_5749	0.112498	0.0387992	0.999853	5.40916e-05	0.330356	0.0648342	0.28099	0.0596847	0.108646	0.0093236	0.999871	8.41878e-06	0.329381	0.0138919	0.278256	0.0145943
feature_6036	0.112577	0.0207748	0.99985	4.41892e-05	0.334379	0.0309834	0.276141	0.0328015	0.105591	0.00548211	0.999875	1.21665e-05	0.324861	0.00842747	0.266623	0.00885175
feature_5734	0.112616	0.0436631	0.999846	6.79099e-05	0.329661	0.0701775	0.272154	0.0676524	0.108482	0.0108603	0.999871	1.60443e-05	0.329037	0.0164638	0.266792	0.0168447
feature_5779	0.112681	0.0505778	0.999847	8.81717e-05	0.32892	0.074939	0.27847	0.0718005	0.103063	0.0121646	0.999877	1.9494e-05	0.320576	0.019176	0.26637	0.0170876
feature_6041	0.112799	0.00548456	0.999851	2.11818e-05	0.335775	0.008203	0.272601	0.0124461	0.107245	0.00213061	0.999873	7.10978e-06	0.32747	0.00324056	0.265079	0.00316342
feature_5911	0.112862	0.0331436	0.999852	4.70709e-05	0.332568	0.0531515	0.277834	0.0562718	0.110246	0.00811499	0.99987	7.92163e-06	0.331857	0.0120823	0.276163	0.0143702
feature_2195	0.112881	0.0216811	0.999851	3.84576e-05	0.334751	0.0320666	0.284789	0.0402203	0.105253	0.00478198	0.999875	6.27756e-06	0.32436	0.00737478	0.277238	0.0121364
feature_5733	0.113026	0.0446107	0.999845	6.92814e-05	0.330018	0.0717118	0.270998	0.0700208	0.108913	0.0110824	0.999871	1.62705e-05	0.329679	0.0167626	0.265267	0.0173839
feature_5832	0.11305	0.0366596	0.999853	4.94838e-05	0.331692	0.061546	0.280347	0.0572318	0.109627	0.00883954	0.99987	7.1564e-06	0.330892	0.0130854	0.277601	0.0140656
feature_5966	0.113128	0.0259185	0.99985	4.10243e-05	0.334661	0.0375802	0.276338	0.0298677	0.109647	0.00644385	0.99987	7.72561e-06	0.331013	0.00984969	0.272568	0.00765902
feature_5750	0.113206	0.0397114	0.999853	5.49089e-05	0.331128	0.0667133	0.280476	0.0605424	0.109279	0.00951753	0.999871	8.30421e-06	0.330332	0.0141231	0.277626	0.0147673
feature_5858	0.113249	0.0517934	0.999846	9.08774e-05	0.329635	0.075741	0.278328	0.0740682	0.103972	0.0124678	0.999876	2.00403e-05	0.321969	0.019628	0.267325	0.0184081
feature_6035	0.113258	0.024802	0.999849	5.00114e-05	0.334925	0.0368069	0.27761	0.040692	0.105908	0.00640532	0.999874	1.3291e-05	0.325317	0.0098473	0.267505	0.00976562
feature_5732	0.113419	0.0452821	0.999845	7.02305e-05	0.330448	0.0726607	0.270969	0.0691049	0.109336	0.0112323	0.99987	1.63769e-05	0.330312	0.0169554	0.265118	0.0170478
feature_6042	0.113486	0.00662113	0.999851	1.96507e-05	0.336761	0.00988804	0.273222	0.0133848	0.108129	0.00221596	0.999872	6.3668e-06	0.328816	0.00336716	0.265941	0.00315988
feature_5986	0.113565	0.0424686	0.999846	6.31142e-05	0.331815	0.0658015	0.277005	0.0626594	0.111232	0.010729	0.999868	1.51857e-05	0.333202	0.016148	0.274902	0.0156473
feature_5985	0.113616	0.0433052	0.999846	6.44587e-05	0.331593	0.0676653	0.277338	0.0627746	0.111181	0.0109523	0.999868	1.56481e-05	0.333112	0.016475	0.274535	0.0157962
feature_5987	0.113655	0.0415087	0.999847	6.16396e-05	0.33228	0.0636932	0.276842	0.0615734	0.111407	0.0104716	0.999868	1.46447e-05	0.333479	0.0157598	0.274999	0.0153529
feature_5731	0.113786	0.0456647	0.999844	7.07472e-05	0.33094	0.0730082	0.271337	0.0666568	0.109738	0.0113067	0.99987	1.63625e-05	0.330916	0.0170389	0.265663	0.016376
feature_5984	0.113789	0.0439772	0.999845	6.56213e-05	0.331607	0.0691556	0.277007	0.0627201	0.111238	0.0111315	0.999868	1.60217e-05	0.333187	0.0167283	0.273987	0.0157971
feature_5943	0.11388	0.0467277	0.999845	8.29875e-05	0.331875	0.0683662	0.279117	0.0680119	0.105	0.011341	0.999875	1.89359e-05	0.32365	0.0176934	0.267434	0.0151196
feature_5778	0.113883	0.0528002	0.999845	9.18068e-05	0.330232	0.0776992	0.279069	0.0746881	0.104035	0.0126963	0.999876	2.01417e-05	0.322051	0.0199516	0.267336	0.0184341
feature_5988	0.113905	0.0404686	0.999847	6.00844e-05	0.332988	0.0614819	0.276665	0.0611696	0.111718	0.0101908	0.999868	1.40366e-05	0.333962	0.0153241	0.275	0.0151544
feature_5751	0.113992	0.0402859	0.999852	5.52975e-05	0.33216	0.0676496	0.279817	0.0609288	0.109957	0.00963259	0.99987	8.19467e-06	0.331352	0.014246	0.276595	0.0149865
feature_5967	0.113994	0.0272082	0.999849	4.35443e-05	0.335811	0.0391308	0.277769	0.0318052	0.110497	0.00679021	0.999869	8.49529e-06	0.332281	0.0103526	0.273284	0.00821057
feature_5059	0.114023	0.0391579	0.999854	3.48742e-05	0.333783	0.0571364	0.258538	0.038864	0.10841	0.00950802	0.999872	1.16194e-05	0.328998	0.0145855	0.253923	0.00881651
feature_5983	0.114061	0.0444487	0.999845	6.65519e-05	0.331846	0.0701673	0.276356	0.062922	0.111385	0.0112579	0.999868	1.62979e-05	0.333401	0.0168977	0.273865	0.0158436
feature_5058	0.114101	0.0388233	0.999854	3.40842e-05	0.333986	0.0565026	0.259013	0.0388166	0.108678	0.00942198	0.999871	1.1398e-05	0.32941	0.0144387	0.255245	0.00856662
feature_5730	0.114116	0.0457581	0.999844	7.08387e-05	0.331481	0.0727665	0.272202	0.0644899	0.110106	0.0113052	0.999869	1.62296e-05	0.331473	0.0170142	0.265557	0.0158168
feature_5912	0.114139	0.0333564	0.999851	4.66221e-05	0.334383	0.0539381	0.280512	0.0538834	0.111346	0.00814099	0.999868	7.43713e-06	0.333512	0.0120239	0.278813	0.0140241
feature_6034	0.114188	0.0287778	0.999847	5.58392e-05	0.335776	0.0424581	0.278678	0.0481977	0.106455	0.00732332	0.999873	1.44072e-05	0.326119	0.0112464	0.26843	0.0107661
feature_5714	0.114213	0.0120604	0.999849	3.05187e-05	0.337579	0.0177897	0.278464	0.016	0.108137	0.00269791	0.999872	6.01631e-06	0.328821	0.00410693	0.270705	0.00546316
feature_5715	0.114225	0.0162521	0.999848	3.39441e-05	0.337294	0.0239051	0.278854	0.0201126	0.108518	0.00369878	0.999871	6.21612e-06	0.329382	0.00562793	0.27265	0.00528216
feature_5833	0.114232	0.0364459	0.999852	4.8665e-05	0.333596	0.0606812	0.282487	0.0549348	0.110582	0.00877386	0.999869	6.93812e-06	0.332337	0.0129367	0.279519	0.0131914
feature_5713	0.114258	0.00779433	0.999849	2.8159e-05	0.337863	0.0115314	0.277474	0.0130435	0.107785	0.00169415	0.999872	6.18925e-06	0.328299	0.00258018	0.268905	0.00486261
feature_5060	0.114271	0.039153	0.999854	3.57158e-05	0.334128	0.0573296	0.257721	0.0400162	0.108444	0.00951572	0.999872	1.1818e-05	0.32905	0.0145815	0.25295	0.00910071
feature_4893	0.114271	0.0178659	0.999849	3.31842e-05	0.337259	0.0256845	0.273265	0.0113493	0.107223	0.00406167	0.999873	5.8029e-06	0.327402	0.0062456	0.26866	0.00160382
feature_5716	0.114283	0.0201954	0.999848	3.78704e-05	0.337017	0.0296322	0.279702	0.0240064	0.108915	0.00464835	0.999871	6.71617e-06	0.329962	0.00706855	0.274946	0.00542731
feature_5989	0.114329	0.039391	0.999847	5.84916e-05	0.333938	0.0593069	0.276459	0.0614626	0.112176	0.00989759	0.999867	1.33732e-05	0.334663	0.0148555	0.274944	0.015133
feature_6043	0.114342	0.00895507	0.99985	1.96853e-05	0.337934	0.0133474	0.273782	0.013628	0.109151	0.00257684	0.999871	5.77444e-06	0.330361	0.00390492	0.266824	0.00324955
feature_5712	0.114369	0.00432901	0.999848	2.75273e-05	0.338136	0.00641271	0.275557	0.0132965	0.107477	0.000956393	0.999873	6.74063e-06	0.327834	0.00145984	0.266505	0.004195
feature_5717	0.114377	0.0238356	0.999848	4.19203e-05	0.336752	0.0349104	0.282012	0.027426	0.109313	0.00553269	0.999871	7.41859e-06	0.330539	0.00840692	0.277182	0.00612068
feature_5729	0.114402	0.0455705	0.999844	7.05243e-05	0.332052	0.0719699	0.272392	0.0627597	0.11043	0.0112299	0.999869	1.59827e-05	0.331966	0.0168853	0.265249	0.0151922
feature_5982	0.114407	0.0446906	0.999844	6.72058e-05	0.332289	0.0706273	0.276375	0.0631866	0.111603	0.0113244	0.999868	1.64697e-05	0.333725	0.0169756	0.273864	0.0158479
feature_5718	0.114495	0.027155	0.999847	4.58699e-05	0.336498	0.0397418	0.283352	0.0310141	0.109698	0.00634758	0.99987	8.23809e-06	0.331095	0.00963609	0.278311	0.0068467
feature_5057	0.1145	0.0381295	0.999854	3.32565e-05	0.334734	0.0553725	0.259017	0.0386538	0.109246	0.00925327	0.999871	1.11488e-05	0.330283	0.0141379	0.256158	0.00898157
feature_5711	0.114554	0.00521259	0.999848	2.90636e-05	0.338388	0.00768925	0.27389	0.0162393	0.107224	0.00134972	0.999873	7.61118e-06	0.327446	0.00206313	0.264264	0.00349737
feature_5023	0.114569	0.0406107	0.999845	6.18326e-05	0.333657	0.0636627	0.287469	0.0588256	0.100914	0.00880914	0.99988	1.23234e-05	0.317432	0.0137393	0.267898	0.0144792
feature_5719	0.114624	0.0301544	0.999847	4.95965e-05	0.336249	0.0441595	0.283887	0.0343612	0.110058	0.00709307	0.99987	9.1137e-06	0.33161	0.0107558	0.278871	0.00778918
feature_5728	0.114639	0.045115	0.999843	6.98307e-05	0.332631	0.0706689	0.272641	0.061445	0.110699	0.0110842	0.999869	1.56285e-05	0.33238	0.0166583	0.265768	0.0148087
feature_5720	0.114753	0.0328448	0.999846	5.30404e-05	0.335996	0.0482111	0.283633	0.0373364	0.11038	0.00777144	0.999869	1.00052e-05	0.332068	0.0117695	0.27879	0.00844678
feature_5968	0.114767	0.0285519	0.999847	4.60599e-05	0.336796	0.0408671	0.278506	0.0337132	0.111249	0.0071519	0.999868	9.29542e-06	0.333398	0.0108747	0.27358	0.00861133
feature_5857	0.114771	0.0528289	0.999844	9.27098e-05	0.33176	0.0766999	0.280262	0.0757808	0.105292	0.0127102	0.999875	2.03704e-05	0.323999	0.0198944	0.269521	0.0192863
feature_5981	0.114801	0.0446822	0.999844	6.75462e-05	0.332904	0.0704979	0.27625	0.0617103	0.111871	0.0113263	0.999867	1.65325e-05	0.334127	0.0169572	0.273475	0.0155266
feature_5710	0.114819	0.00959325	0.999848	3.26887e-05	0.338612	0.0141734	0.273908	0.0193152	0.107039	0.00243058	0.999873	8.71599e-06	0.327152	0.00371286	0.264311	0.00299358
feature_5727	0.114822	0.0444064	0.999844	6.87867e-05	0.333199	0.0689233	0.273009	0.0596859	0.110905	0.0108725	0.999868	1.51749e-05	0.332704	0.0163394	0.266678	0.0143607
feature_5752	0.114842	0.0404426	0.999851	5.51465e-05	0.333463	0.067491	0.279862	0.0610914	0.110666	0.00964933	0.999869	8.06762e-06	0.332421	0.0142334	0.276615	0.0149467
feature_5061	0.114842	0.0388481	0.999853	3.67272e-05	0.335005	0.05716	0.259308	0.0411799	0.108774	0.00945385	0.999871	1.20038e-05	0.329557	0.0144394	0.2533	0.00977351
feature_5721	0.11487	0.0352434	0.999846	5.61794e-05	0.335724	0.0519468	0.282464	0.0399383	0.110653	0.00838606	0.999869	1.08862e-05	0.332453	0.0126827	0.277853	0.00924049
feature_5990	0.114937	0.0383141	0.999846	5.68935e-05	0.335129	0.057288	0.276148	0.061419	0.112786	0.00960186	0.999866	1.26671e-05	0.335591	0.014368	0.27493	0.0153653
feature_5726	0.114951	0.0434583	0.999844	6.74193e-05	0.333739	0.0667949	0.274306	0.0571666	0.111043	0.010599	0.999868	1.46309e-05	0.332927	0.0159343	0.268469	0.0139114
feature_5722	0.114964	0.0373696	0.999845	5.9012e-05	0.335423	0.0554094	0.280937	0.04276	0.110869	0.00894049	0.999869	1.17389e-05	0.332751	0.0135017	0.276259	0.0102627
feature_5725	0.115026	0.0422801	0.999844	6.57497e-05	0.334237	0.0643408	0.275629	0.0542083	0.111109	0.0102673	0.999868	1.40058e-05	0.333044	0.0154472	0.270209	0.0132899
feature_5723	0.115027	0.0392419	0.999845	6.15462e-05	0.335078	0.0586268	0.279338	0.0464555	0.11102	0.00943777	0.999868	1.25501e-05	0.332954	0.0142326	0.274521	0.011266
feature_5724	0.11505	0.0408756	0.999844	6.37908e-05	0.334684	0.0616078	0.277547	0.0504417	0.111101	0.00987985	0.999868	1.3309e-05	0.333053	0.0148802	0.27245	0.0124681
feature_5777	0.115096	0.0543619	0.999844	9.44458e-05	0.331722	0.0794982	0.279511	0.0774404	0.105065	0.013072	0.999875	2.06095e-05	0.32362	0.0204639	0.268245	0.0196098
feature_5709	0.115167	0.0147235	0.999847	3.79238e-05	0.338803	0.0217704	0.274597	0.0233703	0.106933	0.00365437	0.999873	9.97575e-06	0.326967	0.00558175	0.26505	0.00457624
feature_5056	0.115209	0.0370759	0.999853	3.23412e-05	0.336007	0.0537195	0.260616	0.0392073	0.110106	0.00900166	0.99987	1.08728e-05	0.331596	0.0136888	0.258028	0.00987465
feature_5980	0.11522	0.0444124	0.999843	6.75466e-05	0.333653	0.0697771	0.276741	0.0601548	0.112167	0.0112611	0.999867	1.64836e-05	0.334575	0.0168412	0.273481	0.0150566
feature_6044	0.115339	0.0115884	0.999849	2.10575e-05	0.339268	0.0172037	0.274721	0.0124168	0.110285	0.00307609	0.999869	5.36031e-06	0.332066	0.00464168	0.268317	0.00306384
feature_6033	0.115358	0.0326303	0.999845	6.15543e-05	0.336939	0.0478242	0.280211	0.0540222	0.107228	0.0082161	0.999873	1.54964e-05	0.327262	0.0125895	0.269218	0.0120347
feature_5969	0.115433	0.0299737	0.999846	4.85767e-05	0.337586	0.0428523	0.277897	0.0359579	0.111894	0.00753314	0.999867	1.01139e-05	0.334349	0.0114221	0.272821	0.00913494
feature_5834	0.115454	0.0357774	0.99985	4.7274e-05	0.335692	0.0587871	0.284882	0.0514231	0.111541	0.00860141	0.999868	6.70906e-06	0.333786	0.0126421	0.28148	0.0119342
feature_5913	0.115529	0.0334391	0.999849	4.59681e-05	0.33641	0.0542837	0.284023	0.052955	0.112519	0.008141	0.999867	6.99872e-06	0.335269	0.0119331	0.281702	0.0134716
feature_5708	0.115601	0.020043	0.999846	4.42158e-05	0.338966	0.0296305	0.275784	0.0302609	0.106912	0.00491663	0.999873	1.13262e-05	0.326905	0.00751041	0.265594	0.00674435
feature_5979	0.115636	0.0438801	0.999842	6.71922e-05	0.334489	0.0684948	0.277675	0.0584036	0.11247	0.0111285	0.999867	1.63231e-05	0.335035	0.0166291	0.273825	0.0147039
feature_5942	0.115706	0.0488618	0.999843	8.64487e-05	0.334199	0.0708602	0.280945	0.0707292	0.106497	0.0118355	0.999873	1.95732e-05	0.325926	0.0183511	0.269103	0.0160017
feature_5062	0.11573	0.0383036	0.999851	3.80375e-05	0.336387	0.0567172	0.263588	0.0413561	0.109389	0.0093355	0.99987	1.21913e-05	0.330497	0.0141821	0.256477	0.0101942
feature_5991	0.115737	0.0372685	0.999846	5.53083e-05	0.336559	0.0555086	0.276802	0.062474	0.113552	0.00931208	0.999865	1.19305e-05	0.336746	0.0138741	0.275532	0.0155966
feature_5753	0.115741	0.040127	0.99985	5.43892e-05	0.335016	0.0661872	0.280429	0.0609727	0.111389	0.0095546	0.999868	7.91e-06	0.333513	0.0140669	0.276776	0.0146055
feature_5970	0.11598	0.0314799	0.999845	5.10856e-05	0.33816	0.0451119	0.276379	0.0384428	0.112423	0.00793406	0.999867	1.09379e-05	0.335124	0.0119956	0.272057	0.00977757
feature_5978	0.116026	0.0430946	0.999842	6.64802e-05	0.335359	0.0667078	0.278449	0.057192	0.112757	0.0109309	0.999866	1.60531e-05	0.335476	0.0163261	0.274091	0.014411
feature_5707	0.11612	0.0253682	0.999845	5.11044e-05	0.339111	0.0374672	0.276898	0.0379304	0.106985	0.00617892	0.999873	1.27161e-05	0.326976	0.00943965	0.266359	0.00859337
feature_2218	0.116128	0.0554082	0.999855	5.23443e-05	0.3322	0.0849301	0.277914	0.0622216	0.11451	0.0136005	0.999865	1.46642e-05	0.337914	0.0201251	0.275757	0.0154802
feature_5055	0.116212	0.0356789	0.999851	3.13304e-05	0.337767	0.0515501	0.263589	0.0404416	0.111239	0.0086707	0.999868	1.05758e-05	0.333319	0.0131044	0.261037	0.0105659
feature_5856	0.116272	0.0532	0.999842	9.3527e-05	0.334003	0.0767617	0.283014	0.0764597	0.106636	0.0127945	0.999873	2.05165e-05	0.326066	0.0199	0.271754	0.0195571
feature_5776	0.1163	0.0552286	0.999842	9.60285e-05	0.333373	0.0803304	0.280074	0.080164	0.106136	0.0132831	0.999874	2.08865e-05	0.325258	0.0207015	0.269463	0.0199165
feature_5977	0.116366	0.0420747	0.999842	6.54205e-05	0.336212	0.0644927	0.27869	0.0558169	0.113009	0.0106731	0.999866	1.56784e-05	0.335865	0.0159399	0.274648	0.0140001
feature_5971	0.116402	0.0330598	0.999844	5.35634e-05	0.338506	0.0476345	0.275341	0.0412768	0.112834	0.00835095	0.999866	1.17536e-05	0.335719	0.0125906	0.271965	0.0103626
feature_6045	0.11645	0.0141931	0.999847	2.33349e-05	0.340733	0.0209498	0.276196	0.0122132	0.111505	0.003622	0.999868	5.14442e-06	0.333889	0.00543889	0.269894	0.00326226
feature_2220	0.116514	0.0423697	0.999851	4.70255e-05	0.335818	0.0683743	0.276736	0.0606399	0.112665	0.010529	0.999867	1.05766e-05	0.33537	0.0154908	0.273042	0.0147608
feature_2196	0.116566	0.0267953	0.999846	4.29861e-05	0.339583	0.0395172	0.291237	0.0465749	0.110573	0.00627327	0.999869	6.62324e-06	0.332418	0.00942837	0.284127	0.0132811
feature_5976	0.116636	0.0408488	0.999842	6.40343e-05	0.336997	0.0619407	0.278509	0.0533242	0.113205	0.0103618	0.999866	1.5206e-05	0.336175	0.0154812	0.27479	0.0133257
feature_5754	0.116672	0.0393121	0.999849	5.30078e-05	0.336775	0.0637877	0.281143	0.0586904	0.11211	0.00934194	0.999867	7.72124e-06	0.334603	0.0137372	0.277647	0.0133572
feature_5835	0.116693	0.0346408	0.999849	4.53256e-05	0.337919	0.0559433	0.286471	0.0482662	0.112484	0.00831863	0.999867	6.47923e-06	0.335209	0.0121969	0.282626	0.0109455
feature_5972	0.116694	0.0346874	0.999843	5.59748e-05	0.33862	0.0503766	0.276378	0.044096	0.113125	0.00877673	0.999866	1.25465e-05	0.336134	0.0131981	0.272155	0.0109968
feature_5706	0.116722	0.03058	0.999844	5.8236e-05	0.339256	0.045093	0.278538	0.044445	0.107154	0.00741475	0.999873	1.41036e-05	0.327188	0.011328	0.26772	0.0103464
feature_5992	0.116731	0.0362736	0.999845	5.37382e-05	0.338227	0.0540021	0.277681	0.0629782	0.114471	0.00903424	0.999864	1.11753e-05	0.338124	0.0133842	0.276869	0.0157464
feature_6032	0.116756	0.0362935	0.999843	6.70487e-05	0.338416	0.0528075	0.281892	0.0593296	0.10822	0.00906608	0.999871	1.65406e-05	0.328735	0.0138459	0.270274	0.0132049
feature_2197	0.116789	0.0281014	0.999846	4.64731e-05	0.339713	0.041586	0.288942	0.0463869	0.111952	0.00672566	0.999867	6.91105e-06	0.334471	0.0100568	0.281965	0.0114258
feature_5975	0.116818	0.039453	0.999842	6.23537e-05	0.337667	0.0591508	0.277985	0.0500962	0.113329	0.0100058	0.999866	1.46449e-05	0.336377	0.0149628	0.274472	0.0123919
feature_5973	0.116857	0.0363255	0.999842	5.82761e-05	0.338506	0.0532692	0.277621	0.0460533	0.1133	0.00920189	0.999866	1.33022e-05	0.336374	0.0138058	0.273028	0.0114049
feature_5974	0.116895	0.0379298	0.999842	6.04188e-05	0.338181	0.0562263	0.278119	0.0478977	0.113365	0.00961542	0.999866	1.40062e-05	0.33645	0.0143992	0.273969	0.0118569
feature_5063	0.11692	0.037599	0.999849	3.97617e-05	0.338235	0.0560924	0.267964	0.0419794	0.11027	0.00917773	0.999869	1.23974e-05	0.331839	0.0138412	0.260572	0.0103339
feature_5914	0.117014	0.0333101	0.999848	4.50103e-05	0.338643	0.0540182	0.287482	0.0514891	0.113746	0.00809505	0.999865	6.60042e-06	0.337097	0.0117842	0.284813	0.0126818
feature_2186	0.117078	0.049581	0.99984	8.31703e-05	0.336342	0.0702898	0.27833	0.0562368	0.105314	0.0115857	0.999875	1.5923e-05	0.324118	0.0181048	0.261411	0.0129894
feature_5024	0.117315	0.0429577	0.999842	6.4605e-05	0.337429	0.0657254	0.292087	0.0620265	0.103226	0.00932505	0.999878	1.25096e-05	0.321028	0.0144314	0.272198	0.0154656
feature_5705	0.117402	0.0355767	0.999843	6.53344e-05	0.339425	0.05235	0.279633	0.0508051	0.107424	0.0086008	0.999872	1.54526e-05	0.327545	0.0131386	0.26901	0.0117729
feature_5775	0.117475	0.0553825	0.99984	9.65191e-05	0.335153	0.0802113	0.281992	0.0809296	0.107229	0.0133247	0.999872	2.0966e-05	0.326936	0.0206607	0.271224	0.0203749
feature_5054	0.117486	0.0339694	0.999849	3.02561e-05	0.33996	0.0489035	0.26709	0.0402764	0.11262	0.00826724	0.999867	1.0268e-05	0.335406	0.0124035	0.264378	0.0106169
feature_5941	0.117582	0.0504607	0.99984	8.91108e-05	0.336703	0.0725683	0.284089	0.0712853	0.108076	0.0122023	0.999871	2.00637e-05	0.328319	0.0187916	0.27183	0.0172014
feature_5755	0.117619	0.0379998	0.999847	5.10408e-05	0.33867	0.0604292	0.282083	0.055405	0.112812	0.00901201	0.999867	7.5157e-06	0.335666	0.0132446	0.278166	0.0124106
feature_6046	0.117645	0.0166569	0.999846	2.61157e-05	0.342298	0.0244098	0.277689	0.0151482	0.112784	0.00416872	0.999866	5.13107e-06	0.335787	0.00622901	0.271785	0.00378404
feature_5855	0.117725	0.0528978	0.99984	9.33078e-05	0.336318	0.0759491	0.284821	0.0768564	0.107982	0.0127184	0.999871	2.04742e-05	0.328135	0.0196478	0.273515	0.0193824
feature_5993	0.117917	0.0353358	0.999844	5.2169e-05	0.340134	0.0527462	0.280297	0.0617165	0.115541	0.0087713	0.999863	1.04124e-05	0.339717	0.0129051	0.279593	0.0155735
feature_5836	0.117927	0.0330523	0.999847	4.2897e-05	0.340204	0.0522992	0.288545	0.0458651	0.113392	0.00792919	0.999866	6.2759e-06	0.336577	0.0116065	0.283915	0.0104347
feature_5704	0.118153	0.0402641	0.999842	7.21741e-05	0.339646	0.0590957	0.280947	0.0572094	0.107792	0.00971515	0.999872	1.67317e-05	0.328049	0.0148358	0.269653	0.0131069
feature_6031	0.118367	0.0397061	0.99984	7.22231e-05	0.340203	0.057324	0.283367	0.0635129	0.109421	0.00985742	0.99987	1.75222e-05	0.330516	0.0149888	0.271886	0.0137058
feature_5064	0.118396	0.0368288	0.999847	4.1975e-05	0.340505	0.0553693	0.272214	0.0418521	0.111395	0.00900065	0.999868	1.26393e-05	0.333542	0.0134554	0.26454	0.0105093
feature_5756	0.118562	0.0362247	0.999846	4.8592e-05	0.340623	0.0563202	0.284389	0.051517	0.113477	0.00857349	0.999866	7.32446e-06	0.336676	0.0126002	0.279059	0.0117003
feature_5915	0.11857	0.0329043	0.999846	4.36781e-05	0.341056	0.0530406	0.290468	0.0485446	0.115006	0.00798694	0.999864	6.23937e-06	0.338967	0.0115562	0.287488	0.0116509
feature_5774	0.1186	0.0548228	0.999839	9.59075e-05	0.337024	0.0791754	0.284768	0.0800692	0.108325	0.0131962	0.999871	2.08459e-05	0.328624	0.0203455	0.273134	0.0206385
feature_2219	0.118792	0.0552203	0.999851	5.61354e-05	0.335734	0.0871383	0.277412	0.0719674	0.116462	0.0136702	0.999862	1.3932e-05	0.340801	0.0199002	0.274937	0.0178312
feature_6047	0.118892	0.0189439	0.999844	2.91241e-05	0.343927	0.0275277	0.279365	0.0190115	0.114094	0.00469584	0.999865	5.3055e-06	0.337721	0.00698329	0.273366	0.00470511
feature_5703	0.118967	0.044554	0.99984	7.85644e-05	0.33995	0.0652026	0.282721	0.0620402	0.108257	0.0107371	0.999871	1.79126e-05	0.328698	0.016386	0.270301	0.0145256
feature_5053	0.119	0.0319915	0.999847	2.91852e-05	0.342518	0.0458476	0.269455	0.0403484	0.114219	0.00780096	0.999865	9.9624e-06	0.337803	0.0116089	0.267425	0.0107595
feature_5854	0.119105	0.0519292	0.999838	9.20543e-05	0.338657	0.0743005	0.286554	0.0761337	0.109306	0.0124832	0.99987	2.02433e-05	0.330171	0.0191473	0.274935	0.0190974
feature_5837	0.119133	0.0310628	0.999845	4.01429e-05	0.342469	0.0480637	0.291338	0.0430047	0.114243	0.00744511	0.999865	6.14419e-06	0.337858	0.0108874	0.285623	0.0102962
feature_4892	0.119165	0.0212531	0.999842	3.88262e-05	0.344199	0.0294162	0.278031	0.0128816	0.110811	0.00455432	0.999869	6.16675e-06	0.332825	0.00692497	0.27162	0.00283159
feature_5994	0.119288	0.0344474	0.999843	5.0572e-05	0.342275	0.0516679	0.283549	0.0593221	0.116751	0.00852288	0.999862	9.65233e-06	0.341508	0.0124399	0.282982	0.0150071
feature_5940	0.119477	0.0514912	0.999838	9.09166e-05	0.339349	0.0734795	0.286835	0.0715276	0.10971	0.0124336	0.999869	2.03971e-05	0.330789	0.0190079	0.274452	0.01817
feature_5757	0.119481	0.0340594	0.999844	4.58455e-05	0.342549	0.0517292	0.286346	0.0489967	0.114089	0.00804448	0.999865	7.19527e-06	0.337605	0.0118278	0.280381	0.0116129
feature_5773	0.119656	0.0535671	0.999837	9.42108e-05	0.338938	0.0772735	0.286739	0.0784079	0.109405	0.0129013	0.99987	2.05284e-05	0.330291	0.0197681	0.274821	0.0204016
feature_5702	0.119834	0.048365	0.999839	8.43413e-05	0.340369	0.0705599	0.283928	0.0664423	0.108814	0.0116474	0.999871	1.89702e-05	0.329487	0.0177571	0.271477	0.0156791
feature_5025	0.120047	0.0451994	0.999838	6.73334e-05	0.34116	0.0676085	0.295431	0.0653031	0.10564	0.00983489	0.999875	1.27256e-05	0.324742	0.0150986	0.275549	0.0161046
feature_5065	0.120138	0.0360966	0.999844	4.46951e-05	0.343149	0.0546181	0.276035	0.0412011	0.112736	0.00882584	0.999866	1.29311e-05	0.335559	0.0130667	0.268755	0.0104463
feature_6048	0.120162	0.0210518	0.999842	3.21969e-05	0.345582	0.0303037	0.281301	0.0225138	0.115408	0.00519606	0.999863	5.63926e-06	0.339647	0.0076928	0.275421	0.00553117
feature_6030	0.120168	0.0428112	0.999838	7.69856e-05	0.342289	0.0613032	0.284918	0.0666268	0.110814	0.0105758	0.999868	1.84246e-05	0.33258	0.0159953	0.273489	0.0141694
feature_5916	0.120174	0.0321771	0.999844	4.19371e-05	0.343609	0.0513202	0.292482	0.0459961	0.116277	0.00780523	0.999862	5.91995e-06	0.340846	0.0112345	0.289108	0.010515
feature_5838	0.120287	0.0287652	0.999843	3.7318e-05	0.344635	0.0435035	0.293724	0.040439	0.115019	0.00688864	0.999864	6.14258e-06	0.339025	0.0100699	0.287582	0.00978074
feature_5758	0.120357	0.0316237	0.999843	4.30825e-05	0.344371	0.0469841	0.288303	0.0457628	0.114632	0.00745473	0.999864	7.18783e-06	0.338431	0.0109671	0.28172	0.0109962
feature_5853	0.120389	0.0503184	0.999837	8.97927e-05	0.340965	0.071868	0.28759	0.0744568	0.110587	0.0120947	0.999868	1.98279e-05	0.332138	0.0184146	0.276043	0.0184813
feature_5772	0.120625	0.0516527	0.999836	9.14739e-05	0.340846	0.074572	0.288582	0.075319	0.11045	0.0124485	0.999869	2.00203e-05	0.331908	0.0189479	0.27622	0.019299
feature_5666	0.120666	0.0389831	0.999841	5.68558e-05	0.343364	0.0588128	0.29318	0.0486604	0.115142	0.00934632	0.999864	1.05331e-05	0.339105	0.0136974	0.287797	0.0126991
feature_5667	0.120706	0.0397919	0.999841	5.74297e-05	0.343109	0.0610536	0.293137	0.0519183	0.115229	0.00950758	0.999864	1.01387e-05	0.339226	0.0138777	0.287996	0.0132205
feature_5665	0.120717	0.0385076	0.99984	5.6763e-05	0.343652	0.0572377	0.292709	0.045905	0.115141	0.00926629	0.999864	1.10269e-05	0.339106	0.0136288	0.287315	0.0121499
feature_5052	0.12072	0.0298008	0.999844	2.82119e-05	0.345365	0.0424756	0.27334	0.0401571	0.115995	0.0072842	0.999863	9.67313e-06	0.340444	0.0107461	0.271222	0.0106081
feature_5701	0.12074	0.0516244	0.999837	8.93644e-05	0.340926	0.0750769	0.284676	0.071391	0.109455	0.0124287	0.99987	1.98824e-05	0.330407	0.0189206	0.272189	0.016422
feature_5995	0.120834	0.0335882	0.999841	4.89076e-05	0.344646	0.0506581	0.286649	0.057235	0.118091	0.00828532	0.99986	8.90471e-06	0.343476	0.0119878	0.286129	0.014584
feature_5668	0.120838	0.0408201	0.999841	5.83444e-05	0.342919	0.0636793	0.293303	0.0552927	0.115398	0.00972315	0.999863	9.8428e-06	0.339467	0.0141348	0.288563	0.0138096
feature_5664	0.120856	0.0384476	0.999839	5.724e-05	0.343947	0.0565303	0.293278	0.0436854	0.115227	0.00928636	0.999864	1.16108e-05	0.339229	0.013695	0.28674	0.0115173
feature_5669	0.121061	0.0419381	0.999842	5.94286e-05	0.342836	0.0663704	0.293269	0.0582773	0.115644	0.00996197	0.999863	9.63401e-06	0.33982	0.0144279	0.289046	0.0142843
feature_5663	0.121078	0.0388404	0.999838	5.83109e-05	0.344236	0.0567807	0.293322	0.0425122	0.115397	0.0094142	0.999863	1.22672e-05	0.339473	0.0139043	0.285773	0.0114285
feature_5759	0.121172	0.029098	0.999842	4.06934e-05	0.346018	0.0424821	0.290728	0.0418202	0.11509	0.00684905	0.999864	7.36201e-06	0.339129	0.0100786	0.283746	0.0099363
feature_5939	0.121361	0.0519318	0.999835	9.18252e-05	0.342093	0.0735985	0.289216	0.0717486	0.111374	0.0125241	0.999867	2.05656e-05	0.333295	0.0189988	0.276764	0.0186426
feature_5839	0.121366	0.0263082	0.999842	3.48005e-05	0.346629	0.0389547	0.295525	0.0379747	0.115702	0.00629553	0.999863	6.32975e-06	0.34005	0.00920233	0.28867	0.00931293
feature_5670	0.121372	0.0430155	0.999842	6.0502e-05	0.342906	0.068805	0.292886	0.0602242	0.115961	0.0101925	0.999863	9.49223e-06	0.340276	0.0147146	0.289152	0.0147387
feature_5662	0.121375	0.0396734	0.999837	5.99348e-05	0.344511	0.0579564	0.292974	0.0434117	0.115648	0.00964543	0.999863	1.29734e-05	0.339832	0.0142488	0.285184	0.0120116
feature_6049	0.121423	0.0229967	0.99984	3.52468e-05	0.347223	0.0327706	0.282804	0.0258266	0.116698	0.00566928	0.999862	6.09993e-06	0.341529	0.00835914	0.276995	0.00643344
feature_5771	0.12149	0.0491376	0.999835	8.77707e-05	0.342695	0.0711515	0.290728	0.071644	0.111443	0.0118509	0.999867	1.93331e-05	0.333446	0.0179125	0.277796	0.0177429
feature_5852	0.121555	0.0481072	0.999835	8.65737e-05	0.343188	0.0687169	0.288445	0.0715334	0.111802	0.0115627	0.999867	1.9236e-05	0.334003	0.0174721	0.277269	0.0169661
feature_5700	0.121673	0.0542702	0.999836	9.35157e-05	0.341643	0.0786854	0.285736	0.0751912	0.110172	0.0130661	0.999869	2.06303e-05	0.331446	0.0198516	0.272959	0.0176777
feature_5661	0.12174	0.0408902	0.999836	6.20184e-05	0.344772	0.0599216	0.292682	0.0466429	0.115975	0.00996511	0.999863	1.37042e-05	0.340297	0.0147071	0.284828	0.0125109
[truncated: 9,531 more rows]

## Sheet: Si_TE single predictor results
	mse		r2		rmse		mae		mse.train		r2.train		rmse.train		mae.train
	mean	std	mean	std	mean	std	mean	std	mean	std	mean	std	mean	std	mean	std
[truncated: 10,001 more rows]

## Sheet: Si_TM single predictor results
	mse		r2		rmse		mae		mse.train		r2.train		rmse.train		mae.train
[truncated: 10,002 more rows]
