# Supplementary material for: Accuracy Enhancement in Refractive Index Sensing via Full-Spectrum Machine Learning Modeling
Source: Biosensors (Basel). 2025 Sep 5;15(9):582. doi: 10.3390/bios15090582 (PMC12467005; doi:10.3390/bios15090582)
Supplement: Supplementary file 1 [file biosensors-15-00582-s001.zip › suppl_table3_sorted.xlsx]

## Sheet: Ti_TM
nPCs	mse_mean	mse_std	r2_mean	r2_std	rmse_mean	rmse_std	mae_mean	mae_std
35	5.48873e-05	3.72109e-05	1	5.42602e-08	0.00708776	0.00241115	0.00555274	0.001487
36	5.62277e-05	3.63286e-05	1	5.30573e-08	0.00719712	0.00235299	0.00564133	0.00146265
37	5.6549e-05	3.54635e-05	1	5.23796e-08	0.00723039	0.00231044	0.00564828	0.00145133
38	5.66268e-05	3.57784e-05	1	5.30259e-08	0.00722462	0.00235364	0.00565467	0.0015094
39	5.71789e-05	3.58115e-05	1	5.31892e-08	0.00726484	0.00234546	0.0056131	0.00149749
41	5.71803e-05	3.7638e-05	1	5.59137e-08	0.00722098	0.00250943	0.00555922	0.00162108
34	5.77564e-05	3.62809e-05	1	5.34219e-08	0.00730946	0.002326	0.00562807	0.00141976
42	5.78791e-05	4.1064e-05	1	5.93318e-08	0.00723189	0.00264075	0.00548103	0.00157702
40	5.8253e-05	3.77868e-05	1	5.59775e-08	0.00731026	0.00245282	0.0056483	0.00155538
33	5.92314e-05	3.6721e-05	1	5.4349e-08	0.00739327	0.00239031	0.00558083	0.00145248
73	6.00287e-05	2.41607e-05	1	3.73895e-08	0.00761036	0.0016245	0.00623723	0.00125707
77	6.13534e-05	2.46361e-05	1	4.07295e-08	0.00769196	0.00165344	0.0061696	0.00133561
74	6.26024e-05	3.02406e-05	1	4.48212e-08	0.00771537	0.00196073	0.00619958	0.0015335
72	6.26524e-05	2.60825e-05	1	4.20091e-08	0.00776793	0.00169989	0.00613404	0.00112469
43	6.32934e-05	4.147e-05	1	6.16952e-08	0.00757974	0.00270206	0.00560377	0.00162981
32	6.35946e-05	4.0786e-05	1	6.18127e-08	0.00761582	0.00264431	0.00577884	0.00158782
78	6.42368e-05	2.69031e-05	1	4.33705e-08	0.00785595	0.00177516	0.00639056	0.00156026
29	6.42898e-05	3.30939e-05	1	4.30747e-08	0.0077936	0.00210641	0.00607129	0.00137742
71	6.57862e-05	3.17071e-05	1	5.18573e-08	0.00790231	0.0020432	0.00617348	0.00128315
79	6.5998e-05	2.40917e-05	1	3.98407e-08	0.0080071	0.00153478	0.00664393	0.00136626
80	6.62331e-05	2.19915e-05	1	3.97424e-08	0.00804108	0.00140272	0.00656453	0.000985097
31	6.6302e-05	3.58369e-05	1	5.62803e-08	0.00786026	0.00237652	0.00598959	0.00139751
25	6.64702e-05	3.10687e-05	1	4.305e-08	0.00795883	0.00197713	0.00630008	0.00117827
69	6.67643e-05	3.3826e-05	1	5.38654e-08	0.00795821	0.00207099	0.00616901	0.00117622
26	6.68127e-05	3.15326e-05	1	4.25999e-08	0.00797144	0.00202136	0.00632067	0.00124563
30	6.68858e-05	3.7436e-05	1	5.68469e-08	0.00785791	0.00253452	0.00599041	0.00154225
68	6.70738e-05	3.1729e-05	1	5.14404e-08	0.00800561	0.00193135	0.00622105	0.0010459
76	6.71699e-05	3.51077e-05	1	5.47556e-08	0.00793927	0.0022743	0.00630694	0.00178549
70	6.77993e-05	3.45232e-05	1	5.42799e-08	0.00800192	0.00217039	0.00622083	0.00133881
75	6.78373e-05	3.30415e-05	1	5.29216e-08	0.00801248	0.00213232	0.00637944	0.00164967
27	6.79096e-05	3.14846e-05	1	4.30933e-08	0.00804028	0.00201975	0.00625037	0.00122481
50	6.9737e-05	4.12931e-05	1	6.16732e-08	0.00806088	0.00243906	0.00603242	0.00124921
49	6.9998e-05	4.20544e-05	1	6.30495e-08	0.00806397	0.00249259	0.00592659	0.00131831
28	7.02315e-05	3.60492e-05	1	4.89506e-08	0.00814031	0.00222679	0.00623326	0.00142103
52	7.21319e-05	4.09477e-05	1	6.17631e-08	0.00821945	0.00239075	0.00615524	0.00123022
24	7.24492e-05	3.79212e-05	1	5.20926e-08	0.008274	0.00223328	0.00623868	0.00129491
51	7.25033e-05	4.33942e-05	1	6.49022e-08	0.0082067	0.00253805	0.00615396	0.00132476
53	7.42644e-05	4.87943e-05	1	7.11403e-08	0.00825241	0.00277537	0.00607511	0.0014878
64	7.46398e-05	3.84054e-05	1	5.85855e-08	0.00841866	0.00216968	0.006438	0.00112204
46	7.47932e-05	5.9564e-05	1	9.31892e-08	0.00807737	0.00345495	0.00579197	0.0019753
54	7.4963e-05	5.07974e-05	1	7.2612e-08	0.00829144	0.00278724	0.00610994	0.0014805
47	7.55303e-05	5.65526e-05	1	8.856e-08	0.00819229	0.00324359	0.00600048	0.0017636
48	7.6059e-05	5.15459e-05	1	8.16538e-08	0.00831893	0.00292712	0.0061195	0.00151292
63	7.66596e-05	4.47536e-05	1	6.5987e-08	0.00845022	0.00256254	0.00625575	0.00140546
67	7.68243e-05	4.33127e-05	1	6.75297e-08	0.0084903	0.00243388	0.00638108	0.001254
44	7.71065e-05	5.70555e-05	1	9.06836e-08	0.00825406	0.00334979	0.00596257	0.0018455
45	7.79193e-05	5.63427e-05	1	8.89531e-08	0.00831573	0.00331057	0.00596725	0.00195763
23	7.80933e-05	5.10251e-05	1	6.8695e-08	0.00848028	0.00277897	0.0062729	0.00163216
65	7.85081e-05	3.36017e-05	1	5.27836e-08	0.00870725	0.00183439	0.00671616	0.000823305
55	8.04914e-05	4.98918e-05	1	7.31465e-08	0.00863395	0.00272633	0.00637581	0.00129064
62	8.29555e-05	5.867e-05	1	8.28153e-08	0.00867317	0.0031088	0.00641453	0.00150118
56	8.31909e-05	5.48194e-05	1	7.95751e-08	0.00873325	0.00294137	0.00642815	0.00134032
66	8.33517e-05	4.28814e-05	1	6.66399e-08	0.00890142	0.00226837	0.00680412	0.000956129
60	8.39966e-05	5.68872e-05	1	8.34274e-08	0.00875821	0.00301877	0.00641654	0.0013192
61	8.44942e-05	5.61117e-05	1	8.24633e-08	0.00879379	0.00299239	0.00647235	0.0013301
58	8.51817e-05	5.82326e-05	1	8.43586e-08	0.00879888	0.00311476	0.00654067	0.00147109
57	8.52288e-05	5.67289e-05	1	8.17277e-08	0.00881833	0.00305488	0.00653434	0.00150497
59	8.55117e-05	5.62029e-05	1	8.21931e-08	0.00884625	0.00301156	0.00653833	0.00139326
21	9.05028e-05	4.10307e-05	1	6.22275e-08	0.00933808	0.00203192	0.00675994	0.00147301
22	9.4821e-05	3.99651e-05	1	5.85177e-08	0.00958748	0.00190437	0.00703819	0.00128393
20	9.61359e-05	4.54768e-05	1	6.77044e-08	0.00961101	0.00216922	0.00714663	0.0018074
19	0.000138533	6.73228e-05	1	9.48181e-08	0.0115465	0.00255205	0.00889976	0.00130568
18	0.00014045	6.75654e-05	1	9.67831e-08	0.0116267	0.00256644	0.00908617	0.00134374
17	0.000208315	0.000126449	1	1.75409e-07	0.0140185	0.00384017	0.0104441	0.00139105
16	0.000252783	0.000126824	1	1.78262e-07	0.0155158	0.00387993	0.0113376	0.00178113
14	0.000441234	0.000293478	0.999999	4.01783e-07	0.0202827	0.00610809	0.0152646	0.00363049
15	0.000445918	0.000243238	0.999999	3.36704e-07	0.0205984	0.0051992	0.0149853	0.00366228
13	0.00047955	0.000276353	0.999999	3.93152e-07	0.021294	0.00571336	0.0162541	0.00300703
12	0.000486975	0.000265288	0.999999	3.76821e-07	0.0215253	0.00543558	0.0161495	0.00284051
11	0.000490604	0.000268489	0.999999	3.80791e-07	0.021605	0.00545757	0.0163389	0.00286964
10	0.00063964	0.000353775	0.999999	4.89987e-07	0.0246497	0.00632775	0.0189339	0.0023489
9	0.000987693	0.000376744	0.999999	5.60368e-07	0.0309942	0.00581541	0.0248833	0.00353355
8	0.00307843	0.00185568	0.999996	2.53533e-06	0.0533743	0.0169416	0.0399997	0.0104704
7	0.00324099	0.00198668	0.999996	2.71249e-06	0.0547014	0.0176332	0.0418442	0.0108975
6	0.00332214	0.00236125	0.999996	3.20423e-06	0.0548944	0.0196452	0.0415881	0.0115087
5	0.00547208	0.00442074	0.999993	5.97481e-06	0.0699867	0.0267849	0.0538656	0.015844
4	0.00555431	0.00438969	0.999993	5.93479e-06	0.070736	0.0262375	0.0538164	0.0154872
3	0.0114639	0.00607813	0.999985	8.58721e-06	0.104122	0.0278974	0.0803546	0.0156797
2	0.200951	0.0431195	0.999731	8.11062e-05	0.446202	0.0481441	0.387697	0.0426655
1	0.59886	0.385585	0.99919	0.000567706	0.746928	0.22627	0.633092	0.188405

## Sheet: Ti_TE
nPCs	mse_mean	mse_std	r2_mean	r2_std	rmse_mean	rmse_std	mae_mean	mae_std
77	9.53263e-05	5.62419e-05	1	9.07931e-08	0.00942086	0.00286657	0.00706735	0.00183477
75	9.68837e-05	5.84374e-05	1	9.55003e-08	0.00948421	0.00294396	0.00714474	0.00193766
76	9.70268e-05	5.75208e-05	1	9.356e-08	0.00949983	0.00291118	0.00713608	0.00189507
71	9.81789e-05	5.30187e-05	1	8.98296e-08	0.00961961	0.00265566	0.0073686	0.00173251
74	9.89288e-05	5.75316e-05	1	9.4479e-08	0.00960271	0.00289755	0.00722332	0.00194605
70	9.91946e-05	5.41695e-05	1	9.22759e-08	0.00965247	0.00274419	0.00746955	0.00177071
73	9.95947e-05	5.75276e-05	1	9.46619e-08	0.00964221	0.00287716	0.00720627	0.00194687
72	9.96605e-05	5.7113e-05	1	9.46309e-08	0.00964847	0.00286521	0.00736001	0.00194027
69	0.000100407	5.58109e-05	1	9.49292e-08	0.00969748	0.00282077	0.00743704	0.00172633
78	0.000100514	6.00067e-05	1	9.59094e-08	0.00967124	0.00295401	0.00721835	0.00172497
68	0.000102855	6.29495e-05	1	1.05661e-07	0.00974705	0.0031324	0.00740553	0.00189789
66	0.000103241	6.09874e-05	1	1.00769e-07	0.00979403	0.0030244	0.00733887	0.00182765
80	0.000104882	6.40125e-05	1	1.0199e-07	0.00986664	0.00306835	0.00720997	0.00164489
67	0.000105557	6.6064e-05	1	1.09494e-07	0.00985284	0.00325542	0.00733838	0.00192445
79	0.000105961	6.46785e-05	1	1.02057e-07	0.0099148	0.00309392	0.00732383	0.00176247
55	0.00011374	8.25061e-05	1	1.35301e-07	0.0100994	0.00383123	0.00713612	0.00203619
57	0.000115684	8.39656e-05	1	1.37072e-07	0.0101768	0.00389181	0.00736668	0.00218622
56	0.000116226	8.39877e-05	1	1.36879e-07	0.0102057	0.00388402	0.007284	0.00224983
61	0.000117501	8.5106e-05	1	1.41732e-07	0.0102851	0.00382714	0.0074736	0.00205562
58	0.00011882	8.39535e-05	1	1.3838e-07	0.0103642	0.00377534	0.00746132	0.00195265
62	0.00011928	8.4648e-05	1	1.4146e-07	0.0103824	0.00378887	0.00759267	0.001977
54	0.000119303	8.60786e-05	1	1.40779e-07	0.010339	0.00393841	0.00722934	0.00201659
65	0.000120462	8.01529e-05	1	1.34937e-07	0.010489	0.00361291	0.0078274	0.00209424
64	0.000120463	8.08669e-05	1	1.35787e-07	0.0104805	0.00364384	0.00774851	0.00200633
60	0.000120498	8.48267e-05	1	1.40484e-07	0.0104353	0.00380831	0.0075585	0.00212771
63	0.000121756	8.3348e-05	1	1.39975e-07	0.010527	0.0036978	0.00769012	0.002101
59	0.000121977	8.44732e-05	1	1.40055e-07	0.01052	0.00375954	0.0076006	0.0020927
47	0.000122771	8.64044e-05	1	1.43692e-07	0.0105436	0.00380854	0.00737575	0.0016644
48	0.000123739	8.57533e-05	1	1.42899e-07	0.0106006	0.0037692	0.00744785	0.00164694
53	0.000124422	9.17383e-05	1	1.49213e-07	0.0105297	0.00411521	0.0072579	0.0020142
52	0.000124624	8.60871e-05	1	1.40774e-07	0.0106237	0.00383403	0.00741602	0.0017881
51	0.000127483	8.69044e-05	1	1.42208e-07	0.0107586	0.00383005	0.00755735	0.00177345
46	0.00012887	0.000103995	1	1.71976e-07	0.0106543	0.00438123	0.00719232	0.00168066
50	0.000129009	8.56244e-05	1	1.40954e-07	0.010846	0.00377033	0.00753237	0.00174317
49	0.000129019	8.78097e-05	1	1.44617e-07	0.0108306	0.00382686	0.00751185	0.00175106
45	0.000141952	0.000124457	1	2.06097e-07	0.0110897	0.00486981	0.0074138	0.00183723
44	0.000159936	0.000154166	1	2.53257e-07	0.0115949	0.00564527	0.00769573	0.00225798
43	0.000160732	0.000153728	1	2.52721e-07	0.0116399	0.00561749	0.00771087	0.00225227
42	0.000163238	0.000161657	1	2.65275e-07	0.0116618	0.00583519	0.00757066	0.00243726
40	0.000163782	0.000160588	1	2.63855e-07	0.0116889	0.00582584	0.00765885	0.00238962
41	0.000164408	0.00016354	1	2.68325e-07	0.0116805	0.00591336	0.00766158	0.00239553
37	0.000170111	0.000175413	1	2.87487e-07	0.0117969	0.0062194	0.00746623	0.00214484
36	0.000171188	0.000173761	1	2.85161e-07	0.0118905	0.00610383	0.00755498	0.00206679
39	0.000171409	0.000173085	1	2.84366e-07	0.0119018	0.00609875	0.00759885	0.00217793
35	0.000172423	0.000173394	1	2.8466e-07	0.0119593	0.00606207	0.00764845	0.00208536
34	0.000172845	0.000173247	1	2.84033e-07	0.0119633	0.00609541	0.00772852	0.00208083
28	0.000172872	0.000175646	1	2.86727e-07	0.0118992	0.00625312	0.00770432	0.00205894
27	0.000173362	0.000176439	1	2.88033e-07	0.0119153	0.00626372	0.00772089	0.00205834
26	0.000174223	0.000175495	1	2.86526e-07	0.0119702	0.00621878	0.00778416	0.00199866
33	0.000175674	0.000173998	1	2.85093e-07	0.0120734	0.00611438	0.00793402	0.00185915
32	0.000175776	0.000174826	1	2.86355e-07	0.0120719	0.00612827	0.00792257	0.00197366
29	0.000175779	0.000172977	1	2.83397e-07	0.0120912	0.00608094	0.00791962	0.00205441
30	0.000176508	0.000173174	1	2.83479e-07	0.0121167	0.00609241	0.00786839	0.0021013
38	0.000177262	0.000179591	1	2.94127e-07	0.0120725	0.00627649	0.00767984	0.00226506
31	0.000178904	0.000176243	1	2.88747e-07	0.0121973	0.0061371	0.00798801	0.00199634
25	0.000185394	0.000188361	1	3.0805e-07	0.0123532	0.00640234	0.00795252	0.00197755
24	0.000189625	0.000194683	1	3.1755e-07	0.0124466	0.00658671	0.00791853	0.00212612
23	0.000191049	0.000195084	1	3.17914e-07	0.0124947	0.00660791	0.00790337	0.00216372
22	0.000197877	0.000207469	1	3.37094e-07	0.0126242	0.00693777	0.0078732	0.00225994
21	0.000206105	0.000226549	1	3.67512e-07	0.0127602	0.00735539	0.00799638	0.00231886
20	0.000211061	0.00024287	1	3.9334e-07	0.0127611	0.00776338	0.00809225	0.00261034
19	0.000211188	0.000249861	1	4.0569e-07	0.0127277	0.00784172	0.00811393	0.00270348
18	0.000215549	0.000257429	1	4.18425e-07	0.0128617	0.00791574	0.00817289	0.0025968
17	0.00021867	0.000251374	1	4.08634e-07	0.0130604	0.00775374	0.00832229	0.0027315
16	0.000314067	0.000325621	1	5.22176e-07	0.0157931	0.00898913	0.0108971	0.00473995
15	0.000417821	0.000470035	0.999999	7.63839e-07	0.017874	0.0110873	0.0116204	0.00510757
14	0.000425926	0.000463825	0.999999	7.57184e-07	0.0183212	0.010622	0.0122633	0.00420713
13	0.000470435	0.000532037	0.999999	8.69956e-07	0.0192392	0.0111965	0.0126919	0.00418686
12	0.000497788	0.000533329	0.999999	8.79417e-07	0.0201472	0.0107166	0.0131759	0.00392569
11	0.000528234	0.000584673	0.999999	9.63267e-07	0.0206817	0.0112083	0.0133802	0.00394479
10	0.000594877	0.000709284	0.999999	1.16566e-06	0.0217253	0.012394	0.0133375	0.00383022
9	0.000625556	0.000703235	0.999999	1.15761e-06	0.0224565	0.0123116	0.0141213	0.00420355
8	0.000828473	0.000768657	0.999999	1.22846e-06	0.0260645	0.0136527	0.0160702	0.00630647
7	0.000892388	0.00084327	0.999999	1.3163e-06	0.0267871	0.0147834	0.0158744	0.00671358
6	0.00108039	0.0011147	0.999998	1.75923e-06	0.0288297	0.0176508	0.0164414	0.00833978
5	0.00122706	0.00127885	0.999998	2.02213e-06	0.0304667	0.0193276	0.0181007	0.0092647
4	0.00315331	0.00219602	0.999996	3.60086e-06	0.0534598	0.0192145	0.0412405	0.0106214
3	0.00459687	0.00370583	0.999993	5.97107e-06	0.0633243	0.0270857	0.043554	0.0168005
2	0.063789	0.0231934	0.999913	4.18977e-05	0.249307	0.045208	0.212183	0.0256884
1	0.225298	0.160591	0.999692	0.00023702	0.453961	0.15499	0.375747	0.116017

## Sheet: Si_TE
nPCs	mse_mean	mse_std	r2_mean	r2_std	rmse_mean	rmse_std	mae_mean	mae_std
80	0.024732	0.00996852	0.999966	1.83357e-05	0.154738	0.031389	0.125747	0.0288492
79	0.0250303	0.0101789	0.999966	1.8686e-05	0.155619	0.0318761	0.126629	0.0295081
78	0.0251208	0.0104902	0.999966	1.9275e-05	0.155806	0.032504	0.126668	0.0296635
77	0.0254008	0.0109975	0.999965	2.0172e-05	0.156554	0.0333847	0.127475	0.0299642
74	0.0257081	0.0119503	0.999965	2.16766e-05	0.157216	0.0351976	0.128289	0.0315172
76	0.0260609	0.011879	0.999964	2.15104e-05	0.158304	0.035367	0.128934	0.0312847
75	0.0262271	0.0116482	0.999964	2.12623e-05	0.159007	0.0343504	0.129917	0.0311123
73	0.0273333	0.0161281	0.999962	2.83463e-05	0.16044	0.0446117	0.13057	0.040157
72	0.0280543	0.0182955	0.999961	3.1736e-05	0.161489	0.0496934	0.131205	0.0436985
71	0.029023	0.0183635	0.99996	3.19502e-05	0.164529	0.0494118	0.134132	0.0438562
69	0.0290682	0.0184874	0.99996	3.21123e-05	0.164547	0.0499068	0.134008	0.0431704
70	0.0290908	0.0185523	0.99996	3.22166e-05	0.164584	0.0500369	0.134166	0.0440523
68	0.0299702	0.0180404	0.999959	3.12779e-05	0.167496	0.0489279	0.136797	0.0413864
67	0.0309306	0.0181394	0.999958	3.14167e-05	0.170454	0.0484269	0.13921	0.0406447
66	0.0310922	0.0181113	0.999957	3.12312e-05	0.170892	0.0485797	0.139296	0.0404572
65	0.0322843	0.018291	0.999956	3.10416e-05	0.174229	0.0490995	0.140626	0.0391287
64	0.0327387	0.0181283	0.999956	3.10118e-05	0.175778	0.0479693	0.142443	0.0392619
63	0.0335222	0.0178568	0.999955	3.05468e-05	0.178096	0.0474881	0.144758	0.0384802
62	0.0339445	0.0177911	0.999954	3.04433e-05	0.179362	0.0470858	0.145647	0.0374085
61	0.0354738	0.0191642	0.999952	3.29508e-05	0.183088	0.0494059	0.149184	0.0386748
60	0.0364988	0.0176179	0.99995	3.09305e-05	0.186742	0.0450871	0.152337	0.0359674
59	0.0366986	0.0169623	0.99995	2.96488e-05	0.187473	0.0440509	0.152188	0.0346155
58	0.0368585	0.0169275	0.99995	2.93829e-05	0.18793	0.0438864	0.15212	0.0344987
57	0.0368607	0.0174896	0.99995	3.01432e-05	0.187631	0.0454852	0.151945	0.0341498
54	0.0374591	0.0197158	0.999949	3.36862e-05	0.187757	0.0525177	0.152346	0.0408541
53	0.037728	0.0216018	0.999949	3.66372e-05	0.18767	0.0559928	0.151425	0.0413245
55	0.0382184	0.018923	0.999948	3.2993e-05	0.190702	0.048103	0.155803	0.0377659
56	0.0384628	0.0179922	0.999948	3.15215e-05	0.191708	0.0462445	0.157017	0.0362072
52	0.0393213	0.0213166	0.999946	3.63336e-05	0.191934	0.0557089	0.156515	0.0422012
51	0.0399972	0.0232118	0.999945	3.95928e-05	0.192721	0.0597473	0.156348	0.0480096
37	0.0412195	0.0262844	0.999943	4.46047e-05	0.193526	0.0686207	0.156124	0.0586886
34	0.0412853	0.0302977	0.999942	5.14126e-05	0.192622	0.0723031	0.150318	0.059585
50	0.0414262	0.0242901	0.999943	4.12759e-05	0.195467	0.0634323	0.159118	0.0519959
33	0.04145	0.028857	0.999942	4.93464e-05	0.194302	0.0679768	0.150698	0.0564369
49	0.0418902	0.023475	0.999943	4.01997e-05	0.197521	0.0599546	0.160745	0.0485032
35	0.041895	0.0306852	0.999941	5.2068e-05	0.194036	0.0728429	0.151036	0.0581852
32	0.0423112	0.0280778	0.999941	4.80257e-05	0.196673	0.067369	0.151328	0.0548965
36	0.0427091	0.0314175	0.99994	5.30392e-05	0.194938	0.0767169	0.153577	0.0604822
38	0.0427223	0.0247236	0.999941	4.25797e-05	0.199127	0.0619535	0.161514	0.0520656
31	0.0439593	0.0283271	0.999939	4.80719e-05	0.200258	0.0694255	0.153119	0.0552313
39	0.0444104	0.0249577	0.999939	4.30122e-05	0.203319	0.0619663	0.164591	0.0519856
30	0.0451466	0.0292384	0.999938	4.94035e-05	0.202536	0.0718131	0.154213	0.0563154
40	0.0452263	0.0250506	0.999938	4.28624e-05	0.205047	0.0630669	0.1636	0.0542057
29	0.0453948	0.0293914	0.999937	4.96275e-05	0.202831	0.0729243	0.154529	0.0576077
27	0.0455105	0.0329207	0.999936	5.52492e-05	0.201859	0.0771627	0.154158	0.0595854
28	0.046283	0.0304672	0.999936	5.12804e-05	0.204721	0.0739293	0.156703	0.0591194
41	0.0463155	0.0250903	0.999936	4.28895e-05	0.207708	0.0629757	0.164556	0.0532576
25	0.0465257	0.030583	0.999935	5.23428e-05	0.206654	0.0690993	0.159735	0.0541543
45	0.0471608	0.0231476	0.999936	3.93471e-05	0.210497	0.0597047	0.168175	0.0511998
26	0.047233	0.030639	0.999934	5.24492e-05	0.208316	0.0692591	0.160256	0.0545541
47	0.0472982	0.0224272	0.999936	3.84909e-05	0.211401	0.0570927	0.169469	0.046428
44	0.047474	0.0237648	0.999935	3.99407e-05	0.210708	0.0620108	0.167125	0.0547733
46	0.0475296	0.0224949	0.999935	3.8865e-05	0.212142	0.056187	0.170408	0.0459429
48	0.0477406	0.0231732	0.999935	3.98674e-05	0.212163	0.0583914	0.170886	0.0479288
43	0.0479204	0.0243767	0.999935	4.13189e-05	0.211735	0.0621355	0.169292	0.0527115
42	0.0482242	0.0251013	0.999934	4.26047e-05	0.212194	0.0632239	0.169253	0.0529489
24	0.0496966	0.0329649	0.999931	5.62554e-05	0.213421	0.0720077	0.164006	0.0537654
20	0.0518153	0.0268601	0.999929	4.76436e-05	0.221928	0.0566059	0.169456	0.0417289
23	0.0524646	0.0306025	0.999927	5.32074e-05	0.221726	0.0642476	0.171847	0.0470846
22	0.0524671	0.0283126	0.999928	4.99324e-05	0.222897	0.0589922	0.17184	0.0413454
21	0.0528551	0.0282809	0.999927	5.00959e-05	0.22386	0.0585413	0.172348	0.0402271
19	0.053229	0.0239957	0.999927	4.38962e-05	0.226335	0.0500206	0.173976	0.0364756
17	0.0553976	0.0315257	0.999923	5.50953e-05	0.228261	0.0641708	0.178881	0.044412
18	0.0588007	0.0308444	0.999919	5.48864e-05	0.236326	0.0607296	0.18157	0.0442758
16	0.0596269	0.030125	0.999917	5.41432e-05	0.238581	0.0581598	0.187425	0.0364886
14	0.064515	0.033296	0.99991	5.92339e-05	0.247798	0.0623622	0.194613	0.0413005
15	0.0651555	0.0344498	0.999909	6.07884e-05	0.248672	0.0644005	0.192953	0.0410398
13	0.0666836	0.0300381	0.999908	5.48284e-05	0.253393	0.05563	0.198908	0.0360679
12	0.0770706	0.0277904	0.999894	5.16527e-05	0.273814	0.0511925	0.201584	0.039542
10	0.0783759	0.0318162	0.999892	5.86318e-05	0.275309	0.0568008	0.206016	0.0451345
11	0.0801225	0.0296661	0.99989	5.54954e-05	0.279072	0.0529276	0.206361	0.0408327
9	0.0805643	0.032312	0.999889	5.86365e-05	0.279019	0.058233	0.206515	0.043954
8	0.0876877	0.0251347	0.999881	5.03085e-05	0.293637	0.0427945	0.212959	0.0459751
7	0.121547	0.0343106	0.999837	6.23364e-05	0.345751	0.0500388	0.245047	0.0620007
6	0.259701	0.0458075	0.999651	9.9418e-05	0.507884	0.0468267	0.348015	0.0522402
5	0.260145	0.0532195	0.999649	0.000106638	0.507669	0.0549642	0.344515	0.0537822
4	0.401018	0.126487	0.999453	0.000233204	0.626496	0.103201	0.471653	0.0808729
3	0.610093	0.177097	0.999173	0.000361128	0.774819	0.110391	0.564576	0.0858488
2	0.79129	0.285875	0.998925	0.000518834	0.876646	0.16875	0.676988	0.142443
1	0.909296	0.335574	0.998767	0.000573655	0.938663	0.187774	0.723102	0.144769

## Sheet: Si_TM
nPCs	mse_mean	mse_std	r2_mean	r2_std	rmse_mean	rmse_std	mae_mean	mae_std
37	0.101384	0.200881	0.999865	0.000268944	0.216064	0.261488	0.0989599	0.0644529
38	0.102081	0.200371	0.999864	0.000268379	0.220047	0.25899	0.100847	0.0627016
73	0.102559	0.21398	0.999863	0.00028657	0.202664	0.277232	0.0872449	0.0684635
80	0.10345	0.215534	0.999862	0.000288693	0.20346	0.278508	0.0870896	0.0669977
72	0.10364	0.216276	0.999862	0.000289624	0.203894	0.278538	0.0875504	0.0683154
79	0.104122	0.217526	0.999861	0.000291335	0.203073	0.280365	0.0871235	0.0691209
76	0.104656	0.218561	0.99986	0.000292699	0.204384	0.280365	0.0875944	0.0667111
35	0.105085	0.207198	0.99986	0.000277405	0.223063	0.262983	0.105909	0.0656446
12	0.105162	0.0913167	0.99986	0.000123359	0.305769	0.120765	0.217517	0.0332744
40	0.105306	0.21263	0.99986	0.000284856	0.217797	0.268957	0.0988623	0.0642203
36	0.105436	0.209181	0.999859	0.000280077	0.220331	0.26667	0.102625	0.0672867
74	0.105645	0.221056	0.999859	0.000296039	0.204301	0.282636	0.0870936	0.0696428
39	0.105726	0.207579	0.999859	0.000278093	0.224154	0.263346	0.102559	0.0632759
34	0.106222	0.210137	0.999858	0.000281298	0.223278	0.265446	0.106541	0.0668884
51	0.106414	0.217569	0.999858	0.00029144	0.214686	0.274598	0.0951862	0.0665549
13	0.106482	0.0981662	0.999858	0.000132413	0.305385	0.128559	0.213603	0.0367801
75	0.107209	0.224506	0.999857	0.000300646	0.205705	0.284813	0.0880051	0.0696298
70	0.107897	0.223544	0.999856	0.000299442	0.210553	0.28188	0.0901193	0.0684678
42	0.107916	0.218462	0.999856	0.000292657	0.219617	0.27314	0.0987117	0.063773
71	0.10798	0.224775	0.999856	0.000301017	0.209091	0.28342	0.0895152	0.0693903
59	0.108648	0.225017	0.999855	0.000301311	0.212224	0.281976	0.0926989	0.0715658
68	0.108779	0.225427	0.999855	0.000301968	0.211481	0.282965	0.0903278	0.0693414
69	0.108793	0.225642	0.999855	0.000302259	0.210787	0.283641	0.0898497	0.0699617
55	0.108811	0.223151	0.999855	0.000298845	0.215521	0.279198	0.0945658	0.0684589
33	0.108912	0.215709	0.999854	0.000288663	0.225488	0.269413	0.108594	0.0662018
41	0.109335	0.221674	0.999854	0.000296947	0.220715	0.275273	0.0975431	0.0635049
56	0.109412	0.225742	0.999854	0.000302292	0.214508	0.28151	0.0949697	0.0690487
32	0.110455	0.218729	0.999852	0.000292723	0.227229	0.271161	0.110163	0.0691723
43	0.110462	0.224114	0.999853	0.000300206	0.221692	0.276846	0.0991215	0.0626883
9	0.11084	0.0786688	0.999851	0.000106851	0.318648	0.107842	0.232291	0.04054
61	0.111085	0.229756	0.999852	0.000307736	0.215375	0.284383	0.0928675	0.0692454
48	0.111202	0.229147	0.999852	0.000306842	0.21726	0.282843	0.0951415	0.0662381
62	0.111367	0.22968	0.999852	0.000307662	0.216646	0.283796	0.0938144	0.069036
78	0.111503	0.233021	0.999851	0.000312081	0.210601	0.28972	0.0897529	0.0704264
60	0.111527	0.230721	0.999851	0.000309055	0.214954	0.285747	0.0928768	0.0696789
44	0.111634	0.22822	0.999851	0.000305643	0.220152	0.280996	0.0969488	0.0639851
54	0.111791	0.22948	0.999851	0.000307327	0.218351	0.283095	0.0945461	0.0678023
58	0.111919	0.232119	0.999851	0.000310827	0.215078	0.286489	0.0942723	0.0712628
45	0.112078	0.228961	0.999851	0.000306634	0.220807	0.281341	0.0974394	0.064461
63	0.112257	0.231708	0.99985	0.000310376	0.216689	0.285706	0.0930927	0.0706789
52	0.112496	0.231026	0.99985	0.000309443	0.219023	0.284001	0.0954763	0.0683695
8	0.112589	0.0703938	0.999849	9.61678e-05	0.323327	0.100302	0.237969	0.0452205
57	0.112819	0.233361	0.99985	0.000312485	0.217226	0.286425	0.0954126	0.0711359
65	0.112974	0.234134	0.999849	0.000313612	0.215637	0.28826	0.0921982	0.0718116
66	0.113394	0.235379	0.999849	0.000315281	0.2153	0.289482	0.0918445	0.0723216
11	0.113557	0.0949936	0.999848	0.00012831	0.318375	0.123461	0.228281	0.036758
77	0.113596	0.237443	0.999849	0.000318004	0.212284	0.292686	0.0908969	0.0712105
64	0.113676	0.235307	0.999849	0.000315197	0.216683	0.2888	0.0925404	0.0716176
53	0.113831	0.233575	0.999848	0.000312856	0.220461	0.285543	0.0950358	0.0679882
67	0.114105	0.237298	0.999848	0.000317853	0.215167	0.291137	0.0906396	0.0710987
47	0.114155	0.235098	0.999848	0.000314796	0.220625	0.286093	0.0969024	0.0656102
46	0.114293	0.234474	0.999848	0.000314014	0.221498	0.285552	0.0969088	0.0661207
49	0.114382	0.235222	0.999848	0.000315061	0.220638	0.286577	0.0953019	0.0668627
50	0.114894	0.236389	0.999847	0.000316633	0.22068	0.28765	0.0951398	0.0674898
10	0.11809	0.0977479	0.999841	0.000132084	0.325094	0.124515	0.232141	0.0389649
6	0.119316	0.0714653	0.999841	9.78471e-05	0.334219	0.0975576	0.244049	0.0415267
7	0.121371	0.0805077	0.999838	0.000109576	0.334736	0.107949	0.247227	0.0457187
31	0.121421	0.241543	0.999838	0.000323312	0.237544	0.285031	0.119477	0.0813295
4	0.124528	0.0823746	0.999832	0.000112318	0.339092	0.10923	0.236805	0.0478871
5	0.125648	0.0837736	0.99983	0.00011416	0.34063	0.109654	0.237195	0.0445548
14	0.126096	0.141658	0.999832	0.00019027	0.322006	0.167362	0.212681	0.0433575
27	0.136265	0.258192	0.999818	0.000345757	0.264881	0.287453	0.141595	0.0796074
30	0.13664	0.273758	0.999817	0.000366457	0.249428	0.305012	0.123349	0.0823109
29	0.137867	0.269734	0.999816	0.000361061	0.25666	0.299985	0.131213	0.0813026
28	0.141005	0.271592	0.999812	0.000363657	0.264375	0.298143	0.135458	0.0807101
25	0.141692	0.259107	0.999811	0.000347215	0.279515	0.281877	0.15368	0.0779177
20	0.141703	0.224316	0.999811	0.000300413	0.308926	0.240488	0.177238	0.061041
26	0.142225	0.263591	0.99981	0.000353139	0.27642	0.28683	0.147537	0.0778617
24	0.143592	0.255165	0.999808	0.000341731	0.288799	0.274289	0.160575	0.0733363
15	0.146707	0.200847	0.999804	0.000269245	0.331538	0.214445	0.208638	0.0465979
22	0.146872	0.250006	0.999803	0.000334458	0.302281	0.263388	0.171773	0.0636232
17	0.147032	0.209707	0.999804	0.000281158	0.327727	0.222562	0.201163	0.0469322
23	0.147355	0.257861	0.999803	0.000345252	0.295391	0.274086	0.166691	0.0716607
19	0.147561	0.232918	0.999803	0.000312076	0.315792	0.24453	0.182623	0.0609827
16	0.148973	0.207951	0.999801	0.000278736	0.332417	0.219294	0.206846	0.0452791
21	0.15213	0.251522	0.999796	0.000336471	0.312182	0.26142	0.178633	0.061572
18	0.152341	0.231211	0.999796	0.000309787	0.325754	0.240377	0.193348	0.0556156
3	0.211015	0.108633	0.999716	0.000153528	0.447891	0.114064	0.338418	0.0532971
2	0.225661	0.107294	0.999697	0.000153601	0.464754	0.109915	0.368893	0.0633212
1	0.491555	0.288228	0.999342	0.000414499	0.680092	0.190495	0.530643	0.165317
