# Supplementary material for: Accuracy Enhancement in Refractive Index Sensing via Full-Spectrum Machine Learning Modeling
Source: Biosensors (Basel). 2025 Sep 5;15(9):582. doi: 10.3390/bios15090582 (PMC12467005; doi:10.3390/bios15090582)
Supplement: Supplementary file 1 [file biosensors-15-00582-s001.zip › suppl_table4_better_format.xlsx]

## Sheet: Model Comparison
Dataset	Linear Regression mean 5-fold test MSE	SVR with non-linear kernel		Neural Net (Multilayer Perceptron)		XGBoost Regressor
		mean 5-fold test MSE (default hyperparameters)	mean 5-fold test MSE (optimized hyperparameters)	mean 5-fold test MSE (default hyperparameters)	mean 5-fold test MSE (optimized hyperparameters)	mean 5-fold test MSE (default hyperparameters)	mean 5-fold test MSE (optimized hyperparameters)
Ti_TM	6.62331e-05	231.65	0.00386714	0.801461	0.288452	3.06588	1.458
Ti_TE	0.000104882	207.144	0.00718247	0.434624	0.0910428	2.55749	1.5525
Si_TE	0.024732	294.984	0.0345105	13.0622	2.80555	3.95053	2.34001
Si_TM	0.10345	278.013	0.0453594	8.04161	1.98218	3.37971	1.52716

## Sheet: Optimal Hyperparameters
Dataset	Model	Parameter	Value
Ti_TM	SVR	C	84.5479
Ti_TM	SVR	gamma	2.05225e-06
Ti_TM	SVR	epsilon	0.00219619
Ti_TM	Neural Network	n_layers	3
Ti_TM	Neural Network	hidden_size_0	195
Ti_TM	Neural Network	hidden_size_1	55
Ti_TM	Neural Network	hidden_size_2	107
Ti_TM	Neural Network	alpha	4.05925e-06
Ti_TM	Neural Network	learning_rate_init	0.000537832
Ti_TM	XGBoost	n_estimators	394
Ti_TM	XGBoost	max_depth	8
Ti_TM	XGBoost	learning_rate	0.219743
Ti_TM	XGBoost	subsample	0.787666
Ti_TM	XGBoost	colsample_bytree	0.89013
Ti_TM	XGBoost	reg_alpha	0.0695266
Ti_TM	XGBoost	reg_lambda	0.429567
Ti_TE	SVR	C	99.3193
Ti_TE	SVR	gamma	1.61307e-06
Ti_TE	SVR	epsilon	0.0158225
Ti_TE	Neural Network	n_layers	2
Ti_TE	Neural Network	hidden_size_0	189
Ti_TE	Neural Network	hidden_size_1	86
Ti_TE	Neural Network	alpha	1.93588e-06
Ti_TE	Neural Network	learning_rate_init	0.000546071
Ti_TE	XGBoost	n_estimators	497
Ti_TE	XGBoost	max_depth	9
Ti_TE	XGBoost	learning_rate	0.030616
Ti_TE	XGBoost	subsample	0.608645
Ti_TE	XGBoost	colsample_bytree	0.93346
Ti_TE	XGBoost	reg_alpha	0.707792
Ti_TE	XGBoost	reg_lambda	0.4163
Si_TE	SVR	C	98.3956
Si_TE	SVR	gamma	3.51923e-06
Si_TE	SVR	epsilon	0.00308468
Si_TE	Neural Network	n_layers	3
Si_TE	Neural Network	hidden_size_0	200
Si_TE	Neural Network	hidden_size_1	165
Si_TE	Neural Network	hidden_size_2	185
Si_TE	Neural Network	alpha	0.00665741
Si_TE	Neural Network	learning_rate_init	0.00125877
Si_TE	XGBoost	n_estimators	51
Si_TE	XGBoost	max_depth	3
Si_TE	XGBoost	learning_rate	0.112052
Si_TE	XGBoost	subsample	0.860203
Si_TE	XGBoost	colsample_bytree	0.975622
Si_TE	XGBoost	reg_alpha	0.341718
Si_TE	XGBoost	reg_lambda	0.139928
Si_TM	SVR	C	97.9487
Si_TM	SVR	gamma	1.33685e-05
Si_TM	SVR	epsilon	0.036275
Si_TM	Neural Network	n_layers	2
Si_TM	Neural Network	hidden_size_0	166
Si_TM	Neural Network	hidden_size_1	96
Si_TM	Neural Network	alpha	3.79934e-05
Si_TM	Neural Network	learning_rate_init	0.000143226
Si_TM	XGBoost	n_estimators	196
Si_TM	XGBoost	max_depth	4
Si_TM	XGBoost	learning_rate	0.105044
Si_TM	XGBoost	subsample	0.662674
Si_TM	XGBoost	colsample_bytree	0.975136
Si_TM	XGBoost	reg_alpha	0.332386
Si_TM	XGBoost	reg_lambda	0.168903
